# Supplementary material for: Immune and inflammation: related factor alterations as biomarkers for predicting prognosis and responsiveness to PD-1 monoclonal antibodies in cervical cancer
Source: Discov Oncol. 2022 Sep 28;13:96. doi: 10.1007/s12672-022-00560-8 (PMC9519820; doi:10.1007/s12672-022-00560-8)
Supplement: Supplementary file 1 — Additional file 1 [file 12672_2022_560_MOESM1_ESM.xlsx]

## Sheet: mRNAmatrix-CESC_gene_tumor_inte
id	TCGA-EK-A3GK-01A-11R-A213-07	TCGA-EK-A2RM-01A-21R-A18M-07	TCGA-ZJ-AAX4-01A-11R-A42T-07	TCGA-VS-A9UV-01A-11R-A42T-07	TCGA-MY-A913-01A-11R-A37O-07	TCGA-EA-A97N-01A-11R-A38B-07	TCGA-VS-A9UQ-01A-21R-A42T-07	TCGA-C5-A1MQ-01A-11R-A14Y-07	TCGA-VS-A9UT-01A-11R-A42T-07	TCGA-C5-A8XJ-01A-11R-A37O-07	TCGA-DR-A0ZM-01A-12R-A10U-07	TCGA-C5-A2M2-01A-21R-A18M-07	TCGA-VS-A8EH-01A-11R-A36F-07	TCGA-DG-A2KH-01A-21R-A22U-07	TCGA-VS-A8EB-01A-11R-A36F-07	TCGA-C5-A2M1-01A-11R-A18M-07	TCGA-HM-A3JK-01A-11R-A32Y-07	TCGA-EK-A2PM-01A-11R-A18M-07	TCGA-ZJ-AAXD-01A-21R-A42T-07	TCGA-ZJ-A8QQ-01A-11R-A37O-07	TCGA-VS-A8EI-01A-11R-A37O-07	TCGA-ZJ-AB0I-01A-11R-A42T-07	TCGA-VS-A8EL-01A-11R-A37O-07	TCGA-FU-A2QG-01A-11R-A18M-07	TCGA-VS-A9UI-01A-11R-A42T-07	TCGA-JW-AAVH-01A-11R-A38B-07	TCGA-C5-A8XH-01A-11R-A37O-07	TCGA-C5-A1BM-01A-11R-A13Y-07	TCGA-VS-A953-01A-11R-A38B-07	TCGA-VS-A9V5-01A-11R-A42T-07	TCGA-EA-A43B-01A-81R-A32Y-07	TCGA-C5-A1M7-01A-11R-A13Y-07	TCGA-VS-A94X-01A-11R-A38B-07	TCGA-EA-A5ZD-01A-11R-A28H-07	TCGA-FU-A3NI-01A-11R-A21T-07	TCGA-ZX-AA5X-01A-11R-A42T-07	TCGA-C5-A901-01A-11R-A37O-07	TCGA-EK-A2RB-01A-11R-A18M-07	TCGA-MA-AA3Y-01A-11R-A38B-07	TCGA-C5-A1BE-01B-11R-A13Y-07	TCGA-VS-A9U5-01A-11R-A42T-07	TCGA-VS-A9UM-01A-11R-A42T-07	TCGA-Q1-A73O-01A-11R-A32P-07	TCGA-C5-A8YQ-01A-11R-A37O-07	TCGA-VS-A8QC-01A-11R-A37O-07	TCGA-VS-AA62-01A-11R-A42T-07	TCGA-IR-A3LF-01A-21R-A22U-07	TCGA-VS-A959-01A-11R-A42T-07	TCGA-MA-AA43-01A-11R-A42T-07
CTLA4	1.19308	0.402142	1.62865	0.533931	4.13443	0.640832	0.449103	1.8397	4.58067	1.65627	3.28043	0.646335	0.348382	0.410038	0.879429	6.59178	1.4736	0.147531	0.465356	0.688332	1.90083	0.360416	2.68159	0.71242	1.53324	0.57582	2.84909	2.15729	0.577588	0.185969	2.14739	1.8535	2.7944	3.36596	0.827722	1.45886	1.35759	0.461594	3.76538	1.79836	2.82303	1.95832	1.82474	0.260304	0.400743	3.77755	1.16449	1.4904	0.692777
FABP5	8.24883	2.13967	368.3	436.639	42.3524	204.196	1.41886	2.62203	5.87826	352.222	341.875	5.96383	784.953	15.5605	346.829	1.79129	226.343	243.765	337.863	547.084	84.9308	621.595	156.101	27.0109	226.892	96.3664	64.689	559.828	1412.29	0.569457	10.8819	45.4489	209.262	49.3911	505.753	129.981	1148.33	826.406	80.4723	407.351	29.7568	417.608	425.663	11.4051	1051.05	25.4767	4.67241	14.3521	109.49
LCN12	0.240838	0.218777	0.137263	0.0783488	0.186929	0.146301	3.23269	0.598966	0.436846	0.662389	0.217146	3.01363	0.947221	0.552296	0.0396819	0.314748	0.123995	0.00583941	0.41083	0.410089	0.172796	0.297278	0.30977	0.0778466	0.194079	0.594368	0.296941	0.0785761	0.0271481	2.8218	0.84546	0.207702	0.631191	0.0793296	0.142652	0.114815	0.0855895	0.643058	0.0422644	0.180996	0.789332	0.32098	0.270996	0.464022	0.166718	0.341881	5.56247	0.883089	0.180612
MDK	50.3391	354.813	104.164	55.5306	229.786	50.7959	141.444	65.1933	461.793	91.0753	159.607	141.457	114.963	32.4595	122.391	191.538	190.45	46.378	72.3684	27.4607	137.83	113.25	110.75	62.6159	67.1649	154.091	213.499	185.722	47.3401	212.282	273.036	57.3246	307.355	118.046	57.6056	69.5506	41.6804	147.171	51.0459	55.3559	111.005	75.549	100.203	19.508	37.9795	167.733	181.707	98.2179	141.59
CDH1	97.1488	97.3854	110.203	58.3673	75.5894	114.035	104.269	47.2665	11.8935	162.214	101.763	92.2064	70.0698	55.8021	56.3935	38.2103	41.8007	25.6873	105.411	66.5312	43.8206	76.2738	63.3048	82.3827	176.013	117.347	45.8439	153.037	71.9785	32.9305	32.7013	122.68	122.929	66.9077	69.4421	55.6643	98.0753	45.8103	64.2848	132.949	69.5736	86.0044	88.4535	109.86	70.4256	96.8912	64.3732	132.473	12.2941
AZU1	0	0.0101734	0.0500812	0.0464523	0.0788115	0.040819	0.025428	0.106703	0.0197335	0.0227666	0.0381463	0.0102466	0.0106213	0	0	0.00565489	0.0122526	0.0184647	0	0.021258	0.124181	0.0276476	0.0799607	0.0289597	0.0360997	0.0671229	0.0276163	0.0292311	0.0171689	0.013007	0.0901152	0.0291898	0.0117405	0.0114021	0.027338	0.0403394	0.00966576	0.0179947	0.0190919	0.00794894	0	0.14926	0.0273483	0.0229262	0.030414	0	0.0477443	0.0179	0.0768802
PTGER3	0.017928	0.140934	0.0925048	0.0686414	0.0200162	0.334258	0.19022	0.0344909	0.112994	0.767452	0.0598908	0.0302824	0.025504	0.00134407	0.0772564	0.0125341	2.09344	0.126193	0.115533	0	0.0573435	0.033194	0.0775398	0.0468049	0.163365	0.0148779	0.0238046	0.174126	0	0.0312326	0.0138709	0.0363935	0.0195172	0.0800312	0.0858429	0.1751	0.174965	0.0415474	0.0246852	0.0440473	0.0317947	0.294996	0.0521986	0.0169387	0.312722	0.0546747	0.0529129	0.066126	0.509189
IL17D	0.208066	0.3871	0.161037	0.23235	0.110871	0.175005	0.592788	0.357401	0.983526	0.323328	0.0306649	0.483239	0.153687	0.397771	0.319417	0.318209	0.781402	0.108851	0.193389	0.0512664	0.545717	0.0740842	0.160696	0.318161	0.0290197	0.0647503	0.113467	0.125324	0.478459	0.278827	0.313914	0.23465	0.182466	0.140544	0.278367	0.432373	0.186482	0.221805	0.0562745	0.157619	0.115312	0.0879902	0.0683967	0.227302	0.211893	0.0965598	0.537328	0.153487	0.394357
GNRH1	0.4382	0.730921	1.90888	1.0498	0.877258	2.14788	0.810527	0.580365	0.738842	1.42836	1.29313	1.33757	0.99955	0.53753	1.60833	0.595118	0.793514	0.775419	2.09356	0.677607	1.14352	0.503588	1.21371	0.608076	0.876718	2.06486	1.17371	0.443692	1.79816	2.61923	1.56542	0.568601	1.06924	1.13073	0.387293	1.73486	0.449924	3.84214	0.164216	0.643494	0.870925	3.86659	1.31914	1.71676	2.23643	1.10697	2.406	2.08304	0.811306
PLXNA1	13.1991	14.3353	14.2352	14.9014	20.223	20.6024	22.9052	4.83713	22.3377	14.6586	3.30628	12.2533	32.3883	4.1185	29.4991	9.57227	19.8462	5.97444	25.5622	11.1468	27.6748	32.9426	24.7061	9.94936	6.38717	18.2429	12.4044	9.46515	18.2529	7.91907	14.1604	8.96789	41.1569	26.3135	27.0152	16.4467	13.746	15.324	11.1152	7.00748	27.5042	24.923	14.1925	37.6297	25.768	30.4028	7.53116	33.2222	29.6958
CELA1	0	0.133376	0.0625314	0	0.0184507	0	0	0.0749416	0.110877	0.0213198	0	0.0191909	0	0.027257	0.117504	0.0317731	0.0458959	0	0	0.019907	0	0.0258906	0.0561594	0.0271193	0.0338055	0.125714	0.0517225	0.0273735	0.0160778	0.0243607	0.0843884	0.0136674	0	0.0213551	0	0	0	0.0168512	0.0178786	0	0	0.0279549	0	0.515262	0	0.0241037	0.0536521	0.0335249	0.0205698
MAPT	0.303362	0.182364	1.00546	0.595833	0.100069	0.0520323	0.325145	0.0892602	1.89838	0.454358	0.0125362	0.0110206	0.0368092	0.0756547	0.156199	0.281801	0.0453914	0.0297892	0.0517484	0.104157	0.339839	0.011564	0.076445	0.191209	0.694563	0.109092	0.0429033	0.0803444	0.578595	0.634189	0.0592302	0.00959282	0.0659426	0.034065	0.466364	0.354323	1.11005	0.0774159	0.0125486	0.0389471	0.550265	0.503008	0.0424869	0.619189	0.8614	0.0246078	0.284141	2.34234	2.14856
POMC	1.41085	0.507142	0.464473	0.125655	0.228415	6.90892	0.0294786	0.35564	5.42185	12.3125	0.431173	0.0475155	4.21112	0.0674869	5.44285	0.242561	0.553973	1.16663	8.39467	0.0492887	7.68762	0.0961553	0.417142	0.109112	0.230177	7.56366	0.23478	0.194853	0.0895675	0.0904737	9.2108	0.0592194	0.217771	0.0925294	0.0950785	0.60795	0.100849	0.208612	0.110666	15.7395	0.374164	0.276859	0.084546	2.07311	0.105777	0.268557	0.1107	1.07908	0.127324
PPARG	1.45428	0.210712	1.25063	0.170589	0.112875	0.215858	0.649927	0.869911	1.67837	0.98322	0.138686	0.072248	0.917398	1.18969	0.110592	1.73444	0.496755	0.650966	0.275639	0.0796281	0.760669	0.48126	0.273089	0.0382861	0.119314	0.0118319	0.385383	0.895273	0.0945754	3.10098	0.337553	0.0192951	1.25724	0.135667	0.171675	1.37771	0.187419	0.158599	0.126202	0.101586	5.86937	0.315725	1.3699	1.99032	0.142965	0.703262	2.37332	1.19901	0.827633
S100P	179.85	140.281	70.0406	2.2863	118.427	20.3368	171.913	104.416	0.879621	4.83627	61.386	201.21	41.4114	11.5756	0.81567	357.919	5.41041	2.49492	16.9564	273.745	30.6867	21.8172	28.0406	247.123	99.5154	37.6058	5.61641	25.632	0.418526	66.2224	277.019	163.577	5.51134	62.7213	63.7189	47.6223	140.686	26.4573	33.642	1.39515	111.226	7.7552	103.327	44.1348	9.70177	954.226	88.7992	141.451	7.31283
C5	0.672437	0.535874	1.05246	0.5536	0.586131	0.657284	1.19018	0.749883	6.18279	1.38251	0.309726	2.1785	2.63209	1.79333	0.707743	0.763955	0.916259	0.549298	1.5692	0.548268	0.745619	1.86377	0.949302	1.31202	0.34976	3.03002	1.29638	0.27324	0.0773153	1.91694	0.344322	0.734913	0.797855	0.805981	3.73243	1.11747	0.69907	1.64524	0.354322	1.35807	2.32546	3.14077	0.20899	0.932303	1.35301	0.684925	2.10833	1.24087	0.335717
MC1R	0.385064	1.68161	0.951879	0.927546	1.36961	1.35989	1.14037	0.986978	1.35278	1.53518	0.571271	0.984714	1.18063	1.26107	0.478993	0.143106	0.981245	0.541218	2.04219	0.851217	0.481337	0.912226	1.25831	0.760706	1.43395	3.67254	0.427582	0.227073	1.07247	1.07082	0.736116	2.03609	0.353526	0.661109	0.321834	1.18885	0.439676	0.573557	0.57795	0.763904	0.875361	1.13796	0.496438	0.591202	1.76669	0.597786	1.04919	0.923182	0.844376
INSL6	0	0	0.0527747	0	0.0467157	0	0.0200966	0.0210829	0.0311922	0.0179933	0.150742	0	0.0335775	0.0230042	0	0.00893853	0	0	0	0.016801	0.019629	0	0.0473969	0.011444	1.79745	0	0	0.0462048	0.0135692	0.0411195	0.0712214	0.0115349	0	0.0180231	0	0.0318817	0	0.0142219	0.0301781	0	0	0	0	0	0.0640996	0.0406857	0.0301873	0.0282941	0
NUDT6	0.58371	0.410065	0.189672	0.0586427	0.250511	0.103062	0.632848	0.360817	0.368344	0.631281	0.175429	0.526665	0.465469	0.700784	0.206494	0.51553	0.285054	0.184818	0.0846029	0.287536	0.275467	0.228117	0.473178	0.473969	0.224611	0.621008	0.383499	0.0711685	0.060379	0.840957	0.28441	0.286246	0.203267	0.120296	0.170096	0.447418	0.154272	0.080321	0.111042	0.290297	0.192083	0.165549	0.303329	0.0961311	0.776139	0.254151	0.979018	0.445493	0.249572
LAT	0.0751254	0.0368516	0.342666	0.0997134	0.138776	0.2081	0.214921	0.144944	0.746586	0.210753	0.22646	0.189708	0.162445	0.0439312	0.075754	0.127456	0.118355	0.0483063	0.377619	0.162564	0.304883	0.0834576	0.526994	0.119472	0.174354	0.145886	0.181546	0.111768	0.0794673	0.204168	0.296204	0.164478	0.0945069	0.178978	0.110031	0.276011	0.089477	0.130366	0.0883681	0.0735842	0.519606	0.258321	0.216475	0.235299	0.0938487	0.305611	0.468877	0.288178	0.0928289
CRABP2	520.193	515.384	209.762	693.893	165.703	246.968	51.706	703.305	175.956	382.109	3960.29	101.546	384.78	68.5871	8.16942	103.952	228.792	304.998	214.312	14.6099	139.874	459.794	314.059	75.3639	475.429	121.943	243.991	2199.65	44.1789	16.2129	387.958	206.892	1165.79	219.952	214.394	300.909	245.444	619.203	172.758	104.596	23.8556	299.808	202.864	128.764	322.362	17.3352	57.0049	825.109	367.955
LGR4	7.01936	1.35615	1.38027	5.99192	7.55244	9.37495	27.4031	0.69769	5.19448	10.6124	4.45744	18.3331	7.59599	11.8979	3.07889	9.68667	4.55191	1.2333	11.1226	3.15061	4.23273	2.24707	2.38928	8.34796	4.13707	11.7792	6.98729	5.10093	7.14847	21.1466	1.3981	4.55808	4.28571	4.33215	1.76446	2.77944	2.03057	1.6599	4.51016	9.43373	5.0164	10.4059	4.8121	0.296587	5.55112	5.88508	14.5335	4.43498	9.4731
ELANE	0	0	0	0	0	0	0.0882063	0.0231337	0	0.0592309	0.0165406	0	0.0552657	0.0252419	0	0.0196161	0.0212514	0.0320259	0.0417254	0	0.0861536	0	0.0173358	0	0	0	0	0.0126749	0	0.0225597	0	0.0885987	0	0.0593289	0	0.0349831	0.0502939	0	0	0	0.0373193	0.181217	0	0	0.0175837	0.0223217	0.0331238	0	0.0380982
LEFTY1	0.112636	0.0383695	0.0157403	0	0.0185776	0.0513169	13.9179	0.0377284	1.7118	0.053666	0.0449595	2.99504	0.0200293	31.2318	0	0.106638	0.0231057	0.0609356	0.0453661	0.0200439	0.0234178	0.0130343	0	0.0341322	0.017019	0	0.147554	0.034452	0.00809418	14.2018	0.0424842	0.0275227	0.0664197	0.0752566	0.0193325	0.0380355	0.00911372	0.0763515	0.0720062	0.0524647	0.0811512	0.0140735	0.0257863	0	0.152944	0.0364041	18.7813	0.0168777	0.0724894
CXCL2	8.61744	14.3662	0.833419	0.404919	10.3049	0.824843	2.05532	9.03696	6.84931	0.392398	0.827513	49.4501	0.088376	41.0854	11.149	13.094	1.48556	0.449942	1.20102	4.29567	3.43931	5.11031	0.986109	0.507746	0.600747	0.749996	2.17749	1.53751	10.3163	30.4117	12.8719	60.9452	11.2063	2.77844	1.94974	1.65428	3.38936	0.203202	43.9128	0.822031	1.7136	0.514519	25.7571	0.545032	0.530232	42.2679	3.79104	7.70233	11.9323
AVPR2	3.06103	0.731746	0.44027	0.210371	0.110225	0.0652445	0.254023	0.23451	0.0788544	0.118267	0.0609725	0.0818903	0.0679075	0.372191	1.72985	0.176255	0.460234	0.0147569	0.096131	0.127419	0.357281	0.585538	0.167748	0.393455	0.0577012	0.150204	2.14086	0.0584032	0.0137213	0.280667	0.252068	0.145802	0.187658	0.209588	0.207559	0.805975	0.162221	0.100669	0.0610326	0.0762328	0.378312	0.453292	0.131139	0.247353	0.583361	0.051427	0.54946	0.87264	0.175549
CDC42	76.5508	58.9549	91.8428	74.5604	53.6766	104.073	73.9421	45.6792	64.6098	84.9992	72.5847	89.023	88.4251	107.556	62.0358	79.2938	84.8295	45.6781	105.422	36.012	64.5783	71.6623	59.3034	71.5904	105.153	108.198	87.3352	129.139	72.1402	34.8967	58.0763	173.274	79.835	121.336	75.7131	87.6576	62.0292	69.5865	85.372	90.4265	78.7331	88.3896	85.3808	58.5554	81.7342	73.8084	60.7774	78.5386	83.6691
PTGFR	0.259806	0.369402	0.138912	0.0702795	0.104332	0.0463175	0.0961774	0.126122	0.716535	0.456391	0.0144283	0.0348807	0.012052	0.0192661	0.027685	0.00427775	0.259525	0.0977761	0.0727937	0.0361823	0.488484	0.0209146	0.0567074	0.0547679	0.0136542	0	0.0940089	0.0359327	0.0194817	0.0590363	0.0113616	0.118686	0.0355253	0.138006	0.0878915	1.45712	0.0987101	0.0102094	0.075823	0.0240525	0.0651069	0.541971	0.0793045	0.052029	0.184058	0.0486779	0.220314	0.33175	0.6065
GDF7	0.0969502	0.234438	0.116019	0.0169914	0.0234225	0.124423	0.469704	0.0292725	1.34618	0.485083	0.0627893	0.0543463	0.0466207	0.0266168	0.0363354	0.022753	0.134453	0.0151966	0.285987	0.0272152	0.140812	0.0556213	0.0548402	0.0317788	0.0363126	0.331456	0.00673434	0.0267305	0.0141301	0.0927752	0.0384562	0.0653971	0.0536806	0.100097	0.253743	0.936968	0.0989955	0.0378472	0.0611054	0.0130841	0.110186	0.122842	0.0616881	0.897299	0.0723117	0.0447213	0.661884	1.07051	0.096416
BMP8B	4.90246	2.32427	2.94003	1.75537	3.58611	4.14162	5.36863	1.23	3.27699	4.32134	0.238045	3.37473	2.15042	2.95411	1.9503	1.34488	3.22833	1.13626	2.99413	5.26574	3.69814	0.67095	1.59397	3.66456	4.49296	3.39749	0.880821	0.385091	1.58031	3.03928	2.44205	4.45518	2.40552	2.58128	3.38115	3.48927	9.15151	0.411741	0.334254	2.61799	6.07204	3.80334	2.37031	1.00147	2.35485	3.35077	3.08202	2.12234	3.82283
AGRP	0.104546	0.308651	0.272715	0	0.0689729	0	0.059343	0.0311276	0.0921069	0.159396	0.244818	0.0478265	0.0991503	0.0679285	0.048806	0.0923804	0.0571896	0	0	0.0992225	0.173886	0	0.0699787	0.0168963	0	0.0939897	0.0429667	0.25582	0.0400683	0.121421	0.140205	0.102183	0.0821987	0.13305	0.0159501	0	0.0225577	0.0629933	0	0.037102	0.20086	0.209003	0.0850994	0.107009	0.0473196	0.12014	0.200564	0.167098	0.102526
MPL	0.150138	0.0340962	0.0699364	0.129738	0.107306	0.0912033	0.298277	0.0111755	0.165342	0.143067	0.00799046	0.0686832	0.0978923	0.249976	0.0175225	0.175309	0.143727	0.0386779	0.141098	0.0534347	0.145668	0.0115826	0.0167493	0.036397	0.0604941	0.112481	0.115695	0.030615	0.0215781	0.18527	0.0125842	0.220117	0.108208	0.0191072	0.0973498	0.118298	0.145777	0.022616	0.0399917	0.0666022	0.180283	0.0250122	0.0381907	0.0480233	0.13591	0.043133	0.168016	0.254966	0.0736184
CTSE	2.2079	0.142614	0.0111437	0.0206725	0.0526098	1.08085	72.2676	2.93818	0.0395187	0.243162	0.0572944	12.4215	0	0.92778	0.830634	0.720999	1.39045	0	0.128472	0	0.132633	0.0645956	3.52288	0.734608	0	0.134422	0.0675949	0.195129	0.00573047	33.1678	16.633	1.02298	0.337002	0.182673	0.045623	0.619348	0.0322614	0.0360366	0.0509786	0.00530624	0.0287265	0.707422	0.158219	0.00765208	0.236864	1.19416	91.7892	1.91184	0.0733152
INHBA	0.434786	25.1738	0.569059	0.388537	15.9956	13.0255	1.61621	1.65763	0.607279	10.8462	0.747242	0.502102	0.45006	0.270443	1.23517	0.674676	5.62404	1.0709	3.46247	0.676839	9.78905	2.28414	3.24388	0.680403	0.0726379	0.937484	2.94401	2.35442	10.051	2.29081	1.36883	0.955294	0.750396	1.11745	2.94617	4.22078	4.4458	0.306703	36.2442	1.86288	0.427854	1.69953	2.22705	1.14785	2.93988	2.32758	1.3201	7.01705	5.90698
FIGNL2	0.074826	0.0834198	0.121676	0	0.0359021	0.123966	0.347507	0.12152	3.03845	0.155568	0.0347546	0.0840202	0.425784	0.046408	0.085741	0.0669773	0.111632	0.0757035	0.0657542	0.00968395	0.135768	0.0125947	0.0637449	0	0.082225	0.0489239	0.0922565	0	0.0156424	0.367365	0.0410515	0	0.0427865	0.0207767	0.0622683	0.147011	0.0352255	0	0	0.0217266	0.49009	0.0679944	0.0332222	0.146215	0.0646564	0.0117255	0.321895	0.097851	0.100064
[truncated: 257 more columns]
