# Supplementary material for: Immune and inflammation: related factor alterations as biomarkers for predicting prognosis and responsiveness to PD-1 monoclonal antibodies in cervical cancer
Source: Discov Oncol. 2022 Sep 28;13:96. doi: 10.1007/s12672-022-00560-8 (PMC9519820; doi:10.1007/s12672-022-00560-8)
Supplement: Supplementary file 2 — Additional file 2 [file 12672_2022_560_MOESM2_ESM.xlsx]

## Sheet: PR_beforevsPD_before_deg_all
gene_id	PR_PD1_before	PD1_before_1	PD1_before_2	PD1_before_3	PR_before	PD_before	log2FoldChange	pvalue	padj	gene_name	gene_chr	gene_start	gene_end	gene_strand	gene_length	gene_biotype	gene_description	tf_family
ENSG00000184557	619.092	5772.22	4730.01	5351.69	619.092	5284.64	-3.0936	2.01498e-11	4.83373e-07	SOCS3	17	78356778	78360077	-	2734	protein_coding	suppressor of cytokine signaling 3 [Source:HGNC Symbol;Acc:HGNC:19391]	-
ENSG00000109272	409.956	31.9658	50.61	48.044	409.956	43.5399	3.23983	4.7046e-08	0.000564294	PF4V1	4	73853189	73854155	+	522	protein_coding	platelet factor 4 variant 1 [Source:HGNC Symbol;Acc:HGNC:8862]	-
ENSG00000099985	136.652	683.268	1553.73	2337.45	136.652	1524.81	-3.47976	8.28053e-08	0.000662138	OSM	22	30262829	30266840	-	2114	protein_coding	oncostatin M [Source:HGNC Symbol;Acc:HGNC:8506]	-
ENSG00000239839	0	160.628	430.185	85.6437	0	225.485	-10.0103	4.58292e-06	0.0274849	DEFA3	8	7015869	7018301	-	498	protein_coding	defensin alpha 3 [Source:HGNC Symbol;Acc:HGNC:2762]	-
ENSG00000144655	554.925	2271.17	1732.88	2236.14	554.925	2080.06	-1.90631	6.21356e-05	0.250963	CSRNP1	3	39141855	39154562	-	3214	protein_coding	cysteine and serine rich nuclear protein 1 [Source:HGNC Symbol;Acc:HGNC:14300]	-
ENSG00000118113	3.56483	262.918	102.232	16.711	3.56483	127.287	-5.16081	6.27695e-05	0.250963	MMP8	11	102711795	102727050	-	3438	protein_coding	matrix metallopeptidase 8 [Source:HGNC Symbol;Acc:HGNC:7175]	-
ENSG00000237541	0	75.9187	233.818	15.6665	0	108.468	-8.95445	8.35412e-05	0.263607	HLA-DQA2	6	32741342	32747215	+	1524	protein_coding	major histocompatibility complex, class II, DQ alpha 2 [Source:HGNC Symbol;Acc:HGNC:4943]	-
ENSG00000171798	10.6945	51.9444	158.915	127.421	10.6945	112.76	-3.39567	8.79093e-05	0.263607	KNDC1	10	133160447	133226412	+	7985	protein_coding	kinase non-catalytic C-lobe domain containing 1 [Source:HGNC Symbol;Acc:HGNC:29374]	-
ENSG00000036448	13.071	378.794	162.964	31.3331	13.071	191.03	-3.8713	0.000131535	0.343505	MYOM2	8	2045040	2165552	+	7062	protein_coding	myomesin 2 [Source:HGNC Symbol;Acc:HGNC:7614]	-
ENSG00000229390	3.56483	130.26	10.122	200.532	3.56483	113.638	-4.99454	0.000146831	0.343505	MICD	6	29970801	29972464	-	813	unprocessed_pseudogene	MHC class I polypeptide-related sequence D (pseudogene) [Source:HGNC Symbol;Acc:HGNC:7093]	-
ENSG00000284669	2.37655	23.9743	86.0369	119.066	2.37655	76.359	-5.002	0.00016665	0.343505	AC092053.3	3	39148281	39172952	+	4975	antisense	novel transcript, antisense CSRNP1	-
ENSG00000261172	3.56483	210.974	10.122	112.799	3.56483	111.298	-4.96658	0.000171831	0.343505	AC133919.2	16	90110574	90168225	-	952	lincRNA	novel transcript	-
ENSG00000147206	46.3428	0	0	2.08887	46.3428	0.69629	6.1627	0.000196457	0.362523	NXF3	X	103075810	103093125	-	3526	protein_coding	nuclear RNA export factor 3 [Source:HGNC Symbol;Acc:HGNC:8073]	-
ENSG00000146950	0	368.405	0	1.04444	0	123.15	-20.3568	0.000314171	0.538332	SHROOM2	X	9786456	9949443	+	8191	protein_coding	shroom family member 2 [Source:HGNC Symbol;Acc:HGNC:630]	-
ENSG00000173334	425.403	970.96	1881.68	2758.35	425.403	1870.33	-2.13616	0.00038651	0.597966	TRIB1	8	125430321	125438405	+	4138	protein_coding	tribbles pseudokinase 1 [Source:HGNC Symbol;Acc:HGNC:16891]	-
ENSG00000260528	101.004	1325.78	234.83	458.507	101.004	673.039	-2.73702	0.000435047	0.597966	FAM157C	16	90102271	90178344	+	4524	lincRNA	family with sequence similarity 157 member C [Source:HGNC Symbol;Acc:HGNC:34081]	-
ENSG00000186152	15.4476	278.102	35.427	146.221	15.4476	153.25	-3.31248	0.00044541	0.597966	LILRP1	19	54696604	54700905	+	1370	unprocessed_pseudogene	leukocyte immunoglobulin-like receptor pseudogene 1 [Source:HGNC Symbol;Acc:HGNC:15496]	-
ENSG00000204933	0	163.025	0	0	0	54.3418	-19.8298	0.00044868	0.597966	CD177P1	19	43372742	43379123	-	935	unprocessed_pseudogene	CD177 molecule pseudogene 1 [Source:HGNC Symbol;Acc:HGNC:34508]	-
ENSG00000228327	13.071	157.431	69.8417	65.7994	13.071	97.6908	-2.90546	0.00052475	0.631439	AL669831.1	1	725885	778626	-	6432	transcribed_unprocessed_pseudogene	general transcription factor IIi (GTF2I) pseudogene	-
ENSG00000137078	620.281	208.577	178.147	149.354	620.281	178.693	1.79433	0.000544253	0.631439	SIT1	9	35649295	35650950	-	1327	protein_coding	signaling threshold regulating transmembrane adaptor 1 [Source:HGNC Symbol;Acc:HGNC:17710]	-
ENSG00000128016	3585.03	8431.77	13040.2	13995.4	3585.03	11822.5	-1.72144	0.000552763	0.631439	ZFP36	19	39406813	39409412	+	2010	protein_coding	ZFP36 ring finger protein [Source:HGNC Symbol;Acc:HGNC:12862]	-
ENSG00000196656	251.915	45.5512	72.8783	62.6661	251.915	60.3652	2.06418	0.000703731	0.74348	AC004057.1	4	113214046	113217170	-	498	transcribed_processed_pseudogene	ribosomal protein S26 (RPS26) pseudogene	-
ENSG00000205927	76.0497	8.79058	11.1342	5.22218	76.0497	8.38232	3.17826	0.000712828	0.74348	OLIG2	21	33025845	33029196	+	3352	protein_coding	oligodendrocyte transcription factor 2 [Source:HGNC Symbol;Acc:HGNC:9398]	bHLH
ENSG00000106714	198.442	461.106	865.43	839.726	198.442	722.087	-1.86294	0.000767496	0.744332	CNTNAP3	9	39072767	39288315	-	9521	protein_coding	contactin associated protein like 3 [Source:HGNC Symbol;Acc:HGNC:13834]	-
ENSG00000012223	79.6146	383.589	1227.8	143.088	79.6146	584.825	-2.87674	0.000782087	0.744332	LTF	3	46435645	46485234	-	4247	protein_coding	lactotransferrin [Source:HGNC Symbol;Acc:HGNC:6720]	-
ENSG00000211637	3.56483	45.5512	43.5246	54.3106	3.56483	47.7955	-3.74429	0.000817669	0.744332	IGLV4-69	22	22030934	22031472	+	419	IG_V_gene	immunoglobulin lambda variable 4-69 [Source:HGNC Symbol;Acc:HGNC:5921]	-
ENSG00000196411	33.2718	60.7349	289.489	324.819	33.2718	225.014	-2.75601	0.000837758	0.744332	EPHB4	7	100802565	100827521	-	6435	protein_coding	EPH receptor B4 [Source:HGNC Symbol;Acc:HGNC:3395]	-
ENSG00000120738	9.50622	46.3504	5104.52	3905.14	9.50622	3018.67	-8.31077	0.000891458	0.763756	EGR1	5	138465490	138469315	+	3138	protein_coding	early growth response 1 [Source:HGNC Symbol;Acc:HGNC:3238]	zf-C2H2
ENSG00000237094	17.8242	114.278	56.6831	138.91	17.8242	103.29	-2.53511	0.00117764	0.974148	AL732372.2	1	365389	522928	-	6204	transcribed_unprocessed_pseudogene	pseudogene similar to part of septin 14 SEPT14	-
ENSG00000171223	7862.83	15265.2	30365	35898.3	7862.83	27176.2	-1.78921	0.00136896	0.999734	JUNB	19	12791496	12793315	+	1820	protein_coding	JunB proto-oncogene, AP-1 transcription factor subunit [Source:HGNC Symbol;Acc:HGNC:6205]	TF_bZIP
ENSG00000172216	6370.35	20900.8	13898.5	21888.2	6370.35	18895.8	-1.56863	0.00137109	0.999734	CEBPB	20	50190734	50192689	+	1956	protein_coding	CCAAT enhancer binding protein beta [Source:HGNC Symbol;Acc:HGNC:1834]	C/EBP
ENSG00000102837	1.18828	112.679	79.9637	4.17774	1.18828	65.6069	-5.78981	0.00148924	0.999734	OLFM4	13	53028759	53052057	+	2897	protein_coding	olfactomedin 4 [Source:HGNC Symbol;Acc:HGNC:17190]	-
ENSG00000177606	255.48	271.709	2301.74	2151.54	255.48	1575	-2.62383	0.00149851	0.999734	JUN	1	58780788	58784327	-	3540	protein_coding	Jun proto-oncogene, AP-1 transcription factor subunit [Source:HGNC Symbol;Acc:HGNC:6204]	TF_bZIP
ENSG00000283050	0	40.7563	20.244	27.1553	0	29.3852	-7.0749	0.00162097	0.999734	GTF2IP12	4	119407967	119454638	-	5530	transcribed_unprocessed_pseudogene	general transcription factor IIi pseudogene 12 [Source:HGNC Symbol;Acc:HGNC:51723]	-
ENSG00000204792	1.18828	73.5213	29.3538	31.3331	1.18828	44.736	-5.24007	0.00180566	0.999734	LINC01291	2	74918148	74938418	+	4176	lincRNA	long intergenic non-protein coding RNA 1291 [Source:HGNC Symbol;Acc:HGNC:50358]	-
ENSG00000167680	8.31794	276.504	14.1708	43.8663	8.31794	111.514	-3.74819	0.00204467	0.999734	SEMA6B	19	4542593	4559808	-	4412	protein_coding	semaphorin 6B [Source:HGNC Symbol;Acc:HGNC:10739]	-
ENSG00000120129	7869.96	8180.84	49952	73297.4	7869.96	43810.1	-2.47683	0.00213122	0.999734	DUSP1	5	172768090	172771195	-	2019	protein_coding	dual specificity phosphatase 1 [Source:HGNC Symbol;Acc:HGNC:3064]	-
ENSG00000071246	103.38	401.969	266.208	323.775	103.38	330.651	-1.67802	0.00213532	0.999734	VASH1	14	76762189	76783015	+	6502	protein_coding	vasohibin 1 [Source:HGNC Symbol;Acc:HGNC:19964]	-
ENSG00000242534	0	9.58973	77.9393	11.4888	0	33.0059	-7.23485	0.00221679	0.999734	IGKV2D-28	2	89959979	89960754	+	402	IG_V_gene	immunoglobulin kappa variable 2D-28 [Source:HGNC Symbol;Acc:HGNC:5799]	-
ENSG00000216490	24.9538	66.329	133.61	155.621	24.9538	118.52	-2.24525	0.00233051	0.999734	IFI30	19	18173162	18178117	+	2481	protein_coding	IFI30, lysosomal thiol reductase [Source:HGNC Symbol;Acc:HGNC:5398]	-
ENSG00000166839	17.8242	154.235	57.6953	79.3771	17.8242	97.1024	-2.44905	0.00242704	0.999734	ANKDD1A	15	64911902	64958700	+	5042	protein_coding	ankyrin repeat and death domain containing 1A [Source:HGNC Symbol;Acc:HGNC:28002]	-
ENSG00000096006	2.37655	97.4956	50.61	7.31105	2.37655	51.8055	-4.45097	0.00242746	0.999734	CRISP3	6	49727384	49744437	-	2247	protein_coding	cysteine rich secretory protein 3 [Source:HGNC Symbol;Acc:HGNC:16904]	-
ENSG00000183023	281.622	834.306	740.93	731.105	281.622	768.78	-1.44897	0.00259113	0.999734	SLC8A1	2	40097270	40611053	-	21922	protein_coding	solute carrier family 8 member A1 [Source:HGNC Symbol;Acc:HGNC:11068]	-
ENSG00000122877	5.94139	21.5769	91.0979	56.3995	5.94139	56.3581	-3.24172	0.00263693	0.999734	EGR2	10	62811996	62919900	-	3689	protein_coding	early growth response 2 [Source:HGNC Symbol;Acc:HGNC:3239]	zf-C2H2
ENSG00000224307	36.8366	172.615	119.439	125.332	36.8366	139.129	-1.91869	0.00264317	0.999734	AL161785.1	9	129282458	129285728	+	583	lincRNA	uncharacterized LOC101929331 [Source:NCBI gene;Acc:101929331]	-
ENSG00000245532	2337.34	6262.09	5922.38	5764.24	2337.34	5982.9	-1.35599	0.00264382	0.999734	NEAT1	11	65422774	65445540	+	22767	lincRNA	nuclear paraspeckle assembly transcript 1 [Source:HGNC Symbol;Acc:HGNC:30815]	-
ENSG00000186810	312.517	95.8973	106.281	99.2213	312.517	100.467	1.63762	0.0027449	0.999734	CXCR3	X	71615916	71618517	-	1868	protein_coding	C-X-C motif chemokine receptor 3 [Source:HGNC Symbol;Acc:HGNC:4540]	-
ENSG00000106804	3.56483	33.5641	39.4758	43.8663	3.56483	38.9687	-3.44872	0.00279076	0.999734	C5	9	120952335	121050276	-	6533	protein_coding	complement C5 [Source:HGNC Symbol;Acc:HGNC:1331]	-
ENSG00000130066	6694.75	15529.8	16230.6	21486.1	6694.75	17748.8	-1.40661	0.00285737	0.999734	SAT1	X	23783173	23786226	+	2498	protein_coding	spermidine/spermine N1-acetyltransferase 1 [Source:HGNC Symbol;Acc:HGNC:10540]	-
ENSG00000204396	3.56483	99.893	17.2074	31.3331	3.56483	49.4778	-3.80116	0.00294528	0.999734	VWA7	6	31765590	31777294	-	3638	protein_coding	von Willebrand factor A domain containing 7 [Source:HGNC Symbol;Acc:HGNC:13939]	-
ENSG00000275210	15.4476	188.598	54.6587	53.2662	15.4476	98.841	-2.68189	0.00298239	0.999734	AC245884.11	19	54308915	54337168	-	1734	processed_transcript	novel transcript	-
ENSG00000144802	766.439	1770.9	2410.05	1915.49	766.439	2032.15	-1.40669	0.0032156	0.999734	NFKBIZ	3	101827991	101861022	+	5902	protein_coding	NFKB inhibitor zeta [Source:HGNC Symbol;Acc:HGNC:29805]	-
ENSG00000234851	16.6359	120.671	148.793	32.3775	16.6359	100.614	-2.59775	0.00346754	0.999734	RPL23AP42	3	161429127	161429597	-	471	processed_pseudogene	ribosomal protein L23a pseudogene 42 [Source:HGNC Symbol;Acc:HGNC:35942]	-
ENSG00000261971	326.776	1979.48	681.21	856.437	326.776	1172.38	-1.84351	0.00367415	0.999734	MMP25-AS1	16	3037403	3059370	-	7244	antisense	MMP25 antisense RNA 1 [Source:HGNC Symbol;Acc:HGNC:51372]	-
ENSG00000163739	121.204	259.722	391.721	479.396	121.204	376.946	-1.63605	0.00385076	0.999734	CXCL1	4	73869393	73871242	+	1296	protein_coding	C-X-C motif chemokine ligand 1 [Source:HGNC Symbol;Acc:HGNC:4602]	-
ENSG00000279430	0	5.59401	25.305	40.733	0	23.8773	-6.76416	0.00407003	0.999734	AL590560.2	1	159910094	159910554	-	461	TEC	novel transcript	-
ENSG00000172967	0	57.5384	2.0244	21.9331	0	27.1653	-6.96411	0.00411717	0.999734	XKR3	22	16783412	16821699	-	1690	protein_coding	XK related 3 [Source:HGNC Symbol;Acc:HGNC:28778]	-
ENSG00000203814	74.8615	272.508	189.281	228.731	74.8615	230.174	-1.6212	0.00427083	0.999734	HIST2H2BF	1	149782689	149812373	-	3196	protein_coding	histone cluster 2 H2B family member f [Source:HGNC Symbol;Acc:HGNC:24700]	-
ENSG00000282572	93.8739	558.602	271.269	202.62	93.8739	344.164	-1.87568	0.00427132	0.999734	AC215522.2	7	19018	35489	-	1556	processed_transcript	novel transcript similar to family member with sequence similarity 157	-
ENSG00000133063	4.75311	84.7093	29.3538	25.0664	4.75311	46.3765	-3.29289	0.00429451	0.999734	CHIT1	1	203212827	203273641	-	7730	protein_coding	chitinase 1 [Source:HGNC Symbol;Acc:HGNC:1936]	-
ENSG00000160201	58.2256	174.213	189.281	178.598	58.2256	180.698	-1.63367	0.004412	0.999734	U2AF1	21	43092956	43107587	-	11112	protein_coding	U2 small nuclear RNA auxiliary factor 1 [Source:HGNC Symbol;Acc:HGNC:12453]	-
ENSG00000188056	1.18828	28.7692	24.2928	46.9996	1.18828	33.3538	-4.80886	0.00444377	0.999734	TREML4	6	41228324	41238882	+	2712	protein_coding	triggering receptor expressed on myeloid cells like 4 [Source:HGNC Symbol;Acc:HGNC:30807]	-
ENSG00000123689	98.627	293.286	7437.64	17106.8	98.627	8279.24	-6.39136	0.00446287	0.999734	G0S2	1	209675420	209676388	+	866	protein_coding	G0/G1 switch 2 [Source:HGNC Symbol;Acc:HGNC:30229]	-
ENSG00000211892	9.50622	32.7649	66.8051	75.1993	9.50622	58.2565	-2.61164	0.00447812	0.999734	IGHG4	14	105620506	105626066	-	2740	IG_C_gene	immunoglobulin heavy constant gamma 4 (G4m marker) [Source:HGNC Symbol;Acc:HGNC:5528]	-
ENSG00000101307	1029.05	3076.7	2161.04	2661.22	1029.05	2632.99	-1.35547	0.00459313	0.999734	SIRPB1	20	1563521	1620061	-	6091	protein_coding	signal regulatory protein beta 1 [Source:HGNC Symbol;Acc:HGNC:15928]	-
ENSG00000234389	1.18828	66.329	18.2196	22.9776	1.18828	35.842	-4.92187	0.0046578	0.999734	AC007278.1	2	102438713	102440475	+	1327	sense_intronic	novel transcript	-
ENSG00000161960	26.1421	34.3632	199.403	208.887	26.1421	147.551	-2.49449	0.0049036	0.999734	EIF4A1	17	7572706	7579005	+	5316	protein_coding	eukaryotic translation initiation factor 4A1 [Source:HGNC Symbol;Acc:HGNC:3282]	-
ENSG00000204791	0	38.3589	15.183	9.39992	0	20.9806	-6.5934	0.00491551	0.999734	SMPD5	8	144049079	144051522	+	1868	transcribed_unitary_pseudogene	sphingomyelin phosphodiesterase 5 [Source:HGNC Symbol;Acc:HGNC:52275]	-
ENSG00000181800	28.5187	71.923	135.635	130.554	28.5187	112.704	-1.98028	0.00500125	0.999734	CELF2-AS1	10	11316834	11319884	-	2468	antisense	CELF2 antisense RNA 1 [Source:HGNC Symbol;Acc:HGNC:23515]	-
ENSG00000250771	1.18828	3.19658	104.256	31.3331	1.18828	46.262	-5.27928	0.00513912	0.999734	AC106865.1	4	153640168	153681180	+	3277	transcribed_unprocessed_pseudogene	toll like receptor 2 pseudogene [Source:NCBI gene;Acc:100419170]	-
ENSG00000168209	86.7442	95.8973	405.892	819.882	86.7442	440.557	-2.34362	0.00526166	0.999734	DDIT4	10	72273920	72276036	+	2058	protein_coding	DNA damage inducible transcript 4 [Source:HGNC Symbol;Acc:HGNC:24944]	-
ENSG00000250687	4.75311	54.3418	40.488	25.0664	4.75311	39.9654	-3.07579	0.00528019	0.999734	AC146944.2	5	70462244	70479215	+	1104	transcribed_unprocessed_pseudogene	NLR family, apoptosis inhibitory protein (NAIP) pseudogene	-
ENSG00000112759	357.671	105.487	139.683	131.599	357.671	125.59	1.51117	0.00535084	0.999734	SLC29A1	6	44219505	44234151	+	4408	protein_coding	solute carrier family 29 member 1 (Augustine blood group) [Source:HGNC Symbol;Acc:HGNC:11003]	-
ENSG00000064886	254.291	91.9016	52.6343	89.8214	254.291	78.1191	1.70128	0.00543892	0.999734	CHI3L2	1	111200771	111243440	+	3295	protein_coding	chitinase 3 like 2 [Source:HGNC Symbol;Acc:HGNC:1933]	-
ENSG00000134571	84.3677	278.102	240.903	209.931	84.3677	242.979	-1.52675	0.00573695	0.999734	MYBPC3	11	47331397	47352702	-	4280	protein_coding	myosin binding protein C, cardiac [Source:HGNC Symbol;Acc:HGNC:7551]	-
ENSG00000211821	140.217	7.1923	6.07319	46.9996	140.217	20.0884	2.81401	0.00586727	0.999734	TRDV2	14	22422371	22423042	+	520	TR_V_gene	T cell receptor delta variable 2 [Source:HGNC Symbol;Acc:HGNC:12263]	-
ENSG00000197728	2179.3	1123.6	511.161	505.507	2179.3	713.421	1.61032	0.00593356	0.999734	RPS26	12	56041351	56044697	+	2053	protein_coding	ribosomal protein S26 [Source:HGNC Symbol;Acc:HGNC:10414]	-
ENSG00000234484	19.0124	71.923	80.9759	78.3326	19.0124	77.0772	-2.01877	0.00594184	0.999734	AL032821.1	6	132752675	132753951	+	581	antisense	novel transcript	-
ENSG00000274602	20.2007	79.9144	338.074	24.022	20.2007	147.337	-2.86599	0.00614176	0.999734	PI4KAP1	22	18533646	18577968	-	4812	transcribed_unprocessed_pseudogene	phosphatidylinositol 4-kinase alpha pseudogene 1 [Source:HGNC Symbol;Acc:HGNC:33576]	-
ENSG00000231123	5.94139	46.3504	42.5124	33.4219	5.94139	40.7615	-2.78006	0.00624755	0.999734	SPATA20P1	21	38238227	38238664	-	438	processed_pseudogene	spermatogenesis associated 20 pseudogene 1 [Source:HGNC Symbol;Acc:HGNC:39636]	-
ENSG00000215244	14.2593	137.453	56.6831	39.6885	14.2593	77.9415	-2.45511	0.00634415	0.999734	AL137145.2	10	6277687	6335982	+	3086	lincRNA	uncharacterized LOC399715 [Source:NCBI gene;Acc:399715]	-
ENSG00000130518	19.0124	50.3461	95.1467	102.355	19.0124	82.6158	-2.11651	0.00652869	0.999734	IQCN	19	18257097	18274509	-	9154	protein_coding	IQ motif containing N [Source:HGNC Symbol;Acc:HGNC:29350]	-
ENSG00000160888	1642.2	2174.47	6962.92	7455.18	1642.2	5530.86	-1.75179	0.00670117	0.999734	IER2	19	13150415	13154908	+	3072	protein_coding	immediate early response 2 [Source:HGNC Symbol;Acc:HGNC:28871]	-
ENSG00000276649	20.2007	111.88	60.7319	77.2882	20.2007	83.3001	-2.04648	0.00679158	0.999734	AL117335.1	20	1888128	1894374	-	1607	antisense	uncharacterized LOC102724545 [Source:NCBI gene;Acc:102724545]	-
ENSG00000269737	7.12966	75.9187	17.2074	63.7105	7.12966	52.2789	-2.8771	0.00687076	0.999734	AL691432.1	1	1671990	1674397	+	1819	transcribed_processed_pseudogene	ribosomal protein S7 (RPS7) pseudogene	-
ENSG00000159388	2488.25	3926.19	8364.81	9245.34	2488.25	7178.78	-1.52855	0.00687347	0.999734	BTG2	1	203305491	203309602	+	2757	protein_coding	BTG anti-proliferation factor 2 [Source:HGNC Symbol;Acc:HGNC:1131]	-
ENSG00000178297	29.7069	79.9144	85.0247	204.709	29.7069	123.216	-2.05027	0.0069659	0.999734	TMPRSS9	19	2360238	2426239	+	4328	protein_coding	transmembrane serine protease 9 [Source:HGNC Symbol;Acc:HGNC:30079]	-
ENSG00000282608	51.0959	6.39315	8.09759	8.35548	51.0959	7.61541	2.75156	0.00706004	0.999734	ADORA3	1	111499429	111503760	-	2687	protein_coding	adenosine A3 receptor [Source:HGNC Symbol;Acc:HGNC:268]	-
ENSG00000105366	105.757	16.782	33.4026	5.22218	105.757	18.4689	2.51736	0.00717605	0.999734	SIGLEC8	19	51450847	51458456	-	3171	protein_coding	sialic acid binding Ig like lectin 8 [Source:HGNC Symbol;Acc:HGNC:10877]	-
ENSG00000124588	573.938	3130.25	1151.88	1244.97	573.938	1842.37	-1.68289	0.00731481	0.999734	NQO2	6	2987987	3028869	+	11558	protein_coding	N-ribosyldihydronicotinamide:quinone reductase 2 [Source:HGNC Symbol;Acc:HGNC:7856]	-
ENSG00000111843	362.425	133.457	152.842	110.71	362.425	132.336	1.45323	0.007392	0.999734	TMEM14C	6	10722915	10731129	+	1321	protein_coding	transmembrane protein 14C [Source:HGNC Symbol;Acc:HGNC:20952]	-
ENSG00000273112	9.50622	59.9358	42.5124	46.9996	9.50622	49.8159	-2.39175	0.0076272	0.999734	AL590385.2	1	161513176	161605099	+	553	processed_transcript	novel transcript, readthrough between FCGR2A and FCGR2C polymormphic pseudogene	-
ENSG00000140379	1185.9	4643.83	2418.14	2579.75	1185.9	3213.91	-1.43849	0.00765671	0.999734	BCL2A1	15	79960889	79971446	-	1089	protein_coding	BCL2 related protein A1 [Source:HGNC Symbol;Acc:HGNC:991]	-
ENSG00000148926	869.819	3750.38	1748.07	1902.96	869.819	2467.14	-1.50425	0.00777983	0.999734	ADM	11	10304680	10307397	+	2718	protein_coding	adrenomedullin [Source:HGNC Symbol;Acc:HGNC:259]	-
ENSG00000239906	0	22.376	8.09759	19.8443	0	16.7726	-6.26525	0.00792749	0.999734	AL627309.2	1	139790	140339	-	323	antisense	novel transcript	-
ENSG00000211790	48.7194	5.59401	10.122	3.13331	48.7194	6.2831	2.95615	0.00799528	0.999734	TRAV8-4	14	21894433	21895030	+	469	TR_V_gene	T cell receptor alpha variable 8-4 [Source:HGNC Symbol;Acc:HGNC:12149]	-
ENSG00000138411	24.9538	109.483	80.9759	80.4215	24.9538	90.2934	-1.8571	0.00822781	0.999734	HECW2	2	196189099	196593692	-	23683	protein_coding	HECT, C2 and WW domain containing E3 ubiquitin protein ligase 2 [Source:HGNC Symbol;Acc:HGNC:29853]	-
ENSG00000255443	0	41.5555	5.061	9.39992	0	18.6721	-6.42714	0.00828372	0.999734	CD44-AS1	11	35210343	35214985	-	587	antisense	CD44 antisense RNA 1 [Source:HGNC Symbol;Acc:HGNC:40133]	-
ENSG00000278231	7.12966	25.5726	47.5734	60.5772	7.12966	44.5744	-2.63997	0.00882169	0.999734	AL133342.1	20	48821688	48849458	-	366	lincRNA	novel transcript	-
ENSG00000211934	1.18828	26.3718	18.2196	36.5552	1.18828	27.0489	-4.50776	0.0089006	0.999734	IGHV1-2	14	105986582	105987083	-	417	IG_V_gene	immunoglobulin heavy variable 1-2 [Source:HGNC Symbol;Acc:HGNC:5550]	-
ENSG00000263069	4.75311	59.1367	25.305	27.1553	4.75311	37.199	-2.97414	0.0089914	0.999734	AC124319.2	17	80351828	80415168	-	3983	antisense	uncharacterized LOC100294362 [Source:NCBI gene;Acc:100294362]	-
ENSG00000112299	84.3677	691.26	240.903	125.332	84.3677	352.498	-2.06427	0.00911878	0.999734	VNN1	6	132681590	132714049	-	3106	protein_coding	vanin 1 [Source:HGNC Symbol;Acc:HGNC:12705]	-
ENSG00000237719	2.37655	46.3504	30.366	13.5777	2.37655	30.098	-3.66855	0.00919208	0.999734	Z95152.1	6	36091991	36092646	-	656	processed_pseudogene	nudix (nucleoside diphosphate linked moiety X) type 5 motif (NUDT5) pseudogene	-
ENSG00000090376	521.654	2409.42	1167.07	982.814	521.654	1519.77	-1.54303	0.00932329	0.999734	IRAK3	12	66188879	66254622	+	10004	protein_coding	interleukin 1 receptor associated kinase 3 [Source:HGNC Symbol;Acc:HGNC:17020]	-
ENSG00000261997	4.75311	33.5641	56.6831	20.8887	4.75311	37.0453	-2.96207	0.00933492	0.999734	AC007336.1	16	55538200	55542027	+	3828	lincRNA	novel transcript	-
ENSG00000236525	0	42.3546	4.0488	8.35548	0	18.253	-6.39467	0.00938558	0.999734	AC007278.2	2	102433957	102435340	+	1200	sense_intronic	novel transcript	-
ENSG00000275022	0	17.5812	14.1708	13.5777	0	15.1099	-6.11344	0.00940616	0.999734	MIR6753	11	68044794	68044957	+	164	miRNA	microRNA 6753 [Source:HGNC Symbol;Acc:HGNC:50255]	-
ENSG00000272669	24.9538	107.884	111.342	59.5328	24.9538	92.9197	-1.89816	0.00956223	0.999734	AL021707.6	22	38742625	38743115	+	491	antisense	novel transcript, antisense to SUN2	-
ENSG00000087903	306.576	1041.28	621.49	699.772	306.576	787.515	-1.36152	0.0095647	0.999734	RFX2	19	5993164	6199572	-	9094	protein_coding	regulatory factor X2 [Source:HGNC Symbol;Acc:HGNC:9983]	RFX
ENSG00000242588	13.071	48.7478	49.5978	79.3771	13.071	59.2409	-2.17822	0.00958516	0.999734	AC108010.1	7	128574751	128626473	+	1552	processed_transcript	novel transcript	-
ENSG00000177989	717.719	2063.39	1768.31	1357.77	717.719	1729.82	-1.26929	0.0097346	0.999734	ODF3B	22	50529710	50532580	-	2301	protein_coding	outer dense fiber of sperm tails 3B [Source:HGNC Symbol;Acc:HGNC:34388]	-
ENSG00000215630	0	8.79058	33.4026	7.31105	0	16.5014	-6.23455	0.00986828	0.999734	GUSBP9	5	71197646	71208130	-	584	unprocessed_pseudogene	glucuronidase, beta pseudogene 9 [Source:HGNC Symbol;Acc:HGNC:42323]	-
ENSG00000188985	4.75311	47.1495	35.427	22.9776	4.75311	35.1847	-2.89201	0.00992347	0.999734	DHFRP1	18	26170726	26171284	-	559	processed_pseudogene	dihydrofolate reductase pseudogene 1 [Source:HGNC Symbol;Acc:HGNC:2862]	-
ENSG00000122861	1.18828	41.5555	9.10979	34.4664	1.18828	28.3772	-4.58157	0.00993862	0.999734	PLAU	10	73909177	73917497	+	2950	protein_coding	plasminogen activator, urokinase [Source:HGNC Symbol;Acc:HGNC:9052]	-
ENSG00000272821	74.8615	192.594	272.282	173.376	74.8615	212.75	-1.50659	0.00997688	0.999734	U62317.2	22	50523926	50524780	+	855	antisense	novel transcript, antisense to SCO2	-
ENSG00000142408	39.2131	0.799144	7.08539	3.13331	39.2131	3.67261	3.44393	0.0100901	0.999734	CACNG8	19	53963040	53990215	+	8747	protein_coding	calcium voltage-gated channel auxiliary subunit gamma 8 [Source:HGNC Symbol;Acc:HGNC:13628]	-
ENSG00000158246	28.5187	0.799144	2.0244	3.13331	28.5187	1.98562	3.87677	0.0100963	0.999734	TENT5B	1	27005020	27012836	-	2368	protein_coding	terminal nucleotidyltransferase 5B [Source:HGNC Symbol;Acc:HGNC:28273]	-
ENSG00000105088	97.4387	29.5683	27.3294	18.7998	97.4387	25.2325	1.94541	0.0102979	0.999734	OLFM2	19	9853718	9936552	-	2500	protein_coding	olfactomedin 2 [Source:HGNC Symbol;Acc:HGNC:17189]	-
ENSG00000174705	3.56483	78.3161	8.09759	31.3331	3.56483	39.2489	-3.46697	0.0104848	0.999734	SH3PXD2B	5	172325000	172454523	-	8242	protein_coding	SH3 and PX domains 2B [Source:HGNC Symbol;Acc:HGNC:29242]	-
ENSG00000069020	68.9201	437.931	284.428	85.6437	68.9201	269.334	-1.96777	0.0105525	0.999734	MAST4	5	66596361	67169595	+	14675	protein_coding	microtubule associated serine/threonine kinase family member 4 [Source:HGNC Symbol;Acc:HGNC:19037]	-
ENSG00000086570	0	6.39315	18.2196	20.8887	0	15.1671	-6.10953	0.0107009	0.999734	FAT2	5	151504093	151568944	-	14537	protein_coding	FAT atypical cadherin 2 [Source:HGNC Symbol;Acc:HGNC:3596]	-
ENSG00000278918	54.6608	115.876	180.171	197.398	54.6608	164.482	-1.58775	0.0107311	0.999734	AC080112.3	17	40348049	40350539	-	2491	TEC	novel transcript	-
ENSG00000255163	10.6945	53.5427	47.5734	48.044	10.6945	49.72	-2.21779	0.0107586	0.999734	HSPE1P18	11	118208932	118209211	-	280	processed_pseudogene	heat shock protein family E (Hsp10) member 1 pseudogene 18 [Source:HGNC Symbol;Acc:HGNC:49337]	-
ENSG00000100906	1524.56	2361.47	4265.41	5645.17	1524.56	4090.68	-1.42385	0.0112841	0.999734	NFKBIA	14	35401511	35404749	-	2373	protein_coding	NFKB inhibitor alpha [Source:HGNC Symbol;Acc:HGNC:7797]	-
ENSG00000197561	5.94139	25.5726	90.0857	19.8443	5.94139	45.1675	-2.9241	0.0113737	0.999734	ELANE	19	851014	856247	+	1028	protein_coding	elastase, neutrophil expressed [Source:HGNC Symbol;Acc:HGNC:3309]	-
ENSG00000183691	83.1794	27.97	11.1342	15.6665	83.1794	18.2569	2.17723	0.0115303	0.999734	NOG	17	56593699	56595590	+	1892	protein_coding	noggin [Source:HGNC Symbol;Acc:HGNC:7866]	-
ENSG00000123358	59.4139	55.9401	499.014	259.02	59.4139	271.325	-2.19	0.011718	0.999734	NR4A1	12	52022832	52059507	+	7295	protein_coding	nuclear receptor subfamily 4 group A member 1 [Source:HGNC Symbol;Acc:HGNC:7980]	NGFIB-like
ENSG00000235602	3.56483	38.3589	32.3904	19.8443	3.56483	30.1979	-3.08602	0.0117545	0.999734	POU5F1P3	12	8133772	8134849	-	1078	processed_pseudogene	POU class 5 homeobox 1 pseudogene 3 [Source:HGNC Symbol;Acc:HGNC:9222]	-
ENSG00000173578	0	39.9572	1.0122	12.5332	0	17.8342	-6.35911	0.0118244	0.999734	XCR1	3	46017024	46027742	-	5403	protein_coding	X-C motif chemokine receptor 1 [Source:HGNC Symbol;Acc:HGNC:1625]	-
ENSG00000164047	99.8153	550.61	364.392	130.554	99.8153	348.519	-1.80501	0.0119369	0.999734	CAMP	3	48223347	48225491	+	745	protein_coding	cathelicidin antimicrobial peptide [Source:HGNC Symbol;Acc:HGNC:1472]	-
ENSG00000105048	123.581	32.7649	35.427	44.9107	123.581	37.7009	1.71521	0.0121671	0.999734	TNNT1	19	55132794	55149354	-	2171	protein_coding	troponin T1, slow skeletal type [Source:HGNC Symbol;Acc:HGNC:11948]	-
ENSG00000198933	389.755	1400.1	727.771	875.237	389.755	1001.04	-1.36126	0.0121966	0.999734	TBKBP1	17	47694081	47712050	+	4280	protein_coding	TBK1 binding protein 1 [Source:HGNC Symbol;Acc:HGNC:30140]	-
ENSG00000130222	29.7069	57.5384	130.574	134.732	29.7069	107.615	-1.85424	0.0123169	0.999734	GADD45G	9	89605013	89606555	+	1322	protein_coding	growth arrest and DNA damage inducible gamma [Source:HGNC Symbol;Acc:HGNC:4097]	-
ENSG00000245888	2.37655	60.7349	15.183	14.6221	2.37655	30.18	-3.67528	0.0124226	0.999734	FLJ21408	16	27268205	27290492	+	3266	antisense	uncharacterized LOC400512 [Source:NCBI gene;Acc:400512]	-
ENSG00000230724	21.389	110.282	79.9637	52.2218	21.389	80.8225	-1.92083	0.0124999	0.999734	LINC01001	11	127204	139612	-	3823	lincRNA	long intergenic non-protein coding RNA 1001 [Source:HGNC Symbol;Acc:HGNC:38540]	-
ENSG00000160654	714.155	270.91	302.648	338.397	714.155	303.985	1.23271	0.0126033	0.999734	CD3G	11	118344344	118355161	+	3836	protein_coding	CD3g molecule [Source:HGNC Symbol;Acc:HGNC:1675]	-
ENSG00000182871	1144.31	2586.03	2159.02	3107.19	1144.31	2617.42	-1.19365	0.0127582	0.999734	COL18A1	21	45405137	45513720	+	8525	protein_coding	collagen type XVIII alpha 1 chain [Source:HGNC Symbol;Acc:HGNC:2195]	-
ENSG00000278599	5.94139	15.1837	18.2196	122.199	5.94139	51.8674	-3.12176	0.0129471	0.999734	TBC1D3E	17	38127951	38138862	+	2076	protein_coding	TBC1 domain family member 3E [Source:HGNC Symbol;Acc:HGNC:27071]	-
ENSG00000204839	74.8615	636.119	134.622	146.221	74.8615	305.654	-2.03128	0.0131181	0.999734	MROH6	8	143566187	143572971	-	4408	protein_coding	maestro heat like repeat family member 6 [Source:HGNC Symbol;Acc:HGNC:27814]	-
ENSG00000251562	1613.68	2845.75	3756.27	4868.11	1613.68	3823.38	-1.24441	0.0131692	0.999734	MALAT1	11	65497688	65506516	+	8829	lincRNA	metastasis associated lung adenocarcinoma transcript 1 [Source:HGNC Symbol;Acc:HGNC:29665]	-
ENSG00000271550	0	15.1837	4.0488	24.022	0	14.4182	-6.04313	0.0133015	0.999734	BNIP3P11	7	64678954	64687393	-	563	processed_pseudogene	BCL2 interacting protein 3 pseudogene 11 [Source:HGNC Symbol;Acc:HGNC:49724]	-
ENSG00000135596	1419.99	3591.35	3087.21	2790.73	1419.99	3156.43	-1.15248	0.0133118	0.999734	MICAL1	6	109444062	109465968	-	7056	protein_coding	microtubule associated monooxygenase, calponin and LIM domain containing 1 [Source:HGNC Symbol;Acc:HGNC:20619]	-
ENSG00000274008	8.31794	11.9872	66.8051	86.6881	8.31794	55.1601	-2.72458	0.013388	0.999734	RF00017	10	69098496	69098794	+	299	misc_RNA		-
ENSG00000143382	453.922	883.054	1063.82	1163.5	453.922	1036.79	-1.19141	0.0134764	0.999734	ADAMTSL4	1	150549369	150560937	+	6432	protein_coding	ADAMTS like 4 [Source:HGNC Symbol;Acc:HGNC:19706]	-
ENSG00000269220	96.2505	179.008	267.221	354.064	96.2505	266.764	-1.46949	0.013484	0.999734	LINC00528	22	17777322	17779481	+	2160	lincRNA	long intergenic non-protein coding RNA 528 [Source:HGNC Symbol;Acc:HGNC:26875]	-
ENSG00000185198	9.50622	30.3675	83.0003	37.5997	9.50622	50.3225	-2.40143	0.0134955	0.999734	PRSS57	19	685546	695498	-	1090	protein_coding	serine protease 57 [Source:HGNC Symbol;Acc:HGNC:31397]	-
ENSG00000255823	1.18828	19.9786	24.2928	25.0664	1.18828	23.1126	-4.27991	0.0136798	0.999734	MTRNR2L8	11	10507887	10509189	-	1303	protein_coding	MT-RNR2 like 8 [Source:HGNC Symbol;Acc:HGNC:37165]	-
ENSG00000128512	148.535	1344.16	252.038	248.576	148.535	614.924	-2.05048	0.0137419	0.999734	DOCK4	7	111726110	112206411	-	11499	protein_coding	dedicator of cytokinesis 4 [Source:HGNC Symbol;Acc:HGNC:19192]	-
ENSG00000162702	337.471	950.981	708.539	698.727	337.471	786.083	-1.22026	0.0140953	0.999734	ZNF281	1	200404940	200410056	-	4895	protein_coding	zinc finger protein 281 [Source:HGNC Symbol;Acc:HGNC:13075]	zf-C2H2
ENSG00000160883	2506.08	19471.9	5401.09	3229.39	2506.08	9367.48	-1.90229	0.0141479	0.999734	HK3	5	176880869	176899332	-	3290	protein_coding	hexokinase 3 [Source:HGNC Symbol;Acc:HGNC:4925]	-
ENSG00000163735	383.814	138.252	191.306	93.9992	383.814	141.186	1.44264	0.0141763	0.999734	CXCL5	4	73995642	73998779	-	2538	protein_coding	C-X-C motif chemokine ligand 5 [Source:HGNC Symbol;Acc:HGNC:10642]	-
ENSG00000137261	34.46	147.043	65.7929	133.688	34.46	115.508	-1.74635	0.0143028	0.999734	KIAA0319	6	24544104	24646155	-	7172	protein_coding	KIAA0319 [Source:HGNC Symbol;Acc:HGNC:21580]	-
ENSG00000204681	153.288	281.299	481.807	405.241	153.288	389.449	-1.34448	0.0143707	0.999734	GABBR1	6	29555629	29633976	-	8470	protein_coding	gamma-aminobutyric acid type B receptor subunit 1 [Source:HGNC Symbol;Acc:HGNC:4070]	-
ENSG00000123836	116.451	1165.95	181.184	193.221	116.451	513.452	-2.14151	0.014434	0.999734	PFKFB2	1	207034366	207081024	+	10197	protein_coding	6-phosphofructo-2-kinase/fructose-2,6-biphosphatase 2 [Source:HGNC Symbol;Acc:HGNC:8873]	-
ENSG00000145555	4.75311	126.265	13.1586	9.39992	4.75311	49.6078	-3.39022	0.0145024	0.999734	MYO10	5	16661914	16936276	-	13963	protein_coding	myosin X [Source:HGNC Symbol;Acc:HGNC:7593]	-
ENSG00000229873	1.18828	11.188	30.366	30.2886	1.18828	23.9475	-4.32687	0.0145942	0.999734	OGFR-AS1	20	62800627	62805587	-	668	antisense	OGFR antisense RNA 1 [Source:HGNC Symbol;Acc:HGNC:40724]	-
ENSG00000008516	4340.78	14621.1	7520.64	9461.54	4340.78	10534.4	-1.27913	0.0147559	0.999734	MMP25	16	3046681	3060726	+	4126	protein_coding	matrix metallopeptidase 25 [Source:HGNC Symbol;Acc:HGNC:14246]	-
ENSG00000224796	0	6.39315	17.2074	15.6665	0	13.089	-5.89761	0.0148543	0.999734	RPL32P1	6	33079451	33079860	+	410	processed_pseudogene	ribosomal protein L32 pseudogene 1 [Source:HGNC Symbol;Acc:HGNC:10339]	-
ENSG00000214846	7.12966	79.9144	17.2074	37.5997	7.12966	44.9072	-2.66072	0.0150788	0.999734	AC114744.1	4	15730962	15731627	-	666	processed_pseudogene	ribosomal protein L10a (RPL10A) pseudogene	-
ENSG00000261795	14.2593	0	0	0	14.2593	0	6.35756	0.0151151	0.999734	AC093627.7	7	161765	164972	-	3208	lincRNA	novel transcript	-
ENSG00000136099	14.2593	0	0	0	14.2593	0	6.35756	0.0151151	0.999734	PCDH8	13	52842889	52848641	-	5150	protein_coding	protocadherin 8 [Source:HGNC Symbol;Acc:HGNC:8660]	-
ENSG00000169385	385.002	179.807	153.854	79.3771	385.002	137.68	1.48153	0.0151238	0.999734	RNASE2	14	20955452	20956436	+	755	protein_coding	ribonuclease A family member 2 [Source:HGNC Symbol;Acc:HGNC:10045]	-
ENSG00000233013	83.1794	225.359	290.501	160.843	83.1794	225.568	-1.43942	0.0151308	0.999734	FAM157B	9	138217068	138253217	+	2073	transcribed_unprocessed_pseudogene	family with sequence similarity 157 member B [Source:HGNC Symbol;Acc:HGNC:34080]	-
ENSG00000180846	0	1.59829	24.2928	18.7998	0	14.897	-6.08266	0.015148	0.999734	CSNK1G2-AS1	19	1952531	1954586	-	1346	antisense	CSNK1G2 antisense RNA 1 [Source:HGNC Symbol;Acc:HGNC:28604]	-
ENSG00000254420	0	52.7435	2.0244	1.04444	0	18.6041	-6.42153	0.0151915	0.999734	AP003086.2	11	78324758	78444049	+	437	antisense	novel transcript	-
ENSG00000275801	16.6359	0	0	1.04444	16.6359	0.348145	5.61817	0.0152013	0.999734	AL121985.3	1	160775954	160776608	-	523	unprocessed_pseudogene	SLAM family member 9 (SLAMF9) pseudogene	-
ENSG00000228863	0	179.008	6.07319	14.6221	0	66.5679	-8.25149	0.0154111	0.999734	AL121985.1	1	160670778	160699761	+	4121	antisense	novel transcript, antisense to CD48	-
ENSG00000212283	0	23.1752	5.061	11.4888	0	13.2417	-5.92911	0.0155088	0.999734	SNORD89	2	101272936	101273049	-	114	snoRNA	small nucleolar RNA, C/D box 89 [Source:HGNC Symbol;Acc:HGNC:32750]	-
ENSG00000211699	101.004	22.376	17.2074	40.733	101.004	26.7721	1.91942	0.0155282	0.999734	TRGV3	7	38358512	38359162	-	537	TR_V_gene	T cell receptor gamma variable 3 [Source:HGNC Symbol;Acc:HGNC:12288]	-
ENSG00000277349	1.18828	47.1495	6.07319	24.022	1.18828	25.7482	-4.4443	0.0155427	0.999734	AC133919.3	16	90174062	90175865	-	1804	unprocessed_pseudogene	capicua transcriptional repressor (CIC) pseudogene	-
ENSG00000255197	221.02	907.828	441.319	433.441	221.02	594.196	-1.42756	0.0156597	0.999734	AC090559.1	11	47383148	47409190	-	1113	antisense	novel transcript	-
ENSG00000229314	45.1545	109.483	227.745	99.2213	45.1545	145.483	-1.68703	0.0157024	0.999734	ORM1	9	114323056	114326475	+	901	protein_coding	orosomucoid 1 [Source:HGNC Symbol;Acc:HGNC:8498]	-
ENSG00000272256	0	2.39743	14.1708	26.1109	0	14.2264	-6.01536	0.0157325	0.999734	AC044849.1	8	30082758	30083467	+	710	antisense	novel transcript, antisense to TMEM66	-
ENSG00000254415	300.634	2586.03	447.392	509.684	300.634	1181.04	-1.97444	0.0160839	0.999734	SIGLEC14	19	51642553	51646801	-	2082	protein_coding	sialic acid binding Ig like lectin 14 [Source:HGNC Symbol;Acc:HGNC:32926]	-
ENSG00000187624	0	27.97	1.0122	15.6665	0	14.8829	-6.09631	0.0161556	0.999734	C17orf97	17	410327	431062	+	2710	protein_coding	chromosome 17 open reading frame 97 [Source:HGNC Symbol;Acc:HGNC:33800]	-
ENSG00000251158	5.94139	110.282	13.1586	19.8443	5.94139	47.7616	-3.0139	0.0162369	0.999734	AC131392.2	5	69898867	69903198	-	4332	unprocessed_pseudogene	POM121 membrane glycoprotein-like (POM121L1) pseudogene	-
ENSG00000243155	0	4.79486	18.2196	15.6665	0	12.8937	-5.87487	0.0163135	0.999734	AL162431.2	1	180944042	180976482	-	2424	antisense	novel transcript	-
ENSG00000228363	1.18828	11.9872	17.2074	41.7774	1.18828	23.6573	-4.30929	0.0163687	0.999734	AC015971.1	2	86562070	86618766	+	2860	antisense	novel transcript	-
ENSG00000133101	0	26.3718	8.09759	5.22218	0	13.2305	-5.93066	0.0163995	0.999734	CCNA1	13	36431520	36442882	+	2400	protein_coding	cyclin A1 [Source:HGNC Symbol;Acc:HGNC:1577]	-
ENSG00000140511	437.286	184.602	196.367	180.687	437.286	187.219	1.2239	0.0164619	0.999734	HAPLN3	15	88877288	88895626	-	3524	protein_coding	hyaluronan and proteoglycan link protein 3 [Source:HGNC Symbol;Acc:HGNC:21446]	-
ENSG00000249138	0	4.79486	12.1464	21.9331	0	12.9581	-5.88144	0.0165564	0.999734	SLED1	4	184798296	184799046	-	751	transcribed_processed_pseudogene	proteoglycan 3 pseudogene [Source:NCBI gene;Acc:643036]	-
ENSG00000232869	124.769	25.5726	41.5002	49.0885	124.769	38.7204	1.69336	0.0172639	0.999734	TRBV29-1	7	142740206	142740894	+	402	TR_V_gene	T cell receptor beta variable 29-1 [Source:HGNC Symbol;Acc:HGNC:12210]	-
ENSG00000157800	213.89	1164.35	544.563	293.486	213.89	667.467	-1.64259	0.0172825	0.999734	SLC37A3	7	140293693	140404433	-	10588	protein_coding	solute carrier family 37 member 3 [Source:HGNC Symbol;Acc:HGNC:20651]	-
ENSG00000197208	286.375	1520.77	463.587	596.373	286.375	860.244	-1.58746	0.01731	0.999734	SLC22A4	5	132294443	132344206	+	2688	protein_coding	solute carrier family 22 member 4 [Source:HGNC Symbol;Acc:HGNC:10968]	-
ENSG00000258944	1.18828	12.7863	28.3416	25.0664	1.18828	22.0648	-4.20974	0.0173793	0.999734	AC004846.2	14	73272182	73274081	-	777	antisense	novel transcript, antisense to PAPLN	-
ENSG00000198363	217.455	1036.49	361.355	473.129	217.455	623.658	-1.52084	0.0174356	0.999734	ASPH	8	61500556	61714640	-	20047	protein_coding	aspartate beta-hydroxylase [Source:HGNC Symbol;Acc:HGNC:757]	-
ENSG00000226012	5.94139	31.9658	38.4636	30.2886	5.94139	33.5726	-2.49803	0.017569	0.999734	AP001434.1	21	38237217	38238201	-	287	lincRNA	novel transcript	-
ENSG00000178814	159.229	1348.16	257.099	254.842	159.229	620.032	-1.9621	0.0175875	0.999734	OPLAH	8	144051266	144063965	-	4452	protein_coding	5-oxoprolinase, ATP-hydrolysing [Source:HGNC Symbol;Acc:HGNC:8149]	-
ENSG00000244734	7.84812e+06	1.76875e+06	4.58569e+06	2.80195e+06	7.84812e+06	3.05213e+06	1.36252	0.0176851	0.999734	HBB	11	5225464	5229395	-	1304	protein_coding	hemoglobin subunit beta [Source:HGNC Symbol;Acc:HGNC:4827]	-
ENSG00000186868	0	9.58973	13.1586	12.5332	0	11.7605	-5.74713	0.0177561	0.999734	MAPT	17	45894382	46028334	+	14920	protein_coding	microtubule associated protein tau [Source:HGNC Symbol;Acc:HGNC:6893]	-
ENSG00000156414	40.4014	475.491	67.8173	58.4884	40.4014	200.599	-2.31416	0.0177829	0.999734	TDRD9	14	103928462	104052667	+	5480	protein_coding	tudor domain containing 9 [Source:HGNC Symbol;Acc:HGNC:20122]	-
ENSG00000224858	5.94139	30.3675	25.305	48.044	5.94139	34.5722	-2.53885	0.0178253	0.999734	RPL29P11	3	37016523	37017014	-	492	processed_pseudogene	ribosomal protein L29 pseudogene 11 [Source:HGNC Symbol;Acc:HGNC:36905]	-
ENSG00000103056	326.776	59.9358	173.086	97.1325	326.776	110.051	1.57264	0.0179361	0.999734	SMPD3	16	68358325	68448688	-	7166	protein_coding	sphingomyelin phosphodiesterase 3 [Source:HGNC Symbol;Acc:HGNC:14240]	-
ENSG00000223972	49.9076	1.59829	14.1708	5.22218	49.9076	6.99708	2.85281	0.0180788	0.999734	DDX11L1	1	11869	14409	+	1735	transcribed_unprocessed_pseudogene	DEAD/H-box helicase 11 like 1 [Source:HGNC Symbol;Acc:HGNC:37102]	-
ENSG00000176597	93.8739	636.119	144.744	203.665	93.8739	328.176	-1.8072	0.0181702	0.999734	B3GNT5	3	183253244	183298504	+	8140	protein_coding	UDP-GlcNAc:betaGal beta-1,3-N-acetylglucosaminyltransferase 5 [Source:HGNC Symbol;Acc:HGNC:15684]	-
ENSG00000273837	20.2007	128.662	44.5368	62.6661	20.2007	78.6217	-1.96458	0.0181935	0.999734	AC018755.4	19	51639478	51639931	-	454	sense_intronic	novel transcript, sense intronic to AC018755.18	-
ENSG00000100505	14.2593	119.072	28.3416	51.1773	14.2593	66.1971	-2.21969	0.0183088	0.999734	TRIM9	14	50975262	51096061	-	8945	protein_coding	tripartite motif containing 9 [Source:HGNC Symbol;Acc:HGNC:16288]	-
ENSG00000260923	2.37655	40.7563	25.305	10.4444	2.37655	25.5019	-3.4303	0.0183669	0.999734	LINC02193	16	90173217	90222678	+	3723	lincRNA	long intergenic non-protein coding RNA 2193 [Source:HGNC Symbol;Acc:HGNC:53055]	-
ENSG00000188282	4.75311	59.9358	45.549	7.31105	4.75311	37.5986	-2.98848	0.0183915	0.999734	RUFY4	2	218034960	218090581	+	4357	protein_coding	RUN and FYVE domain containing 4 [Source:HGNC Symbol;Acc:HGNC:24804]	-
ENSG00000112245	0	1.59829	21.2562	17.7554	0	13.5366	-5.9441	0.0184029	0.999734	PTP4A1	6	63521746	63583377	+	5281	protein_coding	protein tyrosine phosphatase type IVA, member 1 [Source:HGNC Symbol;Acc:HGNC:9634]	-
ENSG00000211972	0	14.3846	18.2196	4.17774	0	12.2606	-5.81277	0.018439	0.999734	IGHV3-66	14	106675017	106675544	-	427	IG_V_gene	immunoglobulin heavy variable 3-66 [Source:HGNC Symbol;Acc:HGNC:5619]	-
ENSG00000099251	7.12966	46.3504	22.2684	45.9551	7.12966	38.1913	-2.42314	0.018513	0.999734	HSD17B7P2	10	38356380	38378505	+	1506	transcribed_unprocessed_pseudogene	hydroxysteroid 17-beta dehydrogenase 7 pseudogene 2 [Source:HGNC Symbol;Acc:HGNC:28120]	-
ENSG00000274525	2.37655	45.5512	14.1708	16.711	2.37655	25.4777	-3.43036	0.0185674	0.999734	AC008443.6	5	181291673	181295572	+	246	unprocessed_pseudogene	general transcription factor IIi (GTF2I) pseudogene	-
ENSG00000178342	0	18.3803	1.0122	21.9331	0	13.7752	-5.97987	0.018619	0.999734	KCNG2	18	79863668	79900184	+	2162	protein_coding	potassium voltage-gated channel modifier subfamily G member 2 [Source:HGNC Symbol;Acc:HGNC:6249]	-
ENSG00000161905	278.057	51.9444	152.842	52.2218	278.057	85.6694	1.70061	0.0186801	0.999734	ALOX15	17	4630902	4642294	-	3404	protein_coding	arachidonate 15-lipoxygenase [Source:HGNC Symbol;Acc:HGNC:433]	-
ENSG00000282508	168.735	495.469	310.745	404.196	168.735	403.47	-1.25828	0.0188419	0.999734	LINC01002	19	198264	239440	-	7765	processed_transcript	long intergenic non-protein coding RNA 1002 [Source:HGNC Symbol;Acc:HGNC:38538]	-
ENSG00000143786	74.8615	17.5812	26.3172	12.5332	74.8615	18.8105	1.99301	0.0189616	0.999734	CNIH3	1	224434660	224740549	+	6386	protein_coding	cornichon family AMPA receptor auxiliary protein 3 [Source:HGNC Symbol;Acc:HGNC:26802]	-
ENSG00000227827	1.18828	7.99144	10.122	58.4884	1.18828	25.5339	-4.41904	0.0189945	0.999734	AC138969.1	16	16356224	16377507	+	9932	unprocessed_pseudogene	polycystic kidney disease 1 (autosomal dominant) (PKD1) pseudogene	-
ENSG00000006652	945.869	1859.61	1920.14	2250.76	945.869	2010.17	-1.08755	0.0193547	0.999734	IFRD1	7	112422968	112481017	+	7489	protein_coding	interferon related developmental regulator 1 [Source:HGNC Symbol;Acc:HGNC:5456]	-
ENSG00000215533	2.37655	67.9272	15.183	6.26661	2.37655	29.7923	-3.65698	0.019529	0.999734	LINC00189	21	29193480	29288205	+	1087	sense_overlapping	long intergenic non-protein coding RNA 189 [Source:HGNC Symbol;Acc:HGNC:18461]	-
ENSG00000134369	17.8242	69.5255	60.7319	56.3995	17.8242	62.219	-1.80475	0.019634	0.999734	NAV1	1	201622885	201826969	+	22453	protein_coding	neuron navigator 1 [Source:HGNC Symbol;Acc:HGNC:15989]	-
ENSG00000184260	8.31794	29.5683	42.5124	46.9996	8.31794	39.6934	-2.25162	0.019838	0.999734	HIST2H2AC	1	149886975	149887364	+	390	protein_coding	histone cluster 2 H2A family member c [Source:HGNC Symbol;Acc:HGNC:4738]	-
ENSG00000244682	360.048	1020.51	600.234	881.503	360.048	834.081	-1.21228	0.0199422	0.999734	FCGR2C	1	161581339	161605662	+	3580	polymorphic_pseudogene	Fc fragment of IgG receptor IIc (gene/pseudogene) [Source:HGNC Symbol;Acc:HGNC:15626]	-
ENSG00000141497	28.5187	127.064	90.0857	60.5772	28.5187	92.5756	-1.70151	0.0200002	0.999734	ZMYND15	17	4740015	4746119	+	3303	protein_coding	zinc finger MYND-type containing 15 [Source:HGNC Symbol;Acc:HGNC:20997]	-
ENSG00000268734	111.698	643.311	230.781	184.865	111.698	352.986	-1.66147	0.0200069	0.999734	AC245128.3	19	54890673	54891420	+	748	lincRNA	novel transcript	-
ENSG00000249790	6053.08	1606.28	3057.85	3051.84	6053.08	2571.99	1.23494	0.0202048	0.999734	AC092490.1	12	8788257	8795789	+	2279	lincRNA	novel transcript	-
ENSG00000165185	30.8952	385.987	43.5246	49.0885	30.8952	159.533	-2.37118	0.0203494	0.999734	KIAA1958	9	112486847	112669397	+	13119	protein_coding	KIAA1958 [Source:HGNC Symbol;Acc:HGNC:23427]	-
ENSG00000186407	961.316	2592.42	2151.94	1636.63	961.316	2127	-1.14588	0.020391	0.999734	CD300E	17	74609887	74623738	-	3752	protein_coding	CD300e molecule [Source:HGNC Symbol;Acc:HGNC:28874]	-
ENSG00000128383	1734.88	6887.02	3071.01	3200.15	1734.88	4386.06	-1.33821	0.020398	0.999734	APOBEC3A	22	38952741	38992778	+	2358	protein_coding	apolipoprotein B mRNA editing enzyme catalytic subunit 3A [Source:HGNC Symbol;Acc:HGNC:17343]	-
ENSG00000279520	15.4476	14.3846	115.391	107.577	15.4476	79.1174	-2.35309	0.0204649	0.999734	AC093525.8	16	2516658	2517999	+	1342	TEC	tec	-
ENSG00000102524	961.316	7846	1340.15	1486.23	961.316	3557.46	-1.88792	0.0207527	0.999734	TNFSF13B	13	108251240	108308484	+	3059	protein_coding	TNF superfamily member 13b [Source:HGNC Symbol;Acc:HGNC:11929]	-
ENSG00000227191	565.62	142.248	238.879	298.708	565.62	226.612	1.3212	0.0212934	0.999734	TRGC2	7	38239580	38249572	-	1013	TR_C_gene	T cell receptor gamma constant 2 [Source:HGNC Symbol;Acc:HGNC:12276]	-
ENSG00000198216	84.3677	684.067	142.72	133.688	84.3677	320.158	-1.92563	0.0213431	0.999734	CACNA1E	1	181317690	181808084	+	18271	protein_coding	calcium voltage-gated channel subunit alpha1 E [Source:HGNC Symbol;Acc:HGNC:1392]	-
ENSG00000168453	13.071	0	0	0	13.071	0	6.23202	0.0213606	0.999734	HR	8	22114415	22133384	-	8784	protein_coding	HR, lysine demethylase and nuclear receptor corepressor [Source:HGNC Symbol;Acc:HGNC:5172]	-
ENSG00000073756	815.158	718.431	2568.96	5028.96	815.158	2772.12	-1.76569	0.0213831	0.999734	PTGS2	1	186671791	186680427	-	5269	protein_coding	prostaglandin-endoperoxide synthase 2 [Source:HGNC Symbol;Acc:HGNC:9605]	-
ENSG00000283538	0	7.1923	12.1464	13.5777	0	10.9721	-5.64467	0.0215349	0.999734	AC005972.3	17	62910021	62968549	-	2992	lincRNA	novel transcript	-
ENSG00000268658	0	0.799144	12.1464	27.1553	0	13.3669	-5.9255	0.0218661	0.999734	LINC00664	19	21483374	21503238	+	5889	lincRNA	long intergenic non-protein coding RNA 664 [Source:HGNC Symbol;Acc:HGNC:44319]	-
ENSG00000022556	160.417	58.3375	41.5002	72.066	160.417	57.3012	1.48542	0.0221221	0.999734	NLRP2	19	54953130	55001142	+	6313	protein_coding	NLR family pyrin domain containing 2 [Source:HGNC Symbol;Acc:HGNC:22948]	-
ENSG00000182557	192.501	32.7649	98.1833	55.3551	192.501	62.1011	1.63615	0.0222308	0.999734	SPNS3	17	4433688	4488208	+	2684	protein_coding	sphingolipid transporter 3 (putative) [Source:HGNC Symbol;Acc:HGNC:28433]	-
ENSG00000273314	0	16.782	11.1342	5.22218	0	11.0461	-5.66638	0.0222711	0.999734	AC005229.4	7	148696467	148698664	-	2198	antisense	novel transcript, antisense to CUL1	-
ENSG00000268170	9.50622	124.666	25.305	18.7998	9.50622	56.2571	-2.57147	0.0222856	0.999734	AC073342.2	7	143220468	143222267	-	1800	antisense	novel transcript, antisense to TAS2R40	-
ENSG00000100448	2.37655	7.1923	91.0979	4.17774	2.37655	34.156	-3.8422	0.0223905	0.999734	CTSG	14	24573522	24576260	-	1374	protein_coding	cathepsin G [Source:HGNC Symbol;Acc:HGNC:2532]	-
ENSG00000244482	1048.06	6241.32	1343.19	2186	1048.06	3256.84	-1.63592	0.0224697	0.999734	LILRA6	19	54236592	54242791	-	2718	protein_coding	leukocyte immunoglobulin like receptor A6 [Source:HGNC Symbol;Acc:HGNC:15495]	-
ENSG00000116032	5.94139	26.3718	26.3172	45.9551	5.94139	32.8814	-2.46563	0.0225722	0.999734	GRIN3B	19	1000419	1009732	+	3281	protein_coding	glutamate ionotropic receptor NMDA type subunit 3B [Source:HGNC Symbol;Acc:HGNC:16768]	-
ENSG00000092758	77.238	198.987	141.708	261.109	77.238	200.601	-1.37673	0.0226338	0.999734	COL9A3	20	62816244	62841159	+	4841	protein_coding	collagen type IX alpha 3 chain [Source:HGNC Symbol;Acc:HGNC:2219]	-
ENSG00000115607	216.266	1471.22	284.428	429.263	216.266	728.305	-1.75246	0.0227296	0.999734	IL18RAP	2	102418689	102452565	+	2966	protein_coding	interleukin 18 receptor accessory protein [Source:HGNC Symbol;Acc:HGNC:5989]	-
ENSG00000173846	276.869	513.85	533.429	944.169	276.869	663.816	-1.26117	0.0229559	0.999734	PLK3	1	44800225	44805990	+	3479	protein_coding	polo like kinase 3 [Source:HGNC Symbol;Acc:HGNC:2154]	-
ENSG00000164821	4.75311	23.1752	102.232	4.17774	4.75311	43.195	-3.18246	0.0230018	0.999734	DEFA4	8	6935822	6938338	-	617	protein_coding	defensin alpha 4 [Source:HGNC Symbol;Acc:HGNC:2763]	-
ENSG00000204618	2.37655	21.5769	19.2318	25.0664	2.37655	21.9584	-3.20735	0.0232491	0.999734	RNF39	6	30070266	30075887	-	2206	protein_coding	ring finger protein 39 [Source:HGNC Symbol;Acc:HGNC:18064]	-
ENSG00000155090	304.199	355.619	1439.35	856.437	304.199	883.801	-1.53829	0.0233893	0.999734	KLF10	8	102648779	102655902	-	4003	protein_coding	Kruppel like factor 10 [Source:HGNC Symbol;Acc:HGNC:11810]	zf-C2H2
ENSG00000175197	163.982	307.67	384.636	426.13	163.982	372.812	-1.18434	0.0234246	0.999734	DDIT3	12	57516588	57521737	-	1307	protein_coding	DNA damage inducible transcript 3 [Source:HGNC Symbol;Acc:HGNC:2726]	TF_bZIP
ENSG00000074803	0	2.39743	360.343	12.5332	0	125.091	-9.16032	0.0234387	0.999734	SLC12A1	15	48178438	48304078	+	12839	protein_coding	solute carrier family 12 member 1 [Source:HGNC Symbol;Acc:HGNC:10910]	-
ENSG00000031081	80.8029	208.577	220.659	162.932	80.8029	197.389	-1.28896	0.0234519	0.999734	ARHGAP31	3	119294373	119420714	+	9384	protein_coding	Rho GTPase activating protein 31 [Source:HGNC Symbol;Acc:HGNC:29216]	-
ENSG00000280279	0	15.1837	4.0488	13.5777	0	10.9367	-5.649	0.0235618	0.999734	AC240565.2	17	64099	76866	-	2096	lincRNA	novel transcript	-
ENSG00000183134	311.329	81.5127	179.159	68.9327	311.329	109.868	1.50383	0.0236027	0.999734	PTGDR2	11	60850940	60855971	-	2895	protein_coding	prostaglandin D2 receptor 2 [Source:HGNC Symbol;Acc:HGNC:4502]	-
ENSG00000077238	2431.22	11952	4003.25	4182.96	2431.22	6712.74	-1.46531	0.0237667	0.999734	IL4R	16	27313668	27364778	+	5894	protein_coding	interleukin 4 receptor [Source:HGNC Symbol;Acc:HGNC:6015]	-
ENSG00000261716	78.4263	218.166	167.013	186.954	78.4263	190.711	-1.28271	0.0239289	0.999734	HIST2H2BC	1	149844498	149850937	-	6440	transcribed_unprocessed_pseudogene	histone cluster 2 H2B family member c (pseudogene) [Source:NCBI gene;Acc:337873]	-
ENSG00000205485	4.75311	19.9786	34.4148	32.3775	4.75311	28.9236	-2.60158	0.0239585	0.999734	AC004980.1	7	76549360	76627982	+	3110	transcribed_unprocessed_pseudogene	uncharacterized LOC100133091 [Source:NCBI gene;Acc:100133091]	-
ENSG00000179299	39.2131	344.431	65.7929	67.8883	39.2131	159.371	-2.02591	0.024249	0.999734	NSUN7	4	40749897	40809985	+	4728	protein_coding	NOP2/Sun RNA methyltransferase family member 7 [Source:HGNC Symbol;Acc:HGNC:25857]	-
ENSG00000251230	22.5773	293.286	31.3782	34.4664	22.5773	119.71	-2.4101	0.0244673	0.999734	MIR3945HG	4	184844585	184855751	-	986	lincRNA	MIR3945 host gene [Source:HGNC Symbol;Acc:HGNC:52002]	-
ENSG00000148288	96.2505	324.452	168.025	237.087	96.2505	243.188	-1.33838	0.0245337	0.999734	GBGT1	9	133152948	133163945	-	4032	protein_coding	globoside alpha-1,3-N-acetylgalactosaminyltransferase 1 (FORS blood group) [Source:HGNC Symbol;Acc:HGNC:20460]	-
ENSG00000105926	10.6945	30.3675	48.5856	55.3551	10.6945	44.7694	-2.06214	0.0245731	0.999734	MPP6	7	24573268	24694193	+	9369	protein_coding	membrane palmitoylated protein 6 [Source:HGNC Symbol;Acc:HGNC:18167]	-
ENSG00000103355	230.526	31.1666	129.561	39.6885	230.526	66.8055	1.78999	0.0246764	0.999734	PRSS33	16	2783953	2787948	-	2112	protein_coding	serine protease 33 [Source:HGNC Symbol;Acc:HGNC:30405]	-
ENSG00000284713	0	11.9872	14.1708	5.22218	0	10.46	-5.5833	0.0248563	0.999734	AP003071.5	11	69155478	69159752	+	2900	protein_coding	novel protein	-
ENSG00000202019	1.18828	8.79058	22.2684	29.2442	1.18828	20.101	-4.07343	0.0249136	0.999734	RF00019	22	31230071	31230172	-	102	misc_RNA		-
ENSG00000130433	93.8739	10.3889	43.5246	11.4888	93.8739	21.8007	2.11268	0.0249155	0.999734	CACNG6	19	53992288	54012669	+	1853	protein_coding	calcium voltage-gated channel auxiliary subunit gamma 6 [Source:HGNC Symbol;Acc:HGNC:13625]	-
ENSG00000147813	323.211	1038.89	646.795	566.084	323.211	750.589	-1.2161	0.0249724	0.999734	NAPRT	8	143574785	143578649	-	3079	protein_coding	nicotinate phosphoribosyltransferase [Source:HGNC Symbol;Acc:HGNC:30450]	-
ENSG00000105205	2036.71	391.581	1307.76	368.686	2036.71	689.342	1.56325	0.0251883	0.999734	CLC	19	39731250	39738028	-	635	protein_coding	Charcot-Leyden crystal galectin [Source:HGNC Symbol;Acc:HGNC:2014]	-
ENSG00000179978	51.0959	544.217	84.0125	59.5328	51.0959	229.254	-2.16772	0.0251996	0.999734	AC140134.1	5	70094659	70128434	-	3544	unprocessed_pseudogene	NLR family, apoptosis inhibitory protein (NAIP) pseudogene	-
ENSG00000124134	0	4.79486	11.1342	15.6665	0	10.5319	-5.58295	0.0252903	0.999734	KCNS1	20	45092310	45101112	-	4538	protein_coding	potassium voltage-gated channel modifier subfamily S member 1 [Source:HGNC Symbol;Acc:HGNC:6300]	-
ENSG00000189127	16.6359	185.401	36.4392	26.1109	16.6359	82.6505	-2.31759	0.0253545	0.999734	ANKRD34B	5	80556755	80570488	-	4024	protein_coding	ankyrin repeat domain 34B [Source:HGNC Symbol;Acc:HGNC:33736]	-
ENSG00000156671	318.458	915.819	599.222	613.083	318.458	709.375	-1.15592	0.0254079	0.999734	SAMD8	10	75099586	75182123	+	7348	protein_coding	sterile alpha motif domain containing 8 [Source:HGNC Symbol;Acc:HGNC:26320]	-
ENSG00000277879	2.37655	24.7735	15.183	25.0664	2.37655	21.6743	-3.19049	0.0255018	0.999734	AL391988.1	10	117267116	117268668	-	1553	antisense	novel transcript, antisense to SLC18A2	-
ENSG00000243302	58.2256	145.444	136.647	153.532	58.2256	145.208	-1.31835	0.025671	0.999734	AC018638.4	7	128651185	128652334	+	1150	processed_pseudogene	novel pseudogene	-
ENSG00000118503	592.95	1302.6	975.76	1611.56	592.95	1296.64	-1.12877	0.025754	0.999734	TNFAIP3	6	137867188	137883312	+	5051	protein_coding	TNF alpha induced protein 3 [Source:HGNC Symbol;Acc:HGNC:11896]	-
ENSG00000268366	0	3.99572	11.1342	16.711	0	10.6136	-5.59328	0.0257767	0.999734	AC010271.1	19	40443436	40444087	+	558	antisense	novel transcript, antisense to SERTAD3	-
ENSG00000273599	23.7655	63.9315	64.7807	93.9992	23.7655	74.2371	-1.64179	0.0260123	0.999734	AL731571.1	10	124996064	125001491	+	5428	antisense	novel transcript, antisense to CTBP2	-
ENSG00000113070	13.071	15.1837	66.8051	108.621	13.071	63.5367	-2.27681	0.0260608	0.999734	HBEGF	5	140332843	140346631	-	3018	protein_coding	heparin binding EGF like growth factor [Source:HGNC Symbol;Acc:HGNC:3059]	-
ENSG00000126353	810.405	437.931	229.769	379.13	810.405	348.943	1.21499	0.0260802	0.999734	CCR7	17	40553769	40565472	-	2508	protein_coding	C-C motif chemokine receptor 7 [Source:HGNC Symbol;Acc:HGNC:1608]	-
ENSG00000255733	57.0373	19.9786	2.0244	5.22218	57.0373	9.07506	2.62687	0.0261448	0.999734	IFNG-AS1	12	67989445	68234686	+	2125	antisense	IFNG antisense RNA 1 [Source:HGNC Symbol;Acc:HGNC:43910]	-
ENSG00000227155	32.0835	83.111	86.0369	103.399	32.0835	90.849	-1.50081	0.0261667	0.999734	AL161725.1	9	452492	492248	-	4016	antisense	novel transcript	-
ENSG00000162522	4.75311	31.1666	57.6953	9.39992	4.75311	32.754	-2.78517	0.0264668	0.999734	KIAA1522	1	32741885	32774970	+	5965	protein_coding	KIAA1522 [Source:HGNC Symbol;Acc:HGNC:29301]	-
ENSG00000167286	1114.6	385.187	583.027	569.217	1114.6	512.477	1.12154	0.0265841	0.999734	CD3D	11	118338954	118342744	-	929	protein_coding	CD3d molecule [Source:HGNC Symbol;Acc:HGNC:1673]	-
ENSG00000167470	2349.22	5160.07	4136.86	5019.56	2349.22	4772.16	-1.02248	0.0267175	0.999734	MIDN	19	1248553	1259140	+	4492	protein_coding	midnolin [Source:HGNC Symbol;Acc:HGNC:16298]	-
ENSG00000176945	0	5.59401	11.1342	13.5777	0	10.102	-5.52403	0.0267902	0.999734	MUC20	3	195720882	195741123	+	4249	protein_coding	mucin 20, cell surface associated [Source:HGNC Symbol;Acc:HGNC:23282]	-
ENSG00000274752	51.0959	7.99144	15.183	11.4888	51.0959	11.5544	2.15203	0.026947	0.999734	TRBV12-3	7	142560423	142560931	+	409	TR_V_gene	T cell receptor beta variable 12-3 [Source:HGNC Symbol;Acc:HGNC:12185]	-
ENSG00000182362	26.1421	80.7135	92.1101	62.6661	26.1421	78.4966	-1.58673	0.0270104	0.999734	YBEY	21	46286337	46297751	+	1807	protein_coding	ybeY metalloendoribonuclease [Source:HGNC Symbol;Acc:HGNC:1299]	-
ENSG00000261804	143.782	26.3718	55.6709	62.6661	143.782	48.2363	1.58125	0.0270116	0.999734	AC007342.4	16	53373493	53384745	+	1106	lincRNA	uncharacterized LOC102723373 [Source:NCBI gene;Acc:102723373]	-
ENSG00000275964	3.56483	17.5812	28.3416	28.1998	3.56483	24.7075	-2.78935	0.0270551	0.999734	AL355001.2	13	19863858	19865048	+	1191	lincRNA	novel transcript	-
ENSG00000140678	5637.19	16408.8	8897.23	11712.3	5637.19	12339.5	-1.13026	0.0272123	0.999734	ITGAX	16	31355134	31382997	+	7074	protein_coding	integrin subunit alpha X [Source:HGNC Symbol;Acc:HGNC:6152]	-
ENSG00000159588	39.2131	112.679	90.0857	113.843	39.2131	105.536	-1.42873	0.0273004	0.999734	CCDC17	1	45620044	45624057	-	3323	protein_coding	coiled-coil domain containing 17 [Source:HGNC Symbol;Acc:HGNC:26574]	-
ENSG00000151650	68.9201	125.466	196.367	199.487	68.9201	173.773	-1.33276	0.0273139	0.999734	VENTX	10	133237404	133241929	+	2911	protein_coding	VENT homeobox [Source:HGNC Symbol;Acc:HGNC:13639]	Homeobox
ENSG00000159496	393.32	2906.49	747.003	427.174	393.32	1360.22	-1.79047	0.0273391	0.999734	RGL4	22	23688136	23699176	+	4715	protein_coding	ral guanine nucleotide dissociation stimulator like 4 [Source:HGNC Symbol;Acc:HGNC:31911]	-
ENSG00000279500	3.56483	40.7563	19.2318	16.711	3.56483	25.5664	-2.84918	0.0274033	0.999734	AC108704.2	12	128813186	128814750	-	1565	TEC	novel transcript	-
ENSG00000204020	21.389	197.389	46.5612	34.4664	21.389	92.8054	-2.12184	0.0274252	0.999734	LIPN	10	88761406	88778242	+	1197	protein_coding	lipase family member N [Source:HGNC Symbol;Acc:HGNC:23452]	-
ENSG00000240527	8.31794	44.7521	39.4758	27.1553	8.31794	37.1277	-2.16082	0.0277816	0.999734	AL365273.1	10	95833508	95873758	+	587	sense_intronic	novel transcript, sense intronic to ENTPD1	-
ENSG00000229644	1700.42	7444.03	2337.17	3514.52	1700.42	4431.91	-1.38215	0.0279629	0.999734	NAMPTP1	10	36521721	36524234	-	2514	processed_pseudogene	nicotinamide phosphoribosyltransferase pseudogene 1 [Source:HGNC Symbol;Acc:HGNC:17633]	-
ENSG00000187837	257.856	156.632	1015.24	1640.81	257.856	937.559	-1.86194	0.0280966	0.999734	HIST1H1C	6	26055787	26056428	-	642	protein_coding	histone cluster 1 H1 family member c [Source:HGNC Symbol;Acc:HGNC:4716]	-
ENSG00000271425	74.8615	211.773	154.866	173.376	74.8615	180.005	-1.26667	0.0283073	0.999734	NBPF10	1	146064699	146144804	-	13249	protein_coding	NBPF member 10 [Source:HGNC Symbol;Acc:HGNC:31992]	-
ENSG00000166987	880.513	1664.62	1726.81	1949.96	880.513	1780.46	-1.01578	0.0283774	0.999734	MBD6	12	57520710	57530148	+	5646	protein_coding	methyl-CpG binding domain protein 6 [Source:HGNC Symbol;Acc:HGNC:20445]	-
ENSG00000196502	2828.1	1496.8	902.882	1511.3	2828.1	1303.66	1.11716	0.0287428	0.999734	SULT1A1	16	28605196	28623625	-	8909	protein_coding	sulfotransferase family 1A member 1 [Source:HGNC Symbol;Acc:HGNC:11453]	-
ENSG00000172232	3.56483	11.9872	63.7685	12.5332	3.56483	29.4296	-3.04158	0.0288218	0.999734	AZU1	19	825097	832018	+	1783	protein_coding	azurocidin 1 [Source:HGNC Symbol;Acc:HGNC:913]	-
ENSG00000228314	34.46	2.39743	5.061	8.35548	34.46	5.2713	2.72768	0.0288234	0.999734	CYP4F29P	21	13843133	13848364	-	1717	transcribed_unprocessed_pseudogene	cytochrome P450 family 4 subfamily F member 29, pseudogene [Source:HGNC Symbol;Acc:HGNC:2647]	-
ENSG00000014257	115.263	346.029	234.83	226.642	115.263	269.167	-1.22467	0.0289351	0.999734	ACPP	3	132317367	132368298	+	4193	protein_coding	acid phosphatase, prostate [Source:HGNC Symbol;Acc:HGNC:125]	-
ENSG00000236438	370.743	1608.68	666.027	601.595	370.743	958.766	-1.37132	0.0291347	0.999734	FAM157A	3	198153287	198222513	+	7091	transcribed_unprocessed_pseudogene	family with sequence similarity 157 member A [Source:HGNC Symbol;Acc:HGNC:34079]	-
ENSG00000167601	0	22.376	6.07319	3.13331	0	10.5275	-5.60249	0.0291386	0.999734	AXL	19	41219203	41261766	+	5154	protein_coding	AXL receptor tyrosine kinase [Source:HGNC Symbol;Acc:HGNC:905]	-
ENSG00000130449	273.304	787.956	503.063	521.173	273.304	604.064	-1.14476	0.0292771	0.999734	ZSWIM6	5	61332273	61546170	+	5501	protein_coding	zinc finger SWIM-type containing 6 [Source:HGNC Symbol;Acc:HGNC:29316]	-
ENSG00000022840	4167.29	10744.5	7455.86	7636.91	4167.29	8612.42	-1.04735	0.0293089	0.999734	RNF10	12	120533480	120577594	+	5911	protein_coding	ring finger protein 10 [Source:HGNC Symbol;Acc:HGNC:10055]	-
ENSG00000278030	90.3091	33.5641	32.3904	16.711	90.3091	27.5551	1.70819	0.0293258	0.999734	TRBV7-9	7	142529290	142529762	+	347	TR_V_gene	T cell receptor beta variable 7-9 [Source:HGNC Symbol;Acc:HGNC:12243]	-
ENSG00000167565	299.446	560.2	721.698	607.861	299.446	629.92	-1.07267	0.0294448	0.999734	SERTAD3	19	40440844	40444705	-	2218	protein_coding	SERTA domain containing 3 [Source:HGNC Symbol;Acc:HGNC:17931]	-
ENSG00000155974	0	8.79058	10.122	9.39992	0	9.4375	-5.43127	0.0295575	0.999734	GRIP1	12	66347431	67069162	-	6570	protein_coding	glutamate receptor interacting protein 1 [Source:HGNC Symbol;Acc:HGNC:18708]	-
ENSG00000104518	1298.79	3803.93	2288.58	2342.67	1298.79	2811.73	-1.11444	0.0296613	0.999734	GSDMD	8	143553207	143563062	+	5116	protein_coding	gasdermin D [Source:HGNC Symbol;Acc:HGNC:25697]	-
ENSG00000260467	15.4476	83.111	36.4392	49.0885	15.4476	56.2129	-1.8676	0.0302675	0.999734	AC018552.2	16	57681124	57701730	-	804	antisense	novel transcript, antisense to CCDC135 and GPR97	-
ENSG00000249856	11.8828	0	0	0	11.8828	0	6.09451	0.0302729	0.999734	AC116337.3	5	74917726	75023928	-	846	lincRNA	novel transcript	-
ENSG00000167874	29.7069	79.1153	71.8661	103.399	29.7069	84.7935	-1.51237	0.0303222	0.999734	TMEM88	17	7855065	7856099	+	875	protein_coding	transmembrane protein 88 [Source:HGNC Symbol;Acc:HGNC:32371]	-
ENSG00000135541	2.37655	28.7692	20.244	13.5777	2.37655	20.8636	-3.13913	0.0304298	0.999734	AHI1	6	135283532	135497776	-	8705	protein_coding	Abelson helper integration site 1 [Source:HGNC Symbol;Acc:HGNC:21575]	-
ENSG00000018280	4346.72	10645.4	7231.15	8765.94	4346.72	8880.83	-1.0308	0.0304843	0.999734	SLC11A1	2	218382029	218396894	+	8676	protein_coding	solute carrier family 11 member 1 [Source:HGNC Symbol;Acc:HGNC:10907]	-
ENSG00000113749	1314.23	6154.21	1911.03	2371.91	1314.23	3479.05	-1.40463	0.0307187	0.999734	HRH2	5	175658030	175710756	+	5679	protein_coding	histamine receptor H2 [Source:HGNC Symbol;Acc:HGNC:5183]	-
ENSG00000136634	2.37655	76.7178	7.08539	4.17774	2.37655	29.327	-3.63434	0.0307547	0.999734	IL10	1	206767602	206772494	-	2155	protein_coding	interleukin 10 [Source:HGNC Symbol;Acc:HGNC:5962]	-
ENSG00000204001	0	27.97	1.0122	5.22218	0	11.4015	-5.7175	0.030847	0.999734	LCN8	9	136754386	136758543	-	3038	protein_coding	lipocalin 8 [Source:HGNC Symbol;Acc:HGNC:27038]	-
ENSG00000177324	198.442	71.923	103.244	62.6661	198.442	79.2778	1.3243	0.0309242	0.999734	BEND2	X	18162931	18220883	-	4637	protein_coding	BEN domain containing 2 [Source:HGNC Symbol;Acc:HGNC:28509]	-
ENSG00000138061	263.798	2080.97	353.257	356.152	263.798	930.127	-1.81858	0.0310143	0.999734	CYP1B1	2	38066973	38109902	-	6014	protein_coding	cytochrome P450 family 1 subfamily B member 1 [Source:HGNC Symbol;Acc:HGNC:2597]	-
ENSG00000121060	2026.01	8107.32	3186.4	3587.63	2026.01	4960.45	-1.29194	0.0310871	0.999734	TRIM25	17	56836387	56914080	-	9501	protein_coding	tripartite motif containing 25 [Source:HGNC Symbol;Acc:HGNC:12932]	-
ENSG00000127920	1570.9	265.316	952.479	571.306	1570.9	596.367	1.39794	0.0311916	0.999734	GNG11	7	93921699	93928610	+	3055	protein_coding	G protein subunit gamma 11 [Source:HGNC Symbol;Acc:HGNC:4403]	-
ENSG00000138131	0	4.79486	12.1464	11.4888	0	9.47668	-5.43149	0.031273	0.999734	LOXL4	10	98247690	98268250	-	3653	protein_coding	lysyl oxidase like 4 [Source:HGNC Symbol;Acc:HGNC:17171]	-
ENSG00000267141	0	2.39743	15.183	12.5332	0	10.0379	-5.51226	0.031281	0.999734	AC012615.4	19	1860250	1862019	+	607	antisense	novel transcript, antisense to KLF16	-
ENSG00000204634	190.124	1555.93	279.367	228.731	190.124	688.011	-1.85626	0.0313325	0.999734	TBC1D8	2	101007617	101252866	-	6030	protein_coding	TBC1 domain family member 8 [Source:HGNC Symbol;Acc:HGNC:17791]	-
ENSG00000223374	0	4.79486	23.2806	3.13331	0	10.4029	-5.56825	0.0313709	0.999734	AC005104.1	2	241351340	241353104	-	442	antisense	novel transcript	-
ENSG00000198355	1844.21	5164.87	3349.37	3190.75	1844.21	3901.66	-1.08119	0.0315263	0.999734	PIM3	22	49960513	49964080	+	2461	protein_coding	Pim-3 proto-oncogene, serine/threonine kinase [Source:HGNC Symbol;Acc:HGNC:19310]	-
ENSG00000262049	8.31794	13.5854	54.6587	56.3995	8.31794	41.5479	-2.31495	0.0315968	0.999734	AC139530.1	17	81701324	81703300	-	1977	antisense	novel transcript, antisense to HGS	-
ENSG00000135929	1215.61	493.072	361.355	750.949	1215.61	535.125	1.18397	0.0316011	0.999734	CYP27A1	2	218781749	218815293	+	2983	protein_coding	cytochrome P450 family 27 subfamily A member 1 [Source:HGNC Symbol;Acc:HGNC:2605]	-
ENSG00000167995	477.687	1238.67	805.71	975.502	477.687	1006.63	-1.07566	0.0316555	0.999734	BEST1	11	61949821	61965515	+	8930	protein_coding	bestrophin 1 [Source:HGNC Symbol;Acc:HGNC:12703]	-
ENSG00000180537	1.18828	11.188	36.4392	9.39992	1.18828	19.009	-3.9963	0.03179	0.999734	RNF182	6	13924446	13980302	+	4090	protein_coding	ring finger protein 182 [Source:HGNC Symbol;Acc:HGNC:28522]	-
ENSG00000183813	338.659	181.406	148.793	83.5548	338.659	137.918	1.29394	0.03235	0.999734	CCR4	3	32951574	32956349	+	3095	protein_coding	C-C motif chemokine receptor 4 [Source:HGNC Symbol;Acc:HGNC:1605]	-
ENSG00000005379	173.488	232.551	527.356	513.862	173.488	424.59	-1.29031	0.0324813	0.999734	TSPOAP1	17	58301228	58328760	-	11354	protein_coding	TSPO associated protein 1 [Source:HGNC Symbol;Acc:HGNC:16831]	-
ENSG00000183160	2.37655	15.1837	40.488	10.4444	2.37655	22.0387	-3.21076	0.0325023	0.999734	TMEM119	12	108589846	108598320	-	3189	protein_coding	transmembrane protein 119 [Source:HGNC Symbol;Acc:HGNC:27884]	-
ENSG00000108950	23.7655	238.944	34.4148	40.733	23.7655	104.697	-2.14332	0.0326718	0.999734	FAM20A	17	68535113	68601389	-	6203	protein_coding	FAM20A, golgi associated secretory pathway pseudokinase [Source:HGNC Symbol;Acc:HGNC:23015]	-
ENSG00000109321	0	2.39743	7.08539	20.8887	0	10.1238	-5.52378	0.0326935	0.999734	AREG	4	74445134	74455009	+	1648	protein_coding	amphiregulin [Source:HGNC Symbol;Acc:HGNC:651]	-
ENSG00000105499	3.56483	18.3803	32.3904	19.8443	3.56483	23.5383	-2.72077	0.0335362	0.999734	PLA2G4C	19	48047843	48110817	-	6613	protein_coding	phospholipase A2 group IVC [Source:HGNC Symbol;Acc:HGNC:9037]	-
ENSG00000183665	140.217	43.9529	65.7929	52.2218	140.217	53.9892	1.37911	0.0335786	0.999734	TRMT12	8	124450820	124462150	+	2331	protein_coding	tRNA methyltransferase 12 homolog [Source:HGNC Symbol;Acc:HGNC:26091]	-
ENSG00000187554	242.409	1858.81	355.282	293.486	242.409	835.859	-1.78646	0.0336537	0.999734	TLR5	1	223109406	223143282	-	7765	protein_coding	toll like receptor 5 [Source:HGNC Symbol;Acc:HGNC:11851]	-
ENSG00000273008	0	4.79486	11.1342	11.4888	0	9.13928	-5.37928	0.033707	0.999734	AC010864.1	10	43136824	43138334	-	1511	lincRNA	novel transcript	-
ENSG00000239335	0	15.1837	7.08539	5.22218	0	9.16377	-5.39857	0.0338743	0.999734	LLPH-DT	12	66130751	66134449	+	623	antisense	LLPH divergent transcript [Source:HGNC Symbol;Acc:HGNC:50493]	-
ENSG00000228315	0	9.58973	2.0244	17.7554	0	9.78984	-5.48355	0.0339583	0.999734	GUSBP11	22	23638487	23717356	-	6550	processed_transcript	glucuronidase, beta pseudogene 11 [Source:HGNC Symbol;Acc:HGNC:42325]	-
ENSG00000272556	0	8.79058	13.1586	5.22218	0	9.05712	-5.37325	0.0340518	0.999734	GTF2IP13	7	45769105	45815263	+	10334	transcribed_unprocessed_pseudogene	general transcription factor IIi pseudogene 13 [Source:HGNC Symbol;Acc:HGNC:51725]	-
ENSG00000221843	0	7.1923	8.09759	11.4888	0	8.92623	-5.34868	0.0340655	0.999734	C2orf16	2	27537386	27582721	+	16402	protein_coding	chromosome 2 open reading frame 16 [Source:HGNC Symbol;Acc:HGNC:25275]	-
ENSG00000165929	847.242	434.734	426.136	398.974	847.242	419.948	1.01243	0.0342618	0.999734	TC2N	14	91779751	91867536	-	6147	protein_coding	tandem C2 domains, nuclear [Source:HGNC Symbol;Acc:HGNC:19859]	-
ENSG00000176160	29.7069	0.799144	7.08539	3.13331	29.7069	3.67261	3.0405	0.0343293	0.999734	HSF5	17	58420167	58488384	-	4094	protein_coding	heat shock transcription factor 5 [Source:HGNC Symbol;Acc:HGNC:26862]	HSF
ENSG00000161381	91.4973	9.58973	13.1586	45.9551	91.4973	22.9012	2.00792	0.0344976	0.999734	PLXDC1	17	39063303	39154394	-	9277	protein_coding	plexin domain containing 1 [Source:HGNC Symbol;Acc:HGNC:20945]	-
ENSG00000272086	2.37655	15.1837	22.2684	21.9331	2.37655	19.7951	-3.05504	0.0345832	0.999734	AC025181.2	5	32174471	32175272	+	802	lincRNA	novel transcript	-
ENSG00000118432	0	15.1837	8.09759	4.17774	0	9.15302	-5.39695	0.0345894	0.999734	CNR1	6	88139864	88166359	-	6357	protein_coding	cannabinoid receptor 1 [Source:HGNC Symbol;Acc:HGNC:2159]	-
ENSG00000277734	1989.18	811.131	1096.21	1053.84	1989.18	987.059	1.0112	0.0345976	0.999734	TRAC	14	22547506	22552154	+	976	TR_C_gene	T cell receptor alpha constant [Source:HGNC Symbol;Acc:HGNC:12029]	-
ENSG00000274173	46.3428	322.854	121.464	48.044	46.3428	164.121	-1.82697	0.0346385	0.999734	AL035661.1	20	24931840	24932983	+	1144	lincRNA	novel transcript	-
ENSG00000279141	2.37655	16.782	20.244	21.9331	2.37655	19.653	-3.04571	0.034729	0.999734	LINC01451	9	136612024	136617181	-	3406	lincRNA	long intergenic non-protein coding RNA 1451 [Source:NCBI gene;Acc:401561]	-
ENSG00000113916	3869.03	10436	6512.49	6995.63	3869.03	7981.38	-1.04472	0.0352959	0.999734	BCL6	3	187721377	187745727	-	5938	protein_coding	B cell CLL/lymphoma 6 [Source:HGNC Symbol;Acc:HGNC:1001]	ZBTB
ENSG00000206531	13.071	0	1.0122	0	13.071	0.3374	5.27024	0.0354412	0.999734	CD200R1L	3	112815709	112846856	-	1710	protein_coding	CD200 receptor 1 like [Source:HGNC Symbol;Acc:HGNC:24665]	-
ENSG00000223553	35.6483	10.3889	4.0488	2.08887	35.6483	5.50885	2.66763	0.0358722	0.999734	SMPD4P1	22	20602595	20656914	-	3971	transcribed_unprocessed_pseudogene	sphingomyelin phosphodiesterase 4 pseudogene 1 [Source:HGNC Symbol;Acc:HGNC:39673]	-
ENSG00000168615	135.464	835.905	197.379	214.109	135.464	415.798	-1.61925	0.0359131	0.999734	ADAM9	8	38996869	39105144	+	6913	protein_coding	ADAM metallopeptidase domain 9 [Source:HGNC Symbol;Acc:HGNC:216]	-
ENSG00000171714	0	10.3889	12.1464	4.17774	0	8.90433	-5.35135	0.0359301	0.999734	ANO5	11	21799934	22283357	+	7547	protein_coding	anoctamin 5 [Source:HGNC Symbol;Acc:HGNC:27337]	-
ENSG00000143320	0	3.19658	7.08539	17.7554	0	9.34579	-5.40901	0.0359527	0.999734	CRABP2	1	156699606	156705816	-	1100	protein_coding	cellular retinoic acid binding protein 2 [Source:HGNC Symbol;Acc:HGNC:2339]	-
ENSG00000084731	118.828	568.991	160.94	252.753	118.828	327.561	-1.46431	0.0360655	0.999734	KIF3C	2	25926596	25982749	-	6403	protein_coding	kinesin family member 3C [Source:HGNC Symbol;Acc:HGNC:6321]	-
ENSG00000152952	28.5187	2.39743	7.08539	2.08887	28.5187	3.85723	2.89653	0.0362609	0.999734	PLOD2	3	146069440	146163653	-	7646	protein_coding	procollagen-lysine,2-oxoglutarate 5-dioxygenase 2 [Source:HGNC Symbol;Acc:HGNC:9082]	-
ENSG00000261222	79.6146	203.782	130.574	242.309	79.6146	192.221	-1.27176	0.0363016	0.999734	AC064805.1	17	74599840	74607229	+	3602	lincRNA	novel transcript	-
ENSG00000236021	0	14.3846	4.0488	8.35548	0	8.92962	-5.35995	0.0363613	0.999734	AL359265.3	1	176207648	176229330	+	579	antisense	novel transcript	-
ENSG00000233261	2.37655	11.9872	32.3904	16.711	2.37655	20.3628	-3.09461	0.0364978	0.999734	FAM238A	10	26589865	26594330	+	1091	transcribed_unprocessed_pseudogene	family with sequence similarity 238 member A [Source:HGNC Symbol;Acc:HGNC:17776]	-
ENSG00000124091	0	10.3889	7.08539	8.35548	0	8.60992	-5.30259	0.0365029	0.999734	GCNT7	20	56491492	56525925	-	2064	protein_coding	glucosaminyl (N-acetyl) transferase family member 7 [Source:HGNC Symbol;Acc:HGNC:16099]	-
ENSG00000128872	259.044	772.772	511.161	425.085	259.044	569.673	-1.13761	0.036758	0.999734	TMOD2	15	51751561	51816368	+	11636	protein_coding	tropomodulin 2 [Source:HGNC Symbol;Acc:HGNC:11872]	-
ENSG00000229598	0	4.79486	8.09759	13.5777	0	8.82337	-5.32828	0.036813	0.999734	PRDX3P1	22	38722743	38723505	-	763	processed_pseudogene	peroxiredoxin 3 pseudogene 1 [Source:HGNC Symbol;Acc:HGNC:39264]	-
ENSG00000214274	0	5.59401	7.08539	13.5777	0	8.75235	-5.31776	0.0370513	0.999734	ANG	14	20684177	20698971	+	1430	protein_coding	angiogenin [Source:HGNC Symbol;Acc:HGNC:483]	-
ENSG00000235081	0	11.9872	10.122	4.17774	0	8.7623	-5.33067	0.0370636	0.999734	AC245052.3	19	54229036	54230213	+	901	processed_pseudogene	novel pseudogene	-
ENSG00000197093	57.0373	11.9872	15.183	19.8443	57.0373	15.6715	1.86948	0.0371367	0.999734	GAL3ST4	7	100159244	100168750	-	3397	protein_coding	galactose-3-O-sulfotransferase 4 [Source:HGNC Symbol;Acc:HGNC:24145]	-
ENSG00000125966	3.56483	19.1795	25.305	22.9776	3.56483	22.4873	-2.65531	0.0371512	0.999734	MMP24	20	35226654	35277000	+	4414	protein_coding	matrix metallopeptidase 24 [Source:HGNC Symbol;Acc:HGNC:7172]	-
ENSG00000277632	14.2593	20.7777	48.5856	107.577	14.2593	58.98	-2.04377	0.0374646	0.999734	CCL3	17	36088256	36090169	-	1494	protein_coding	C-C motif chemokine ligand 3 [Source:HGNC Symbol;Acc:HGNC:10627]	-
ENSG00000280411	0	2.39743	29.3538	1.04444	0	10.9319	-5.63919	0.0375256	0.999734	IGHV1-69D	14	106762092	106762588	-	411	IG_V_gene	immunoglobulin heavy variable 1-69D [Source:HGNC Symbol;Acc:HGNC:49601]	-
ENSG00000239887	0	13.5854	6.07319	6.26661	0	8.64175	-5.31287	0.0377014	0.999734	C1orf226	1	162366908	162386818	+	4495	protein_coding	chromosome 1 open reading frame 226 [Source:HGNC Symbol;Acc:HGNC:34351]	-
ENSG00000213722	387.378	2967.22	507.112	464.774	387.378	1313.04	-1.76151	0.0377596	0.999734	DDAH2	6	31727038	31730617	-	2538	protein_coding	dimethylarginine dimethylaminohydrolase 2 [Source:HGNC Symbol;Acc:HGNC:2716]	-
ENSG00000204054	430.156	1157.96	657.929	920.147	430.156	912.012	-1.0845	0.0378369	0.999734	LINC00963	9	129483451	129513686	+	13171	processed_transcript	long intergenic non-protein coding RNA 963 [Source:HGNC Symbol;Acc:HGNC:48716]	-
ENSG00000137331	228.149	437.931	441.319	524.306	228.149	467.852	-1.03587	0.0378555	0.999734	IER3	6	30743199	30744554	-	1356	protein_coding	immediate early response 3 [Source:HGNC Symbol;Acc:HGNC:5392]	-
ENSG00000102245	133.087	54.3418	61.7441	34.4664	133.087	50.1841	1.40553	0.0379043	0.999734	CD40LG	X	136648193	136660390	+	1817	protein_coding	CD40 ligand [Source:HGNC Symbol;Acc:HGNC:11935]	-
ENSG00000178115	5.94139	22.376	30.366	33.4219	5.94139	28.7213	-2.27036	0.0379829	0.999734	GOLGA8Q	15	30552078	30562501	+	2137	protein_coding	golgin A8 family member Q [Source:HGNC Symbol;Acc:HGNC:44408]	-
ENSG00000285938	191.313	505.858	400.831	323.775	191.313	410.155	-1.10091	0.0380245	0.999734	AC072022.2	3	187743686	187746028	+	1144	antisense	BCL6 antisense 1	-
ENSG00000270062	5.94139	26.3718	40.488	20.8887	5.94139	29.2495	-2.29891	0.0380426	0.999734	AL606834.2	14	50723777	50724272	-	496	sense_intronic	novel transcript, sense intronic to NIN	-
ENSG00000102003	5.94139	23.9743	32.3904	29.2442	5.94139	28.5363	-2.26197	0.0380703	0.999734	SYP	X	49187804	49200259	-	5215	protein_coding	synaptophysin [Source:HGNC Symbol;Acc:HGNC:11506]	-
ENSG00000124469	5.94139	13.5854	84.0125	13.5777	5.94139	37.0585	-2.63761	0.0382131	0.999734	CEACAM8	19	42580241	42595055	-	2551	protein_coding	carcinoembryonic antigen related cell adhesion molecule 8 [Source:HGNC Symbol;Acc:HGNC:1820]	-
ENSG00000146828	2001.06	4978.67	3194.5	3914.54	2001.06	4029.24	-1.00982	0.0382713	0.999734	SLC12A9	7	100826820	100867009	+	8894	protein_coding	solute carrier family 12 member 9 [Source:HGNC Symbol;Acc:HGNC:17435]	-
ENSG00000283646	0	3.19658	19.2318	5.22218	0	9.21684	-5.39152	0.0383692	0.999734	LINC02009	3	46416524	46423591	-	2951	lincRNA	long intergenic non-protein coding RNA 2009 [Source:HGNC Symbol;Acc:HGNC:52845]	-
ENSG00000039068	0	3.19658	15.183	8.35548	0	8.91168	-5.34192	0.0384389	0.999734	CDH1	16	68737225	68835548	+	6177	protein_coding	cadherin 1 [Source:HGNC Symbol;Acc:HGNC:1748]	-
ENSG00000211652	2.37655	11.188	19.2318	29.2442	2.37655	19.888	-3.05903	0.0385003	0.999734	IGLV7-43	22	22395018	22395489	+	385	IG_V_gene	immunoglobulin lambda variable 7-43 [Source:HGNC Symbol;Acc:HGNC:5929]	-
ENSG00000230155	0	2.39743	10.122	14.6221	0	9.04717	-5.3617	0.0385841	0.999734	FO393401.1	20	35476203	35490982	-	839	antisense	uncharacterized LOC102725201 [Source:NCBI gene;Acc:102725201]	-
ENSG00000255857	9.50622	26.3718	38.4636	49.0885	9.50622	37.9746	-1.99444	0.0388206	0.999734	PXN-AS1	12	120201291	120213138	+	2380	antisense	PXN antisense RNA 1 [Source:HGNC Symbol;Acc:HGNC:44123]	-
ENSG00000105464	0	4.79486	5.061	16.711	0	8.85561	-5.33331	0.0388409	0.999734	GRIN2D	19	48394875	48444931	+	5093	protein_coding	glutamate ionotropic receptor NMDA type subunit 2D [Source:HGNC Symbol;Acc:HGNC:4588]	-
ENSG00000123119	3.56483	72.7221	8.09759	8.35548	3.56483	29.7251	-3.06912	0.0389581	0.999734	NECAB1	8	90791550	90959408	+	6408	protein_coding	N-terminal EF-hand calcium binding protein 1 [Source:HGNC Symbol;Acc:HGNC:20983]	-
ENSG00000204620	0	2.39743	8.09759	16.711	0	9.06866	-5.36493	0.039195	0.999734	AC115618.1	X	48568014	48574860	-	549	antisense	novel transcript, antisense to RBM3	-
ENSG00000187627	1.18828	32.7649	2.0244	22.9776	1.18828	19.2556	-4.02376	0.0392194	0.999734	RGPD1	2	86907953	87013976	+	7166	protein_coding	RANBP2-like and GRIP domain containing 1 [Source:HGNC Symbol;Acc:HGNC:32414]	-
ENSG00000164414	46.3428	127.064	124.5	92.9547	46.3428	114.84	-1.31012	0.0393201	0.999734	SLC35A1	6	87470623	87512336	+	1994	protein_coding	solute carrier family 35 member A1 [Source:HGNC Symbol;Acc:HGNC:11021]	-
ENSG00000076356	30.8952	55.1409	113.366	95.0436	30.8952	87.8503	-1.50503	0.0393713	0.999734	PLXNA2	1	208022242	208244320	-	13781	protein_coding	plexin A2 [Source:HGNC Symbol;Acc:HGNC:9100]	-
ENSG00000234678	2.37655	14.3846	25.305	17.7554	2.37655	19.1483	-3.00728	0.0397113	0.999734	ELF3-AS1	1	201995696	202010463	-	5569	antisense	ELF3 antisense RNA 1 [Source:HGNC Symbol;Acc:HGNC:40211]	-
ENSG00000183696	619.092	3795.14	946.406	773.926	619.092	1838.49	-1.5706	0.0397871	0.999734	UPP1	7	48088628	48108733	+	4577	protein_coding	uridine phosphorylase 1 [Source:HGNC Symbol;Acc:HGNC:12576]	-
ENSG00000115594	140.217	413.157	203.452	350.93	140.217	322.513	-1.20242	0.0399865	0.999734	IL1R1	2	102064544	102179874	+	7083	protein_coding	interleukin 1 receptor type 1 [Source:HGNC Symbol;Acc:HGNC:5993]	-
ENSG00000121933	0	4.79486	7.08539	13.5777	0	8.48597	-5.27218	0.0401831	0.999734	TMIGD3	1	111483348	111563962	-	2283	protein_coding	transmembrane and immunoglobulin domain containing 3 [Source:HGNC Symbol;Acc:HGNC:51375]	-
ENSG00000171189	0	7.1923	9.10979	8.35548	0	8.21919	-5.23105	0.0403393	0.999734	GRIK1	21	29536933	29940033	-	4242	protein_coding	glutamate ionotropic receptor kainate type subunit 1 [Source:HGNC Symbol;Acc:HGNC:4579]	-
ENSG00000103811	710.59	1902.76	1316.87	1163.5	710.59	1461.04	-1.04017	0.0403888	0.999734	CTSH	15	78921058	78949574	-	5892	protein_coding	cathepsin H [Source:HGNC Symbol;Acc:HGNC:2535]	-
ENSG00000172116	598.892	215.769	290.501	345.708	598.892	283.993	1.07742	0.0404054	0.999734	CD8B	2	86815339	86861924	-	1864	protein_coding	CD8b molecule [Source:HGNC Symbol;Acc:HGNC:1707]	-
ENSG00000271952	15.4476	1.59829	0	0	15.4476	0.532763	4.73513	0.0404678	0.999734	LINC01954	2	10878269	10885118	+	461	lincRNA	long intergenic non-protein coding RNA 1954 [Source:HGNC Symbol;Acc:HGNC:52779]	-
ENSG00000258302	3.56483	15.1837	45.549	12.5332	3.56483	24.422	-2.77332	0.0405101	0.999734	AC025034.1	12	89561129	89594878	+	1711	antisense	novel transcript, antisense to ATP2B1	-
ENSG00000135960	30.8952	7.1923	5.061	1.04444	30.8952	4.43258	2.7798	0.0405152	0.999734	EDAR	2	108894471	108989372	-	4426	protein_coding	ectodysplasin A receptor [Source:HGNC Symbol;Acc:HGNC:2895]	-
ENSG00000179388	17.8242	27.97	81.9881	75.1993	17.8242	61.7192	-1.78777	0.0405548	0.999734	EGR3	8	22687659	22693302	-	4855	protein_coding	early growth response 3 [Source:HGNC Symbol;Acc:HGNC:3240]	zf-C2H2
ENSG00000205710	0	4.79486	13.1586	7.31105	0	8.4215	-5.26258	0.0405954	0.999734	C17orf107	17	4899418	4902932	+	3408	protein_coding	chromosome 17 open reading frame 107 [Source:HGNC Symbol;Acc:HGNC:37238]	-
ENSG00000285813	0	5.59401	16.1952	4.17774	0	8.65564	-5.30408	0.0405957	0.999734	AP000813.1	11	105995185	105999213	+	3770	antisense	novel transcript, antisense to MSANTD4	-
ENSG00000272211	3.56483	14.3846	30.366	22.9776	3.56483	22.576	-2.65856	0.040655	0.999734	AC114760.2	2	196151263	196154881	+	2065	antisense	novel transcript, antisense to STK17B	-
ENSG00000132170	0	17.5812	2.0244	7.31105	0	8.9722	-5.36986	0.0406608	0.999734	PPARG	3	12287368	12434356	+	4535	protein_coding	peroxisome proliferator activated receptor gamma [Source:HGNC Symbol;Acc:HGNC:9236]	THR-like
ENSG00000232629	0	7.1923	10.122	7.31105	0	8.20844	-5.22943	0.0406725	0.999734	HLA-DQB2	6	32756098	32763534	-	2028	protein_coding	major histocompatibility complex, class II, DQ beta 2 [Source:HGNC Symbol;Acc:HGNC:4945]	-
ENSG00000170160	0	0	17.2074	14.6221	0	10.6098	-5.59292	0.0410088	0.999734	CCDC144A	17	16689537	16777881	+	15568	protein_coding	coiled-coil domain containing 144A [Source:HGNC Symbol;Acc:HGNC:29072]	-
ENSG00000168546	1.18828	8.79058	39.4758	6.26661	1.18828	18.1777	-3.93138	0.0411072	0.999734	GFRA2	8	21690403	21812357	-	5716	protein_coding	GDNF family receptor alpha 2 [Source:HGNC Symbol;Acc:HGNC:4244]	-
ENSG00000279159	83.1794	191.795	157.903	207.843	83.1794	185.847	-1.15989	0.0412264	0.999734	AC003681.1	22	29978950	30028236	-	49287	antisense	novel transcript, antisense to MTMR3	-
ENSG00000204345	9.50622	83.9101	7.08539	55.3551	9.50622	48.7835	-2.36309	0.0412577	0.999734	CD300LD	17	74579365	74592283	-	1303	protein_coding	CD300 molecule like family member d [Source:HGNC Symbol;Acc:HGNC:16848]	-
ENSG00000124103	2.37655	12.7863	15.183	30.2886	2.37655	19.4193	-3.02556	0.0414671	0.999734	FAM209A	20	56517187	56526142	+	1137	protein_coding	family with sequence similarity 209 member A [Source:HGNC Symbol;Acc:HGNC:16100]	-
ENSG00000237892	0	7.99144	10.122	6.26661	0	8.12668	-5.21667	0.0416768	0.999734	KLF7-IT1	2	207120884	207122044	-	655	sense_intronic	KLF7 intronic transcript 1 [Source:HGNC Symbol;Acc:HGNC:41355]	-
ENSG00000125812	85.556	142.248	231.794	216.198	85.556	196.746	-1.20011	0.0416795	0.999734	GZF1	20	23362182	23373063	+	5463	protein_coding	GDNF inducible zinc finger protein 1 [Source:HGNC Symbol;Acc:HGNC:15808]	ZBTB
ENSG00000162882	17.8242	56.7392	45.549	62.6661	17.8242	54.9848	-1.62531	0.0416832	0.999734	HAAO	2	42767089	42792593	-	2726	protein_coding	3-hydroxyanthranilate 3,4-dioxygenase [Source:HGNC Symbol;Acc:HGNC:4796]	-
ENSG00000116991	281.622	1294.61	320.867	613.083	281.622	742.855	-1.39995	0.0419042	0.999734	SIPA1L2	1	232397965	232561558	-	7641	protein_coding	signal induced proliferation associated 1 like 2 [Source:HGNC Symbol;Acc:HGNC:23800]	-
ENSG00000246477	0	3.19658	15.183	7.31105	0	8.56354	-5.28472	0.0419258	0.999734	AF131216.1	8	11315859	11325429	-	5856	antisense	novel transcript, antisense to MTMR9	-
ENSG00000153234	26.1421	25.5726	107.293	145.176	26.1421	92.6807	-1.82247	0.041961	0.999734	NR4A2	2	156324432	156342348	-	3967	protein_coding	nuclear receptor subfamily 4 group A member 2 [Source:HGNC Symbol;Acc:HGNC:7981]	NGFIB-like
ENSG00000222009	5.94139	29.5683	26.3172	27.1553	5.94139	27.6803	-2.22085	0.0421249	0.999734	BTBD19	1	44808482	44815585	+	3520	protein_coding	BTB domain containing 19 [Source:HGNC Symbol;Acc:HGNC:27145]	-
ENSG00000277687	7.12966	16.782	40.488	40.733	7.12966	32.6677	-2.19069	0.0421822	0.999734	AL139407.1	10	118692361	118693535	-	1175	sense_intronic	novel transcript, sense intronic to CACUL1	-
ENSG00000134548	123.581	19.1795	55.6709	51.1773	123.581	42.0092	1.56306	0.0422497	0.999734	SPX	12	21526307	21541249	+	7231	protein_coding	spexin hormone [Source:HGNC Symbol;Acc:HGNC:28139]	-
ENSG00000275993	7.12966	42.3546	25.305	26.1109	7.12966	31.2568	-2.13648	0.0423017	0.999734	SIK1B	21	6111134	6123739	+	4806	protein_coding	salt inducible kinase 1B (putative) [Source:HGNC Symbol;Acc:HGNC:52389]	-
ENSG00000203710	2060.47	13348.1	2619.57	2719.71	2060.47	6229.13	-1.59615	0.0425819	0.999734	CR1	1	207496147	207641765	+	12583	protein_coding	complement C3b/C4b receptor 1 (Knops blood group) [Source:HGNC Symbol;Acc:HGNC:2334]	-
ENSG00000273137	13.071	27.97	54.6587	56.3995	13.071	46.3428	-1.82196	0.0429614	0.999734	AL022328.2	22	50208461	50209542	-	640	antisense	uncharacterized LOC105373095 [Source:NCBI gene;Acc:105373095]	-
ENSG00000215912	0	4.79486	10.122	9.39992	0	8.10559	-5.207	0.0430522	0.999734	TTC34	1	2635976	2801717	-	8814	protein_coding	tetratricopeptide repeat domain 34 [Source:HGNC Symbol;Acc:HGNC:34297]	-
ENSG00000213373	20.2007	125.466	39.4758	43.8663	20.2007	69.6026	-1.78982	0.0430608	0.999734	LINC00671	17	42874670	42898704	-	2167	lincRNA	long intergenic non-protein coding RNA 671 [Source:HGNC Symbol;Acc:HGNC:44339]	-
ENSG00000126251	1.18828	55.1409	4.0488	3.13331	1.18828	20.7743	-4.13882	0.0432653	0.999734	GPR42	19	35370929	35372962	+	1863	protein_coding	G protein-coupled receptor 42 (gene/pseudogene) [Source:HGNC Symbol;Acc:HGNC:4500]	-
ENSG00000243679	83.1794	149.44	171.062	257.975	83.1794	192.826	-1.2118	0.043414	0.999734	AC018638.5	7	128653969	128654722	+	754	processed_pseudogene	novel pseudogene	-
ENSG00000205809	60.6021	11.9872	25.305	14.6221	60.6021	17.3047	1.81363	0.0434193	0.999734	KLRC2	12	10426854	10442300	-	1499	protein_coding	killer cell lectin like receptor C2 [Source:HGNC Symbol;Acc:HGNC:6375]	-
ENSG00000059804	3413.92	17255.9	4580.2	5282.75	3413.92	9039.62	-1.4049	0.0434276	0.999734	SLC2A3	12	7919230	7936275	-	6159	protein_coding	solute carrier family 2 member 3 [Source:HGNC Symbol;Acc:HGNC:11007]	-
ENSG00000078596	664.247	222.162	370.465	353.019	664.247	315.215	1.07637	0.0435055	0.999734	ITM2A	X	79360384	79367667	-	2051	protein_coding	integral membrane protein 2A [Source:HGNC Symbol;Acc:HGNC:6173]	-
ENSG00000285979	29.7069	100.692	72.8783	66.8439	29.7069	80.1381	-1.43394	0.0435569	0.999734	AC009090.6	16	57177349	57181390	+	3524	antisense	novel transcript, antisense to FAM192A	-
ENSG00000208028	0	0	11.1342	19.8443	0	10.3262	-5.5532	0.0437458	0.999734	MIR616	12	57519163	57519259	-	97	miRNA	microRNA 616 [Source:HGNC Symbol;Acc:HGNC:32872]	-
ENSG00000251661	38.0249	145.444	68.8295	91.9103	38.0249	102.061	-1.42712	0.0437803	0.999734	AC136475.1	11	318640	325631	+	1887	antisense	novel transcript, antisense to IFITM3	-
ENSG00000121895	143.782	65.5298	56.6831	58.4884	143.782	60.2338	1.25414	0.0439937	0.999734	TMEM156	4	38966744	39032922	-	2562	protein_coding	transmembrane protein 156 [Source:HGNC Symbol;Acc:HGNC:26260]	-
ENSG00000116260	810.405	2342.29	1349.26	1374.48	810.405	1688.68	-1.05943	0.0441389	0.999734	QSOX1	1	180154834	180204030	+	9311	protein_coding	quiescin sulfhydryl oxidase 1 [Source:HGNC Symbol;Acc:HGNC:9756]	-
ENSG00000215196	11.8828	103.889	27.3294	21.9331	11.8828	51.0504	-2.10975	0.0442469	0.999734	BASP1-AS1	5	17130028	17217047	-	2941	antisense	BASP1 antisense RNA 1 [Source:HGNC Symbol;Acc:HGNC:26609]	-
ENSG00000095066	41.5897	106.286	104.256	93.9992	41.5897	101.514	-1.28782	0.0447399	0.999734	HOOK2	19	12763003	12872740	-	5950	protein_coding	hook microtubule tethering protein 2 [Source:HGNC Symbol;Acc:HGNC:19885]	-
ENSG00000226321	10.6945	7.99144	84.0125	62.6661	10.6945	51.5567	-2.26478	0.0448601	0.999734	CROCC2	2	240906330	240993311	+	5978	protein_coding	ciliary rootlet coiled-coil, rootletin family member 2 [Source:HGNC Symbol;Acc:HGNC:51677]	-
ENSG00000229754	569.185	237.346	282.404	323.775	569.185	281.175	1.01812	0.044868	0.999734	CXCR2P1	2	218059155	218065729	-	2503	transcribed_unprocessed_pseudogene	C-X-C motif chemokine receptor 2 pseudogene 1 [Source:HGNC Symbol;Acc:HGNC:6028]	-
ENSG00000116396	17.8242	91.9016	42.5124	40.733	17.8242	58.3823	-1.7165	0.0451455	0.999734	KCNC4	1	110211343	110283100	+	25042	protein_coding	potassium voltage-gated channel subfamily C member 4 [Source:HGNC Symbol;Acc:HGNC:6236]	-
ENSG00000187726	1.18828	3.19658	29.3538	19.8443	1.18828	17.4649	-3.86967	0.0453033	0.999734	DNAJB13	11	73950319	73970366	+	3475	protein_coding	DnaJ heat shock protein family (Hsp40) member B13 [Source:HGNC Symbol;Acc:HGNC:30718]	-
ENSG00000048342	14.2593	66.329	35.427	41.7774	14.2593	47.8444	-1.75027	0.0453858	0.999734	CC2D2A	4	15469865	15601557	+	7606	protein_coding	coiled-coil and C2 domain containing 2A [Source:HGNC Symbol;Acc:HGNC:29253]	-
ENSG00000167536	242.409	1492.8	309.733	349.886	242.409	717.473	-1.56624	0.0454275	0.999734	DHRS13	17	28897781	28903071	-	2944	protein_coding	dehydrogenase/reductase 13 [Source:HGNC Symbol;Acc:HGNC:28326]	-
ENSG00000251022	83.1794	139.85	187.257	244.398	83.1794	190.502	-1.19414	0.045658	0.999734	THAP9-AS1	4	82893009	82900960	-	4397	antisense	THAP9 antisense RNA 1 [Source:HGNC Symbol;Acc:HGNC:44172]	-
ENSG00000266970	2.37655	32.7649	17.2074	8.35548	2.37655	19.4426	-3.04046	0.0457106	0.999734	AC061992.1	17	78360453	78373911	+	1188	lincRNA	uncharacterized LOC101928674 [Source:NCBI gene;Acc:101928674]	-
ENSG00000160185	323.211	156.632	160.94	151.443	323.211	156.338	1.04776	0.0459564	0.999734	UBASH3A	21	42403447	42447681	+	3915	protein_coding	ubiquitin associated and SH3 domain containing A [Source:HGNC Symbol;Acc:HGNC:12462]	-
ENSG00000119686	54.6608	333.243	105.269	69.9772	54.6608	169.496	-1.63545	0.0460206	0.999734	FLVCR2	14	75578617	75663214	+	4913	protein_coding	feline leukemia virus subgroup C cellular receptor family member 2 [Source:HGNC Symbol;Acc:HGNC:20105]	-
ENSG00000253276	566.808	2053	744.978	1118.59	566.808	1305.52	-1.20406	0.0461586	0.999734	CCDC71L	7	106656765	106660996	-	4232	protein_coding	coiled-coil domain containing 71 like [Source:HGNC Symbol;Acc:HGNC:26685]	-
ENSG00000151135	168.735	76.7178	60.7319	81.4659	168.735	72.9719	1.20899	0.0462157	0.999734	TMEM263	12	106955719	106978778	+	4768	protein_coding	transmembrane protein 263 [Source:HGNC Symbol;Acc:HGNC:28281]	-
ENSG00000237438	0	0	23.2806	7.31105	0	10.1972	-5.53669	0.0465722	0.999734	CECR7	22	17036570	17060825	+	4453	transcribed_unprocessed_pseudogene	cat eye syndrome chromosome region, candidate 7 [Source:HGNC Symbol;Acc:HGNC:1845]	-
ENSG00000108239	5.94139	18.3803	41.5002	25.0664	5.94139	28.3156	-2.24908	0.0465747	0.999734	TBC1D12	10	94402504	94535930	+	6921	protein_coding	TBC1 domain family member 12 [Source:HGNC Symbol;Acc:HGNC:29082]	-
ENSG00000133818	191.313	77.517	81.9881	97.1325	191.313	85.5459	1.16225	0.0467933	0.999734	RRAS2	11	14277926	14364506	-	3453	protein_coding	RAS related 2 [Source:HGNC Symbol;Acc:HGNC:17271]	-
ENSG00000162949	0	23.1752	2.0244	2.08887	0	9.09615	-5.39408	0.0469515	0.999734	CAPN13	2	30722771	30820542	-	5191	protein_coding	calpain 13 [Source:HGNC Symbol;Acc:HGNC:16663]	-
ENSG00000196358	887.643	3079.1	1471.74	1362.99	887.643	1971.28	-1.15134	0.046964	0.999734	NTNG2	9	132161676	132244534	+	7845	protein_coding	netrin G2 [Source:HGNC Symbol;Acc:HGNC:14288]	-
ENSG00000278022	0	0	9.10979	20.8887	0	9.9995	-5.50662	0.0471042	0.999734	AC118658.1	15	98660210	98660668	+	459	sense_intronic	novel transcript, sense intronic to IGF1R	-
ENSG00000184613	270.927	110.282	156.891	104.444	270.927	123.872	1.12966	0.0471292	0.999734	NELL2	12	44508275	44921848	-	6424	protein_coding	neural EGFL like 2 [Source:HGNC Symbol;Acc:HGNC:7751]	-
ENSG00000105255	2.37655	19.1795	21.2562	13.5777	2.37655	18.0044	-2.92271	0.0473051	0.999734	FSD1	19	4304600	4323843	+	3111	protein_coding	fibronectin type III and SPRY domain containing 1 [Source:HGNC Symbol;Acc:HGNC:13745]	-
ENSG00000273136	250.727	690.46	433.221	441.796	250.727	521.826	-1.05813	0.0474759	0.999734	NBPF26	1	120723923	120841481	+	6032	protein_coding	NBPF member 26 [Source:HGNC Symbol;Acc:HGNC:49571]	-
ENSG00000280091	0	17.5812	3.0366	4.17774	0	8.26517	-5.25407	0.0474847	0.999734	AC020895.2	19	6894994	6896832	-	1839	TEC	novel transcript	-
ENSG00000102870	13.071	47.1495	50.61	33.4219	13.071	43.7271	-1.74333	0.0475255	0.999734	ZNF629	16	30778449	30787202	-	6087	protein_coding	zinc finger protein 629 [Source:HGNC Symbol;Acc:HGNC:29008]	zf-C2H2
ENSG00000116717	174.677	1136.38	227.745	232.909	174.677	532.346	-1.60868	0.0475301	0.999734	GADD45A	1	67685061	67688338	+	2069	protein_coding	growth arrest and DNA damage inducible alpha [Source:HGNC Symbol;Acc:HGNC:4095]	-
ENSG00000178773	30.8952	0.799144	6.07319	7.31105	30.8952	4.72779	2.73364	0.0477381	0.999734	CPNE7	16	89575768	89597246	+	3048	protein_coding	copine 7 [Source:HGNC Symbol;Acc:HGNC:2320]	-
ENSG00000171811	0	15.9829	0	12.5332	0	9.50537	-5.44775	0.0478474	0.999734	CFAP46	10	132808392	132942823	-	10698	protein_coding	cilia and flagella associated protein 46 [Source:HGNC Symbol;Acc:HGNC:25247]	-
ENSG00000282939	87.9325	11.188	42.5124	27.1553	87.9325	26.9519	1.71392	0.0480365	0.999734	TRBV7-2	7	142352819	142353358	+	394	TR_V_gene	T cell receptor beta variable 7-2 [Source:HGNC Symbol;Acc:HGNC:12236]	-
ENSG00000176083	283.998	52.7435	117.415	166.065	283.998	112.075	1.34468	0.0480677	0.999734	ZNF683	1	26361634	26374522	-	2379	protein_coding	zinc finger protein 683 [Source:HGNC Symbol;Acc:HGNC:28495]	zf-C2H2
ENSG00000268758	122.393	31.9658	57.6953	53.2662	122.393	47.6424	1.3654	0.0482541	0.999734	ADGRE4P	19	6952500	6997872	-	3321	transcribed_unprocessed_pseudogene	adhesion G protein-coupled receptor E4, pseudogene [Source:HGNC Symbol;Acc:HGNC:19240]	-
ENSG00000169224	71.2966	13.5854	30.366	24.022	71.2966	22.6578	1.66072	0.0484235	0.999734	GCSAML	1	247507058	247577690	+	4680	protein_coding	germinal center associated signaling and motility like [Source:HGNC Symbol;Acc:HGNC:29583]	-
ENSG00000141447	74.8615	360.414	146.769	103.399	74.8615	203.527	-1.44523	0.0484245	0.999734	OSBPL1A	18	24162044	24397880	-	8030	protein_coding	oxysterol binding protein like 1A [Source:HGNC Symbol;Acc:HGNC:16398]	-
ENSG00000268279	1.18828	14.3846	14.1708	15.6665	1.18828	14.7406	-3.63239	0.0487217	0.999734	AC090004.1	3	14135217	14148252	+	1335	protein_coding	novel transcript	-
ENSG00000119401	115.263	51.9444	36.4392	49.0885	115.263	45.824	1.32913	0.0489794	0.999734	TRIM32	9	116687302	116701300	+	3780	protein_coding	tripartite motif containing 32 [Source:HGNC Symbol;Acc:HGNC:16380]	-
ENSG00000174946	179.43	71.923	68.8295	96.088	179.43	78.9468	1.18564	0.0492178	0.999734	GPR171	3	151197832	151203201	-	1795	protein_coding	G protein-coupled receptor 171 [Source:HGNC Symbol;Acc:HGNC:30057]	-
ENSG00000233058	0	13.5854	1.0122	10.4444	0	8.34733	-5.26131	0.0494103	0.999734	LINC00884	3	194487454	194518279	+	2922	antisense	long intergenic non-protein coding RNA 884 [Source:HGNC Symbol;Acc:HGNC:48570]	-
ENSG00000186594	163.982	131.859	586.063	640.239	163.982	452.72	-1.46419	0.0494864	0.999734	MIR22HG	17	1711493	1717174	-	2986	lincRNA	MIR22 host gene [Source:HGNC Symbol;Acc:HGNC:28219]	-
ENSG00000205517	1.18828	7.99144	10.122	29.2442	1.18828	15.7859	-3.72478	0.049606	0.999734	RGL3	19	11384341	11419342	-	4358	protein_coding	ral guanine nucleotide dissociation stimulator like 3 [Source:HGNC Symbol;Acc:HGNC:30282]	-
ENSG00000260404	35.6483	106.286	70.8539	92.9547	35.6483	90.0316	-1.33794	0.0496336	0.999734	AC110079.1	4	118591773	118633729	+	4422	transcribed_unprocessed_pseudogene	uncharacterized LOC729218 [Source:NCBI gene;Acc:729218]	-
ENSG00000101004	5.94139	12.7863	39.4758	34.4664	5.94139	28.9095	-2.27681	0.0497258	0.999734	NINL	20	25452705	25585517	-	6008	protein_coding	ninein like [Source:HGNC Symbol;Acc:HGNC:29163]	-
ENSG00000270015	24.9538	60.7349	75.9149	65.7994	24.9538	67.4831	-1.43439	0.0497494	0.999734	AC087481.3	15	30926514	30928407	+	1894	sense_intronic	novel transcript, sense intronic to FAN1	-
