# Supplementary material for: Immune and inflammation: related factor alterations as biomarkers for predicting prognosis and responsiveness to PD-1 monoclonal antibodies in cervical cancer
Source: Discov Oncol. 2022 Sep 28;13:96. doi: 10.1007/s12672-022-00560-8 (PMC9519820; doi:10.1007/s12672-022-00560-8)
Supplement: Supplementary file 3 — Additional file 3 [file 12672_2022_560_MOESM3_ESM.xlsx]

## Sheet: PR_PD1_aftervsPR_PD1_before_deg
gene_id	PR_PD1_after	PR_PD1_before	log2FoldChange	pvalue	padj	gene_name	gene_chr	gene_start	gene_end	gene_strand	gene_length	gene_biotype	gene_description	tf_family
ENSG00000169627	7.0576	180.622	-4.65004	1.75939e-14	3.80627e-10	BOLA2B	16	30192934	30194306	-	1365	protein_coding	bolA family member 2B [Source:HGNC Symbol;Acc:HGNC:32479]	-
ENSG00000205609	15.7069	172.991	-3.44925	1.34656e-10	1.45657e-06	EIF3CL	16	28379579	28403879	-	3091	protein_coding	eukaryotic translation initiation factor 3 subunit C like [Source:HGNC Symbol;Acc:HGNC:26347]	-
ENSG00000275895	26.7148	220.049	-3.03522	1.55734e-09	1.12305e-05	U2AF1L5	21	6484623	6499261	-	11119	protein_coding	U2 small nuclear RNA auxiliary factor 1 like 5 [Source:HGNC Symbol;Acc:HGNC:51830]	-
ENSG00000268350	44.0129	1.29429	4.98592	2.67252e-07	0.00144543	FAM156A	X	52926402	52995472	-	6608	protein_coding	family with sequence similarity 156 member A [Source:HGNC Symbol;Acc:HGNC:30114]	-
ENSG00000213934	33.0051	172.991	-2.38466	1.55368e-06	0.00672248	HBG1	11	5248079	5249859	-	1659	protein_coding	hemoglobin subunit gamma 1 [Source:HGNC Symbol;Acc:HGNC:4831]	-
ENSG00000228327	90.4031	14.0122	2.68172	4.13276e-06	0.0149014	AL669831.1	1	725885	778626	-	6432	transcribed_unprocessed_pseudogene	general transcription factor IIi (GTF2I) pseudogene	-
ENSG00000231731	31.4325	1.29429	4.50208	1.47133e-05	0.0454725	AC010976.1	2	127455394	127514623	+	5510	antisense	novel transcript, antisense to IWS1	-
ENSG00000233270	6.27128	45.8081	-2.83996	1.86809e-05	0.0505177	SNRPEP4	19	5576660	5576938	-	279	processed_pseudogene	small nuclear ribonucleoprotein polypeptide E pseudogene 4 [Source:HGNC Symbol;Acc:HGNC:43446]	-
ENSG00000241945	3.91229	35.6334	-3.14024	3.14646e-05	0.0756339	PWP2	21	44107290	44131181	+	6922	protein_coding	PWP2, small subunit processome component [Source:HGNC Symbol;Acc:HGNC:9711]	-
ENSG00000196656	72.3188	269.65	-1.89639	3.59142e-05	0.0776968	AC004057.1	4	113214046	113217170	-	498	transcribed_processed_pseudogene	ribosomal protein S26 (RPS26) pseudogene	-
ENSG00000215630	23.5697	1.38778e-17	7.60871	4.95961e-05	0.097542	GUSBP9	5	71197646	71208130	-	584	unprocessed_pseudogene	glucuronidase, beta pseudogene 9 [Source:HGNC Symbol;Acc:HGNC:42323]	-
ENSG00000283050	21.9971	1.38778e-17	7.5097	7.35111e-05	0.125705	GTF2IP12	4	119407967	119454638	-	5530	transcribed_unprocessed_pseudogene	general transcription factor IIi pseudogene 12 [Source:HGNC Symbol;Acc:HGNC:51723]	-
ENSG00000228863	17.2794	1.38778e-17	7.16394	7.55368e-05	0.125705	AL121985.1	1	160670778	160699761	+	4121	antisense	novel transcript, antisense to CD48	-
ENSG00000212283	16.4932	1.38778e-17	7.0973	0.000120499	0.173792	SNORD89	2	101272936	101273049	-	114	snoRNA	small nucleolar RNA, C/D box 89 [Source:HGNC Symbol;Acc:HGNC:32750]	-
ENSG00000198237	1.38778e-17	17.8277	-7.20538	0.000120499	0.173792	AC131392.1	5	69875271	69920867	+	633	unprocessed_pseudogene	glucuronidase, beta (GUSB) pseudogene	-
ENSG00000196565	19.6383	83.963	-2.08754	0.000138125	0.186762	HBG2	11	5253190	5505605	-	869	protein_coding	hemoglobin subunit gamma 2 [Source:HGNC Symbol;Acc:HGNC:4832]	-
ENSG00000280063	40.8678	6.38119	2.66169	0.00019293	0.245521	AC012676.5	16	4346694	4348648	-	1955	TEC	tec	-
ENSG00000275964	34.5776	3.83762	3.14051	0.000211448	0.254137	AL355001.2	13	19863858	19865048	+	1191	lincRNA	novel transcript	-
ENSG00000204410	14.1343	1.38778e-17	6.87666	0.000315208	0.339106	MSH5	6	31739948	31762834	+	6234	protein_coding	mutS homolog 5 [Source:HGNC Symbol;Acc:HGNC:7328]	-
ENSG00000166839	77.8227	19.0995	2.02176	0.000323062	0.339106	ANKDD1A	15	64911902	64958700	+	5042	protein_coding	ankyrin repeat and death domain containing 1A [Source:HGNC Symbol;Acc:HGNC:28002]	-
ENSG00000242588	62.0972	14.0122	2.14089	0.000398109	0.339106	AC108010.1	7	128574751	128626473	+	1552	processed_transcript	novel transcript	-
ENSG00000116032	37.7227	6.38119	2.54657	0.000404469	0.339106	GRIN3B	19	1000419	1009732	+	3281	protein_coding	glutamate ionotropic receptor NMDA type subunit 3B [Source:HGNC Symbol;Acc:HGNC:16768]	-
ENSG00000273855	25.1423	2.56592	3.24584	0.000419448	0.339106	AC020658.5	15	40285468	40285909	-	442	sense_intronic	novel transcript, sense intronic to PLCB2	-
ENSG00000177469	3.91229	26.7306	-2.72684	0.000419448	0.339106	CAVIN1	17	42402452	42423517	-	3828	protein_coding	caveolae associated protein 1 [Source:HGNC Symbol;Acc:HGNC:9688]	-
ENSG00000237094	76.2502	19.0995	1.99236	0.000427894	0.339106	AL732372.2	1	365389	522928	-	6204	transcribed_unprocessed_pseudogene	pseudogene similar to part of septin 14 SEPT14	-
ENSG00000229873	21.2109	1.29429	3.93771	0.000506526	0.339106	OGFR-AS1	20	62800627	62805587	-	668	antisense	OGFR antisense RNA 1 [Source:HGNC Symbol;Acc:HGNC:40724]	-
ENSG00000152503	21.2109	1.29429	3.93771	0.000506526	0.339106	TRIM36	5	115124762	115180546	-	6113	protein_coding	tripartite motif containing 36 [Source:HGNC Symbol;Acc:HGNC:16280]	-
ENSG00000211973	2.33955	22.9151	-3.21396	0.000506526	0.339106	IGHV1-69	14	106714684	106715181	-	412	IG_V_gene	immunoglobulin heavy variable 1-69 [Source:HGNC Symbol;Acc:HGNC:5558]	-
ENSG00000230155	13.348	1.38778e-17	6.79492	0.000517265	0.339106	FO393401.1	20	35476203	35490982	-	839	antisense	uncharacterized LOC102725201 [Source:NCBI gene;Acc:102725201]	-
ENSG00000259326	13.348	1.38778e-17	6.79492	0.000517265	0.339106	AC116158.1	15	38502853	38504981	+	2129	antisense	novel transcript, antisense to RASGRP1	-
ENSG00000089723	13.348	1.38778e-17	6.79492	0.000517265	0.339106	OTUB2	14	94026329	94048930	+	4252	protein_coding	OTU deubiquitinase, ubiquitin aldehyde binding 2 [Source:HGNC Symbol;Acc:HGNC:20351]	-
ENSG00000259918	1.38778e-17	15.284	-6.98461	0.000517265	0.339106	NDUFA5P11	16	47598654	47598996	-	343	processed_pseudogene	NADH:ubiquinone oxidoreductase subunit A5 pseudogene 11 [Source:HGNC Symbol;Acc:HGNC:48853]	-
ENSG00000177508	1.38778e-17	15.284	-6.98461	0.000517265	0.339106	IRX3	16	54283304	54286763	-	2911	protein_coding	iroquois homeobox 3 [Source:HGNC Symbol;Acc:HGNC:14360]	Homeobox
ENSG00000284931	111.632	324.338	-1.53738	0.000592315	0.376886	AC104389.5	11	5248270	5254783	-	651	protein_coding	novel protein	-
ENSG00000106366	44.7992	8.92483	2.31609	0.000634842	0.392405	SERPINE1	7	101127089	101139266	+	3190	protein_coding	serpin family E member 1 [Source:HGNC Symbol;Acc:HGNC:8583]	-
ENSG00000150594	2.33955	21.6432	-3.13194	0.000739506	0.425415	ADRA2A	10	111077163	111080907	+	3745	protein_coding	adrenoceptor alpha 2A [Source:HGNC Symbol;Acc:HGNC:281]	-
ENSG00000134369	71.5325	19.0995	1.90039	0.00075494	0.425415	NAV1	1	201622885	201826969	+	22453	protein_coding	neuron navigator 1 [Source:HGNC Symbol;Acc:HGNC:15989]	-
ENSG00000211676	12.5617	1.38778e-17	6.70827	0.00085757	0.425415	IGLJ2	22	22899481	22899655	+	175	IG_J_gene	immunoglobulin lambda joining 2 [Source:HGNC Symbol;Acc:HGNC:5864]	-
ENSG00000126467	0.766981	14.0122	-3.95845	0.00085757	0.425415	TSKS	19	49739753	49763330	-	2391	protein_coding	testis specific serine kinase substrate [Source:HGNC Symbol;Acc:HGNC:30719]	-
ENSG00000163126	12.5617	1.38778e-17	6.70827	0.00085757	0.425415	ANKRD23	2	96824526	96857934	-	4116	protein_coding	ankyrin repeat domain 23 [Source:HGNC Symbol;Acc:HGNC:24470]	-
ENSG00000279700	12.5617	1.38778e-17	6.70827	0.00085757	0.425415	AC131212.2	12	132565071	132566425	+	1355	TEC	novel transcript	-
ENSG00000168453	0.766981	14.0122	-3.95845	0.00085757	0.425415	HR	8	22114415	22133384	-	8784	protein_coding	HR, lysine demethylase and nuclear receptor corepressor [Source:HGNC Symbol;Acc:HGNC:5172]	-
ENSG00000187902	1.55316	17.8277	-3.40362	0.000884859	0.425415	SHISA7	19	55428740	55442863	-	6083	protein_coding	shisa family member 7 [Source:HGNC Symbol;Acc:HGNC:35409]	-
ENSG00000275801	1.55316	17.8277	-3.40362	0.000884859	0.425415	AL121985.3	1	160775954	160776608	-	523	unprocessed_pseudogene	SLAM family member 9 (SLAMF9) pseudogene	-
ENSG00000258634	59.7384	15.284	1.96065	0.00088988	0.425415	AL160006.1	1	110058340	110062555	+	4216	antisense	novel transcript, antisense to ALX3	-
ENSG00000244734	3.21354e+06	8.39993e+06	-1.38622	0.000904552	0.425415	HBB	11	5225464	5229395	-	1304	protein_coding	hemoglobin subunit beta [Source:HGNC Symbol;Acc:HGNC:4827]	-
ENSG00000250067	19.6383	1.29429	3.82734	0.00108459	0.481584	YJEFN3	19	19528861	19537581	+	2959	protein_coding	YjeF N-terminal domain containing 3 [Source:HGNC Symbol;Acc:HGNC:24785]	-
ENSG00000184923	18.852	1.29429	3.76881	0.00108459	0.481584	NUTM2A	10	87225448	87236908	+	5082	protein_coding	NUT family member 2A [Source:HGNC Symbol;Acc:HGNC:23438]	-
ENSG00000224177	33.0051	103.04	-1.63774	0.00109076	0.481584	LINC00570	2	11393981	11403077	+	1650	lincRNA	long intergenic non-protein coding RNA 570 [Source:HGNC Symbol;Acc:HGNC:43717]	-
ENSG00000178773	7.0576	33.0898	-2.20505	0.00115274	0.498768	CPNE7	16	89575768	89597246	+	3048	protein_coding	copine 7 [Source:HGNC Symbol;Acc:HGNC:2320]	-
ENSG00000240527	41.6541	8.92483	2.21141	0.00120867	0.509644	AL365273.1	10	95833508	95873758	+	587	sense_intronic	novel transcript, sense intronic to ENTPD1	-
ENSG00000124507	47.158	11.4685	2.03164	0.00131742	0.509644	PACSIN1	6	34466061	34535231	+	4807	protein_coding	protein kinase C and casein kinase substrate in neurons 1 [Source:HGNC Symbol;Acc:HGNC:8570]	-
ENSG00000268575	47.158	11.4685	2.03164	0.00131742	0.509644	AL031282.2	1	1702736	1737688	-	5079	processed_transcript	novel transcript, readthrough between SLC35E2 and CDK11A	-
ENSG00000267575	36.1502	7.653	2.22685	0.00135615	0.509644	AC006504.5	19	27793463	27918863	+	5141	lincRNA	uncharacterized LOC101927151 [Source:NCBI gene;Acc:101927151]	-
ENSG00000178537	219.352	572.345	-1.38297	0.00135789	0.509644	SLC25A20	3	48856931	48898993	-	1982	protein_coding	solute carrier family 25 member 20 [Source:HGNC Symbol;Acc:HGNC:1421]	-
ENSG00000155974	11.7754	1.38778e-17	6.61608	0.00143701	0.509644	GRIP1	12	66347431	67069162	-	6570	protein_coding	glutamate receptor interacting protein 1 [Source:HGNC Symbol;Acc:HGNC:18708]	-
ENSG00000223749	11.7754	1.38778e-17	6.61608	0.00143701	0.509644	MIR503HG	X	134543337	134546632	-	1678	lincRNA	MIR503 host gene [Source:HGNC Symbol;Acc:HGNC:28258]	-
ENSG00000234630	11.7754	1.38778e-17	6.61608	0.00143701	0.509644	AC245060.2	22	22293733	22294794	+	524	lincRNA	novel transcript	-
ENSG00000153558	11.7754	1.38778e-17	6.61608	0.00143701	0.509644	FBXL2	3	33277025	33403662	+	7664	protein_coding	F-box and leucine rich repeat protein 2 [Source:HGNC Symbol;Acc:HGNC:13598]	-
ENSG00000229122	0.766981	12.7403	-3.82219	0.00143701	0.509644	AGBL5-IT1	2	27061038	27061815	+	339	sense_intronic	AGBL5 intronic transcript 1 [Source:HGNC Symbol;Acc:HGNC:41484]	-
ENSG00000249856	1.38778e-17	12.7403	-6.72385	0.00143701	0.509644	AC116337.3	5	74917726	75023928	-	846	lincRNA	novel transcript	-
ENSG00000206177	1023.71	2567.84	-1.32661	0.00158882	0.542284	HBM	16	153892	166768	+	916	protein_coding	hemoglobin subunit mu [Source:HGNC Symbol;Acc:HGNC:4826]	-
ENSG00000260903	18.0657	1.29429	3.70781	0.00159793	0.542284	XKR7	20	31968002	32003387	+	7844	protein_coding	XK related 7 [Source:HGNC Symbol;Acc:HGNC:23062]	-
ENSG00000226321	46.3718	11.4685	2.00746	0.00160424	0.542284	CROCC2	2	240906330	240993311	+	5978	protein_coding	ciliary rootlet coiled-coil, rootletin family member 2 [Source:HGNC Symbol;Acc:HGNC:51677]	-
ENSG00000273142	35.3639	7.653	2.19525	0.00172833	0.543065	AC073335.2	7	66902857	66906297	+	3441	lincRNA	novel transcript	-
ENSG00000116396	66.0286	19.0995	1.78512	0.00179265	0.543065	KCNC4	1	110211343	110283100	+	25042	protein_coding	potassium voltage-gated channel subfamily C member 4 [Source:HGNC Symbol;Acc:HGNC:6236]	-
ENSG00000109063	52.662	14.0122	1.9037	0.00186088	0.543065	MYH3	17	10628526	10657309	-	6684	protein_coding	myosin heavy chain 3 [Source:HGNC Symbol;Acc:HGNC:7573]	-
ENSG00000272155	7.0576	30.5461	-2.09002	0.00199893	0.543065	AC055822.1	8	65714334	65714778	-	445	antisense	novel transcript, antisense to MTFR1	-
ENSG00000171848	16.4932	57.2546	-1.78582	0.00204509	0.543065	RRM2	2	10120698	10131419	+	5323	protein_coding	ribonucleotide reductase regulatory subunit M2 [Source:HGNC Symbol;Acc:HGNC:10452]	-
ENSG00000229152	106.915	35.6334	1.58303	0.00210996	0.543065	ANKRD10-IT1	13	110894639	110899172	-	800	sense_intronic	ANKRD10 intronic transcript 1 [Source:HGNC Symbol;Acc:HGNC:39891]	-
ENSG00000279759	26.7148	3.83762	2.77002	0.00214237	0.543065	AC118344.2	19	40355842	40360606	+	4765	TEC	TEC	-
ENSG00000169877	244.512	611.771	-1.3225	0.00219402	0.543065	AHSP	16	31527864	31528803	+	562	protein_coding	alpha hemoglobin stabilizing protein [Source:HGNC Symbol;Acc:HGNC:18075]	-
ENSG00000204316	34.5776	7.653	2.16294	0.00220539	0.543065	MRPL38	17	75898643	75905413	-	3663	protein_coding	mitochondrial ribosomal protein L38 [Source:HGNC Symbol;Acc:HGNC:14033]	-
ENSG00000152284	17.2794	1.29429	3.64412	0.00236482	0.543065	TCF7L1	2	85133410	85310388	+	4414	protein_coding	transcription factor 7 like 1 [Source:HGNC Symbol;Acc:HGNC:11640]	HMG
ENSG00000280239	17.2794	1.29429	3.64412	0.00236482	0.543065	AC011498.7	19	4448810	4450836	+	2027	TEC	TEC	-
ENSG00000096006	20.4246	2.56592	2.94788	0.00237037	0.543065	CRISP3	6	49727384	49744437	-	2247	protein_coding	cysteine rich secretory protein 3 [Source:HGNC Symbol;Acc:HGNC:16904]	-
ENSG00000088538	20.4246	2.56592	2.94788	0.00237037	0.543065	DOCK3	3	50675241	51384198	+	8755	protein_coding	dedicator of cytokinesis 3 [Source:HGNC Symbol;Acc:HGNC:2989]	-
ENSG00000197815	20.4246	2.56592	2.94788	0.00237037	0.543065	AC122129.1	17	17858227	17860041	+	1815	antisense	novel transcript, antisense to TOM1L2	-
ENSG00000241769	44.0129	11.4685	1.93237	0.00238425	0.543065	LINC00893	X	149527591	149540959	-	3604	antisense	long intergenic non-protein coding RNA 893 [Source:HGNC Symbol;Acc:HGNC:44265]	-
ENSG00000242534	10.9891	1.38778e-17	6.5176	0.00243493	0.543065	IGKV2D-28	2	89959979	89960754	+	402	IG_V_gene	immunoglobulin kappa variable 2D-28 [Source:HGNC Symbol;Acc:HGNC:5799]	-
ENSG00000180846	10.9891	1.38778e-17	6.5176	0.00243493	0.543065	CSNK1G2-AS1	19	1952531	1954586	-	1346	antisense	CSNK1G2 antisense RNA 1 [Source:HGNC Symbol;Acc:HGNC:28604]	-
ENSG00000275022	10.2028	1.38778e-17	6.41189	0.00243493	0.543065	MIR6753	11	68044794	68044957	+	164	miRNA	microRNA 6753 [Source:HGNC Symbol;Acc:HGNC:50255]	-
ENSG00000143869	10.2028	1.38778e-17	6.41189	0.00243493	0.543065	GDF7	2	20666664	20679245	+	9749	protein_coding	growth differentiation factor 7 [Source:HGNC Symbol;Acc:HGNC:4222]	-
ENSG00000143320	10.2028	1.38778e-17	6.41189	0.00243493	0.543065	CRABP2	1	156699606	156705816	-	1100	protein_coding	cellular retinoic acid binding protein 2 [Source:HGNC Symbol;Acc:HGNC:2339]	-
ENSG00000137285	1.38778e-17	11.4685	-6.57337	0.00243493	0.543065	TUBB2B	6	3224261	3231730	-	2194	protein_coding	tubulin beta 2B class IIb [Source:HGNC Symbol;Acc:HGNC:30829]	-
ENSG00000246477	10.2028	1.38778e-17	6.41189	0.00243493	0.543065	AF131216.1	8	11315859	11325429	-	5856	antisense	novel transcript, antisense to MTMR9	-
ENSG00000089163	10.2028	1.38778e-17	6.41189	0.00243493	0.543065	SIRT4	12	120302316	120313249	+	1222	protein_coding	sirtuin 4 [Source:HGNC Symbol;Acc:HGNC:14932]	-
ENSG00000230606	10.9891	1.38778e-17	6.5176	0.00243493	0.543065	AC092683.1	2	97416165	97433527	-	5278	lincRNA	novel transcript	-
ENSG00000280355	10.2028	1.38778e-17	6.41189	0.00243493	0.543065	AL132656.4	10	79681973	79684094	-	2122	TEC	novel transcript	-
ENSG00000273513	10.2028	1.38778e-17	6.41189	0.00243493	0.543065	TBC1D3K	17	37924415	37935365	+	2116	protein_coding	TBC1 domain family member 3K [Source:HGNC Symbol;Acc:HGNC:51245]	-
ENSG00000211665	0.766981	11.4685	-3.6717	0.00243493	0.543065	IGLV3-16	22	22747383	22747921	+	385	IG_V_gene	immunoglobulin lambda variable 3-16 [Source:HGNC Symbol;Acc:HGNC:5901]	-
ENSG00000239763	10.9891	1.38778e-17	6.5176	0.00243493	0.543065	AC009120.1	16	74312609	74313390	-	473	processed_pseudogene	ribosomal protein L21 (RPL21) pseudogene	-
ENSG00000262319	10.9891	1.38778e-17	6.5176	0.00243493	0.543065	AC007952.6	17	19141017	19143689	-	2673	antisense	novel transcript, antisense to GRAPL	-
ENSG00000270977	10.2028	1.38778e-17	6.41189	0.00243493	0.543065	AC015849.5	17	35893707	35911023	-	5749	lincRNA	novel transcript	-
ENSG00000276334	0.766981	11.4685	-3.6717	0.00243493	0.543065	AL133243.2	2	32521927	32523547	+	1621	sense_intronic	novel transcript, sense intronic to BIRC6	-
ENSG00000238184	1.38778e-17	11.4685	-6.57337	0.00243493	0.543065	CD81-AS1	11	2328749	2377992	-	1542	antisense	CD81 antisense RNA 1 [Source:HGNC Symbol;Acc:HGNC:49384]	-
ENSG00000115380	10.9891	1.38778e-17	6.5176	0.00243493	0.543065	EFEMP1	2	55865967	55924139	-	3962	protein_coding	EGF containing fibulin extracellular matrix protein 1 [Source:HGNC Symbol;Acc:HGNC:3218]	-
ENSG00000102870	51.0894	14.0122	1.86009	0.00263887	0.566656	ZNF629	16	30778449	30787202	-	6087	protein_coding	zinc finger protein 629 [Source:HGNC Symbol;Acc:HGNC:29008]	zf-C2H2
ENSG00000205485	28.2874	5.10939	2.44826	0.002639	0.566656	AC004980.1	7	76549360	76627982	+	3110	transcribed_unprocessed_pseudogene	uncharacterized LOC100133091 [Source:NCBI gene;Acc:100133091]	-
ENSG00000111886	28.2874	5.10939	2.44826	0.002639	0.566656	GABRR2	6	89257208	89315299	-	2230	protein_coding	gamma-aminobutyric acid type A receptor rho2 subunit [Source:HGNC Symbol;Acc:HGNC:4091]	-
ENSG00000274012	224.855	553.267	-1.29834	0.00264548	0.566656	RN7SL2	14	49862550	49862849	-	300	misc_RNA	RNA, 7SL, cytoplasmic 2 [Source:HGNC Symbol;Acc:HGNC:23134]	-
ENSG00000285774	18.852	59.7983	-1.6571	0.00282199	0.598538	AL133444.1	14	54684753	54687912	-	1001	lincRNA	uncharacterized LOC729451 [Source:NCBI gene;Acc:729451]	-
ENSG00000273151	53.4482	15.284	1.80053	0.00286303	0.601096	AC073957.3	7	879790	886547	-	6758	antisense	novel transcript, antisense to GET4	-
ENSG00000177380	25.1423	3.83762	2.68297	0.00288962	0.601096	PPFIA3	19	49119389	49151026	+	6451	protein_coding	PTPRF interacting protein alpha 3 [Source:HGNC Symbol;Acc:HGNC:9247]	-
ENSG00000243302	165.099	62.3419	1.40398	0.00299458	0.613826	AC018638.4	7	128651185	128652334	+	1150	processed_pseudogene	novel pseudogene	-
ENSG00000198794	30.6462	6.38119	2.24808	0.00312822	0.613826	SCAMP5	15	74957219	75021496	+	4873	protein_coding	secretory carrier membrane protein 5 [Source:HGNC Symbol;Acc:HGNC:30386]	-
ENSG00000215154	29.86	6.38119	2.21075	0.00312822	0.613826	AC141586.1	16	2603350	2630494	+	2751	transcribed_unprocessed_pseudogene	potassium channel tetramerization domain containing 5 pseudogene [Source:NCBI gene;Acc:652276]	-
ENSG00000279672	21.9971	3.83762	2.49131	0.00314942	0.613826	AP006621.5	11	779617	780755	+	1139	TEC	TEC	-
ENSG00000172232	21.9971	3.83762	2.49131	0.00314942	0.613826	AZU1	19	825097	832018	+	1783	protein_coding	azurocidin 1 [Source:HGNC Symbol;Acc:HGNC:913]	-
ENSG00000125966	22.7834	3.83762	2.54167	0.00314942	0.613826	MMP24	20	35226654	35277000	+	4414	protein_coding	matrix metallopeptidase 24 [Source:HGNC Symbol;Acc:HGNC:7172]	-
ENSG00000285851	22.7834	3.83762	2.54167	0.00314942	0.613826	AL359762.3	1	84498350	84556688	-	2686	processed_transcript	novel transcript	-
ENSG00000143595	73.8913	189.525	-1.35694	0.0032766	0.63291	AQP10	1	154321090	154325325	+	2292	protein_coding	aquaporin 10 [Source:HGNC Symbol;Acc:HGNC:16029]	-
ENSG00000080561	19.6383	2.56592	2.89164	0.00338513	0.635944	MID2	X	107825755	107927193	+	3097	protein_coding	midline 2 [Source:HGNC Symbol;Acc:HGNC:7096]	-
ENSG00000172250	19.6383	2.56592	2.89164	0.00338513	0.635944	SERHL	22	42500579	42512560	+	1742	transcribed_unitary_pseudogene	serine hydrolase-like (pseudogene) [Source:HGNC Symbol;Acc:HGNC:14408]	-
ENSG00000260792	19.6383	2.56592	2.89164	0.00338513	0.635944	LINC02280	14	104661120	104665558	-	3816	lincRNA	long intergenic non-protein coding RNA 2280 [Source:HGNC Symbol;Acc:HGNC:53196]	-
ENSG00000255823	16.4932	1.29429	3.57749	0.00351516	0.635944	MTRNR2L8	11	10507887	10509189	-	1303	protein_coding	MT-RNR2 like 8 [Source:HGNC Symbol;Acc:HGNC:37165]	-
ENSG00000280067	16.4932	1.29429	3.57749	0.00351516	0.635944	AC023818.1	16	48343755	48346058	-	2304	TEC	novel transcript	-
ENSG00000198711	16.4932	1.29429	3.57749	0.00351516	0.635944	SSBP3-AS1	1	54236440	54239063	+	2624	antisense	SSBP3 antisense RNA 1 [Source:HGNC Symbol;Acc:HGNC:32328]	-
ENSG00000243709	2.33955	17.8277	-2.85356	0.00351516	0.635944	LEFTY1	1	225886282	225911382	-	1891	protein_coding	left-right determination factor 1 [Source:HGNC Symbol;Acc:HGNC:6552]	-
ENSG00000096872	42.4404	11.4685	1.88005	0.00355334	0.635944	IFT74	9	26947039	27062930	+	4073	protein_coding	intraflagellar transport 74 [Source:HGNC Symbol;Acc:HGNC:21424]	-
ENSG00000260592	314.49	746.585	-1.24684	0.00358689	0.635944	AC130456.3	16	19476916	19487899	-	633	antisense	novel transcript, antisense to TMC5	-
ENSG00000118113	24.356	3.83762	2.63739	0.00390492	0.635944	MMP8	11	102711795	102727050	-	3438	protein_coding	matrix metallopeptidase 8 [Source:HGNC Symbol;Acc:HGNC:7175]	-
ENSG00000250575	24.356	3.83762	2.63739	0.00390492	0.635944	AL732372.3	1	491225	493241	-	1239	unprocessed_pseudogene	novel pseudogene	-
ENSG00000233609	24.356	3.83762	2.63739	0.00390492	0.635944	RPL10P19	8	8961200	8979025	+	1442	transcribed_processed_pseudogene	ribosomal protein L10 pseudogene 19 [Source:HGNC Symbol;Acc:HGNC:52350]	-
ENSG00000214654	7.84391	30.5461	-1.94045	0.00406587	0.635944	B3GNT10	9	120792403	120799918	+	2516	protein_coding	UDP-GlcNAc:betaGal beta-1,3-N-acetylglucosaminyltransferase 10 (putative) [Source:HGNC Symbol;Acc:HGNC:53652]	-
ENSG00000179532	198.909	78.8757	1.33365	0.00409146	0.635944	DNHD1	11	6497260	6593758	+	19629	protein_coding	dynein heavy chain domain 1 [Source:HGNC Symbol;Acc:HGNC:26532]	-
ENSG00000211694	22.7834	67.4293	-1.55868	0.00412782	0.635944	TRGV10	7	38299811	38300322	-	512	TR_V_gene	T cell receptor gamma variable 10 (non-functional) [Source:HGNC Symbol;Acc:HGNC:12285]	-
ENSG00000259768	9.41652	1.38778e-17	6.29783	0.00417417	0.635944	AC004943.2	16	72665170	72791624	+	4842	antisense	novel transcript, antisense to ZFHX3	-
ENSG00000279689	9.41652	1.38778e-17	6.29783	0.00417417	0.635944	AC022400.8	10	73769264	73772862	-	3599	TEC	TEC	-
ENSG00000241014	9.41652	1.38778e-17	6.29783	0.00417417	0.635944	AC114490.1	1	34975699	34978706	-	1887	transcribed_unitary_pseudogene	uncharacterized LOC653160 [Source:NCBI gene;Acc:653160]	-
ENSG00000256582	9.41652	1.38778e-17	6.29783	0.00417417	0.635944	LINC02390	12	9704077	9709350	+	560	lincRNA	long intergenic non-protein coding RNA 2390 [Source:HGNC Symbol;Acc:HGNC:53317]	-
ENSG00000279133	0.766981	10.1967	-3.50367	0.00417417	0.635944	AC018628.1	17	62003700	62007518	-	3819	TEC	TEC	-
ENSG00000198870	9.41652	1.38778e-17	6.29783	0.00417417	0.635944	STKLD1	9	133376367	133406096	+	4408	protein_coding	serine/threonine kinase like domain containing 1 [Source:HGNC Symbol;Acc:HGNC:28669]	-
ENSG00000125319	9.41652	1.38778e-17	6.29783	0.00417417	0.635944	C17orf53	17	44141906	44162476	+	3005	protein_coding	chromosome 17 open reading frame 53 [Source:HGNC Symbol;Acc:HGNC:28460]	-
ENSG00000157999	9.41652	1.38778e-17	6.29783	0.00417417	0.635944	ANKRD61	7	6031376	6036386	+	1257	protein_coding	ankyrin repeat domain 61 [Source:HGNC Symbol;Acc:HGNC:22467]	-
ENSG00000127377	0.766981	10.1967	-3.50367	0.00417417	0.635944	CRYGN	7	151428835	151440813	-	3081	protein_coding	crystallin gamma N [Source:HGNC Symbol;Acc:HGNC:20458]	-
ENSG00000250742	9.41652	1.38778e-17	6.29783	0.00417417	0.635944	LINC02381	12	54126098	54142493	+	2310	lincRNA	long intergenic non-protein coding RNA 2381 [Source:HGNC Symbol;Acc:HGNC:53304]	-
ENSG00000248858	0.766981	10.1967	-3.50367	0.00417417	0.635944	FLJ46284	8	92699742	92879502	-	8071	processed_transcript	uncharacterized LOC441369 [Source:NCBI gene;Acc:441369]	-
ENSG00000172458	0.766981	10.1967	-3.50367	0.00417417	0.635944	IL17D	13	20702127	20723098	+	3327	protein_coding	interleukin 17D [Source:HGNC Symbol;Acc:HGNC:5984]	-
ENSG00000255052	0.766981	10.1967	-3.50367	0.00417417	0.635944	FAM66D	8	12115782	12177550	+	918	antisense	family with sequence similarity 66 member D [Source:HGNC Symbol;Acc:HGNC:24159]	-
ENSG00000235034	0.766981	10.1967	-3.50367	0.00417417	0.635944	C19orf81	19	50649445	50659310	+	888	protein_coding	chromosome 19 open reading frame 81 [Source:HGNC Symbol;Acc:HGNC:40041]	-
ENSG00000281909	1.38778e-17	10.1967	-6.40533	0.00417417	0.635944	HERC2P7	15	22480439	22484840	-	759	unprocessed_pseudogene	hect domain and RLD 2 pseudogene 7 [Source:HGNC Symbol;Acc:HGNC:4875]	-
ENSG00000031081	216.207	86.5067	1.32081	0.00435776	0.656314	ARHGAP31	3	119294373	119420714	+	9384	protein_coding	Rho GTPase activating protein 31 [Source:HGNC Symbol;Acc:HGNC:29216]	-
ENSG00000176563	21.2109	3.83762	2.43914	0.00436855	0.656314	CNTD1	17	42798792	42811587	+	3378	protein_coding	cyclin N-terminal domain containing 1 [Source:HGNC Symbol;Acc:HGNC:26847]	-
ENSG00000197937	47.9443	14.0122	1.76868	0.00447239	0.657701	ZNF347	19	53124072	53159075	-	9131	protein_coding	zinc finger protein 347 [Source:HGNC Symbol;Acc:HGNC:16447]	zf-C2H2
ENSG00000197415	15.7069	49.6236	-1.6497	0.00447239	0.657701	VEPH1	3	157259742	157533619	-	6554	protein_coding	ventricular zone expressed PH domain containing 1 [Source:HGNC Symbol;Acc:HGNC:25735]	-
ENSG00000228696	10.2028	38.1771	-1.8878	0.00449771	0.657701	ARL17B	17	46274784	46361797	-	4219	protein_coding	ADP ribosylation factor like GTPase 17B [Source:HGNC Symbol;Acc:HGNC:32387]	-
ENSG00000204872	18.852	57.2546	-1.5945	0.00452276	0.657701	NAT8B	2	73700576	73701340	-	765	polymorphic_pseudogene	N-acetyltransferase 8B (putative, gene/pseudogene) [Source:HGNC Symbol;Acc:HGNC:30235]	-
ENSG00000111788	62.0972	20.3714	1.60421	0.00452979	0.657701	AC009533.1	12	9277235	9313241	+	3158	unprocessed_pseudogene	DEAD/H (Asp-Glu-Ala-Asp/His) box polypeptide like pseudogene	-
ENSG00000279821	50.3031	15.284	1.71328	0.00475756	0.672402	AC145098.2	5	177476631	177479656	-	3026	TEC	TEC	-
ENSG00000234678	18.852	2.56592	2.83312	0.00484911	0.672402	ELF3-AS1	1	201995696	202010463	-	5569	antisense	ELF3 antisense RNA 1 [Source:HGNC Symbol;Acc:HGNC:40211]	-
ENSG00000270804	18.852	2.56592	2.83312	0.00484911	0.672402	AC010326.4	19	57867885	57868834	+	936	transcribed_processed_pseudogene	ubiquitin-conjugating enzyme E2C (UBE2C) pseudogene	-
ENSG00000279434	18.852	2.56592	2.83312	0.00484911	0.672402	AL049776.1	14	35086035	35088059	+	2025	TEC	TEC	-
ENSG00000102053	18.0657	2.56592	2.77212	0.00484911	0.672402	ZC3H12B	X	65366638	65507887	+	7829	protein_coding	zinc finger CCCH-type containing 12B [Source:HGNC Symbol;Acc:HGNC:17407]	-
ENSG00000261098	18.852	2.56592	2.83312	0.00484911	0.672402	AP000766.1	11	107312132	107316271	-	4140	lincRNA	novel transcript	-
ENSG00000267123	18.0657	2.56592	2.77212	0.00484911	0.672402	LINC02081	17	78605233	78632155	-	4576	lincRNA	long intergenic non-protein coding RNA 2081 [Source:HGNC Symbol;Acc:HGNC:52930]	-
ENSG00000134780	73.1051	25.4587	1.51895	0.00487968	0.672402	DAGLA	11	61680433	61747001	+	5757	protein_coding	diacylglycerol lipase alpha [Source:HGNC Symbol;Acc:HGNC:1165]	-
ENSG00000004799	80.9678	197.156	-1.28215	0.00500744	0.680399	PDK4	7	95583499	95596491	-	4519	protein_coding	pyruvate dehydrogenase kinase 4 [Source:HGNC Symbol;Acc:HGNC:8812]	-
ENSG00000157657	45.5855	12.7403	1.83237	0.00501982	0.680399	ZNF618	9	113876282	114056591	+	10384	protein_coding	zinc finger protein 618 [Source:HGNC Symbol;Acc:HGNC:29416]	zf-C2H2
ENSG00000258839	52.662	16.5559	1.66461	0.00503207	0.680399	MC1R	16	89912119	89920977	+	5566	protein_coding	melanocortin 1 receptor [Source:HGNC Symbol;Acc:HGNC:6929]	-
ENSG00000175352	15.7069	1.29429	3.50762	0.00524731	0.697924	NRIP3	11	8980576	9004049	-	4123	protein_coding	nuclear receptor interacting protein 3 [Source:HGNC Symbol;Acc:HGNC:1167]	-
ENSG00000269403	2.33955	16.5559	-2.7474	0.00524731	0.697924	AC008750.8	19	51350373	51368099	-	551	protein_coding	novel transcript	-
ENSG00000058673	1.55316	14.0122	-3.05836	0.00528154	0.697924	ZC3H11A	1	203795654	203854999	+	12798	protein_coding	zinc finger CCCH-type containing 11A [Source:HGNC Symbol;Acc:HGNC:29093]	-
ENSG00000249667	28.2874	6.38119	2.13307	0.00529072	0.697924	LINC01259	4	38509767	38518056	+	757	lincRNA	long intergenic non-protein coding RNA 1259 [Source:HGNC Symbol;Acc:HGNC:49899]	-
ENSG00000111087	122.64	48.3518	1.34148	0.00586348	0.768308	GLI1	12	57460135	57472262	+	4204	protein_coding	GLI family zinc finger 1 [Source:HGNC Symbol;Acc:HGNC:4317]	zf-C2H2
ENSG00000109881	14.9206	45.8081	-1.60794	0.00603582	0.768308	CCDC34	11	27330827	27363868	-	3733	protein_coding	coiled-coil domain containing 34 [Source:HGNC Symbol;Acc:HGNC:25079]	-
ENSG00000161960	78.609	28.0024	1.4866	0.00604755	0.768308	EIF4A1	17	7572706	7579005	+	5316	protein_coding	eukaryotic translation initiation factor 4A1 [Source:HGNC Symbol;Acc:HGNC:3282]	-
ENSG00000179698	36.9364	10.1967	1.8484	0.00606867	0.768308	WDR97	8	144107726	144118315	+	8967	protein_coding	WD repeat domain 97 [Source:HGNC Symbol;Acc:HGNC:26959]	-
ENSG00000235602	20.4246	3.83762	2.38501	0.00607288	0.768308	POU5F1P3	12	8133772	8134849	-	1078	processed_pseudogene	POU class 5 homeobox 1 pseudogene 3 [Source:HGNC Symbol;Acc:HGNC:9222]	-
ENSG00000260287	20.4246	3.83762	2.38501	0.00607288	0.768308	TBC1D3G	17	36323884	36334759	+	2065	protein_coding	TBC1 domain family member 3G [Source:HGNC Symbol;Acc:HGNC:29860]	-
ENSG00000248866	4.69863	21.6432	-2.16771	0.00607288	0.768308	USP46-AS1	4	52659406	52661668	+	1048	lincRNA	USP46 antisense RNA 1 [Source:HGNC Symbol;Acc:HGNC:43991]	-
ENSG00000211784	6.27128	26.7306	-2.06507	0.00612771	0.770738	TRAV10	14	21825472	21826075	+	379	TR_V_gene	T cell receptor alpha variable 10 [Source:HGNC Symbol;Acc:HGNC:12103]	-
ENSG00000220842	370.316	826.71	-1.15825	0.00640866	0.777766	RPL21P16	10	120354701	120355183	-	483	processed_pseudogene	ribosomal protein L21 pseudogene 16 [Source:HGNC Symbol;Acc:HGNC:31396]	-
ENSG00000101546	39.2953	11.4685	1.76935	0.00649311	0.777766	RBFA	18	80034358	80046397	+	3722	protein_coding	ribosome binding factor A [Source:HGNC Symbol;Acc:HGNC:26120]	-
ENSG00000005379	423.782	185.709	1.18998	0.00655898	0.777766	TSPOAP1	17	58301228	58328760	-	11354	protein_coding	TSPO associated protein 1 [Source:HGNC Symbol;Acc:HGNC:16831]	-
ENSG00000095932	152.519	349.775	-1.19653	0.00663437	0.777766	SMIM24	19	3473986	3480542	-	1498	protein_coding	small integral membrane protein 24 [Source:HGNC Symbol;Acc:HGNC:37244]	-
ENSG00000274213	29.86	78.8757	-1.39644	0.00678005	0.777766	AC015912.3	17	56914186	56914533	+	348	lincRNA	novel transcript	-
ENSG00000080493	27.5011	6.38119	2.09261	0.00689176	0.777766	SLC4A4	4	71062667	71572087	+	9622	protein_coding	solute carrier family 4 member 4 [Source:HGNC Symbol;Acc:HGNC:11030]	-
ENSG00000166546	27.5011	6.38119	2.09261	0.00689176	0.777766	BEAN1	16	66427297	66493529	+	7379	protein_coding	brain expressed associated with NEDD4 1 [Source:HGNC Symbol;Acc:HGNC:24160]	-
ENSG00000110090	460.737	1018.76	-1.1445	0.00690073	0.777766	CPT1A	11	68754620	68844410	-	6565	protein_coding	carnitine palmitoyltransferase 1A [Source:HGNC Symbol;Acc:HGNC:2328]	-
ENSG00000105559	3.12593	19.0995	-2.55518	0.00696616	0.777766	PLEKHA4	19	48837097	48868632	-	3851	protein_coding	pleckstrin homology domain containing A4 [Source:HGNC Symbol;Acc:HGNC:14339]	-
ENSG00000211790	17.2794	52.1673	-1.58518	0.0069849	0.777766	TRAV8-4	14	21894433	21895030	+	469	TR_V_gene	T cell receptor alpha variable 8-4 [Source:HGNC Symbol;Acc:HGNC:12149]	-
ENSG00000197599	34.5776	8.92483	1.94378	0.00701327	0.777766	CCDC154	16	1434383	1444556	-	2726	protein_coding	coiled-coil domain containing 154 [Source:HGNC Symbol;Acc:HGNC:34454]	-
ENSG00000258424	10.2028	35.6334	-1.78859	0.00701327	0.777766	AL512791.1	14	90402523	90405235	-	300	antisense	novel transcript, antisense to CALM1	-
ENSG00000255198	5.48496	24.1869	-2.11012	0.00716778	0.777766	SNHG9	16	1964959	1965509	+	551	lincRNA	small nucleolar RNA host gene 9 [Source:HGNC Symbol;Acc:HGNC:33102]	-
ENSG00000178342	8.63021	1.38778e-17	6.17396	0.00724341	0.777766	KCNG2	18	79863668	79900184	+	2162	protein_coding	potassium voltage-gated channel modifier subfamily G member 2 [Source:HGNC Symbol;Acc:HGNC:6249]	-
ENSG00000243155	8.63021	1.38778e-17	6.17396	0.00724341	0.777766	AL162431.2	1	180944042	180976482	-	2424	antisense	novel transcript	-
ENSG00000235081	8.63021	1.38778e-17	6.17396	0.00724341	0.777766	AC245052.3	19	54229036	54230213	+	901	processed_pseudogene	novel pseudogene	-
ENSG00000205710	8.63021	1.38778e-17	6.17396	0.00724341	0.777766	C17orf107	17	4899418	4902932	+	3408	protein_coding	chromosome 17 open reading frame 107 [Source:HGNC Symbol;Acc:HGNC:37238]	-
ENSG00000132170	8.63021	1.38778e-17	6.17396	0.00724341	0.777766	PPARG	3	12287368	12434356	+	4535	protein_coding	peroxisome proliferator activated receptor gamma [Source:HGNC Symbol;Acc:HGNC:9236]	THR-like
ENSG00000285813	8.63021	1.38778e-17	6.17396	0.00724341	0.777766	AP000813.1	11	105995185	105999213	+	3770	antisense	novel transcript, antisense to MSANTD4	-
ENSG00000164082	8.63021	1.38778e-17	6.17396	0.00724341	0.777766	GRM2	3	51707070	51718613	+	7096	protein_coding	glutamate metabotropic receptor 2 [Source:HGNC Symbol;Acc:HGNC:4594]	-
ENSG00000221843	8.63021	1.38778e-17	6.17396	0.00724341	0.777766	C2orf16	2	27537386	27582721	+	16402	protein_coding	chromosome 2 open reading frame 16 [Source:HGNC Symbol;Acc:HGNC:25275]	-
ENSG00000259863	8.63021	1.38778e-17	6.17396	0.00724341	0.777766	SH3RF3-AS1	2	109127327	109128930	-	1604	lincRNA	SH3RF3 antisense RNA 1 [Source:HGNC Symbol;Acc:HGNC:44168]	-
ENSG00000205213	8.63021	1.38778e-17	6.17396	0.00724341	0.777766	LGR4	11	27365961	27472775	-	6340	protein_coding	leucine rich repeat containing G protein-coupled receptor 4 [Source:HGNC Symbol;Acc:HGNC:13299]	-
ENSG00000235908	8.63021	1.38778e-17	6.17396	0.00724341	0.777766	RHOA-IT1	3	49365145	49367006	-	517	sense_intronic	RHOA intronic transcript 1 [Source:HGNC Symbol;Acc:HGNC:41308]	-
ENSG00000264553	8.63021	1.38778e-17	6.17396	0.00724341	0.777766	MIR4257	1	150551929	150552014	+	86	miRNA	microRNA 4257 [Source:HGNC Symbol;Acc:HGNC:38312]	-
ENSG00000271151	8.63021	1.38778e-17	6.17396	0.00724341	0.777766	AC016737.1	2	173968351	173969418	+	1068	lincRNA	novel transcript	-
ENSG00000277767	8.63021	1.38778e-17	6.17396	0.00724341	0.777766	AL442128.2	13	110916004	110917827	+	1824	lincRNA	novel transcript	-
ENSG00000139351	8.63021	1.38778e-17	6.17396	0.00724341	0.777766	SYCP3	12	101728648	101739472	-	3829	protein_coding	synaptonemal complex protein 3 [Source:HGNC Symbol;Acc:HGNC:18130]	-
ENSG00000215571	8.63021	1.38778e-17	6.17396	0.00724341	0.777766	GRK6P1	13	21319156	21320866	+	1711	processed_pseudogene	G protein-coupled receptor kinase 6 pseudogene 1 [Source:HGNC Symbol;Acc:HGNC:4547]	-
ENSG00000266074	83.3266	30.5461	1.44553	0.00726212	0.777766	BAHCC1	17	81395475	81466332	+	13473	protein_coding	BAH domain and coiled-coil containing 1 [Source:HGNC Symbol;Acc:HGNC:29279]	-
ENSG00000102109	84.1129	195.884	-1.21794	0.00732382	0.78051	PCSK1N	X	48831094	48835633	-	1363	protein_coding	proprotein convertase subtilisin/kexin type 1 inhibitor [Source:HGNC Symbol;Acc:HGNC:17301]	-
ENSG00000269737	29.0737	7.653	1.91391	0.00758204	0.791379	AL691432.1	1	1671990	1674397	+	1819	transcribed_processed_pseudogene	ribosomal protein S7 (RPS7) pseudogene	-
ENSG00000213139	29.0737	7.653	1.91391	0.00758204	0.791379	CRYGS	3	186538441	186546702	-	2151	protein_coding	crystallin gamma S [Source:HGNC Symbol;Acc:HGNC:2417]	-
ENSG00000267554	88.8305	34.3616	1.36836	0.00769874	0.791379	AC015911.8	17	35470069	35470628	-	560	processed_pseudogene	RAB32, member RAS oncogene family (RAB32) pseudogene	-
ENSG00000188056	14.9206	1.29429	3.43421	0.00786477	0.791379	TREML4	6	41228324	41238882	+	2712	protein_coding	triggering receptor expressed on myeloid cells like 4 [Source:HGNC Symbol;Acc:HGNC:30807]	-
ENSG00000102837	14.1343	1.29429	3.35685	0.00786477	0.791379	OLFM4	13	53028759	53052057	+	2897	protein_coding	olfactomedin 4 [Source:HGNC Symbol;Acc:HGNC:17190]	-
ENSG00000182795	14.9206	1.29429	3.43421	0.00786477	0.791379	C1orf116	1	207018521	207032756	-	5502	protein_coding	chromosome 1 open reading frame 116 [Source:HGNC Symbol;Acc:HGNC:28667]	-
ENSG00000204248	14.9206	1.29429	3.43421	0.00786477	0.791379	COL11A2	6	33162681	33192499	-	6740	protein_coding	collagen type XI alpha 2 chain [Source:HGNC Symbol;Acc:HGNC:2187]	-
ENSG00000126895	14.1343	1.29429	3.35685	0.00786477	0.791379	AVPR2	X	153902531	153907166	+	2252	protein_coding	arginine vasopressin receptor 2 [Source:HGNC Symbol;Acc:HGNC:897]	-
ENSG00000184925	14.9206	1.29429	3.43421	0.00786477	0.791379	LCN12	9	136949551	136955497	+	2819	protein_coding	lipocalin 12 [Source:HGNC Symbol;Acc:HGNC:28733]	-
ENSG00000277778	14.1343	1.29429	3.35685	0.00786477	0.791379	PGM5P2	9	41006999	41074617	-	1980	transcribed_unprocessed_pseudogene	phosphoglucomutase 5 pseudogene 2 [Source:HGNC Symbol;Acc:HGNC:18965]	-
ENSG00000118557	14.9206	1.29429	3.43421	0.00786477	0.791379	PMFBP1	16	72112157	72176878	-	5691	protein_coding	polyamine modulated factor 1 binding protein 1 [Source:HGNC Symbol;Acc:HGNC:17728]	-
ENSG00000277534	14.9206	1.29429	3.43421	0.00786477	0.791379	AC007996.1	18	26542971	26545791	-	2821	sense_intronic	novel transcript, sense intronic to KCTD1	-
ENSG00000213658	47.158	15.284	1.6204	0.00792952	0.7942	LAT	16	28984826	28990783	+	4430	protein_coding	linker for activation of T cells [Source:HGNC Symbol;Acc:HGNC:18874]	-
ENSG00000040199	99.0521	39.4489	1.32661	0.00833992	0.816967	PHLPP2	16	71637835	71724701	-	12493	protein_coding	PH domain and leucine rich repeat protein phosphatase 2 [Source:HGNC Symbol;Acc:HGNC:29149]	-
ENSG00000223648	1.55316	12.7403	-2.9221	0.00839028	0.816967	IGHV3-64	14	106657725	106658258	-	431	IG_V_gene	immunoglobulin heavy variable 3-64 [Source:HGNC Symbol;Acc:HGNC:5617]	-
ENSG00000255325	1.55316	12.7403	-2.9221	0.00839028	0.816967	AC108136.1	8	122485515	122489815	-	631	lincRNA	novel transcript	-
ENSG00000255725	1.55316	12.7403	-2.9221	0.00839028	0.816967	TDGP1	12	25803298	25804526	+	1229	processed_pseudogene	thymine-DNA glycosylase pseudogene 1 [Source:HGNC Symbol;Acc:HGNC:49891]	-
ENSG00000106804	19.6383	3.83762	2.32876	0.00845893	0.816967	C5	9	120952335	121050276	-	6533	protein_coding	complement C5 [Source:HGNC Symbol;Acc:HGNC:1331]	-
ENSG00000266777	19.6383	3.83762	2.32876	0.00845893	0.816967	SH3GL1P1	17	32039974	32042828	+	2855	transcribed_processed_pseudogene	SH3 domain containing GRB2 like 1, endophilin A2 pseudogene 1 [Source:HGNC Symbol;Acc:HGNC:10835]	-
ENSG00000279095	19.6383	3.83762	2.32876	0.00845893	0.816967	AC243964.3	19	44664131	44666158	+	2028	TEC	TEC	-
ENSG00000050628	19.6383	3.83762	2.32876	0.00845893	0.816967	PTGER3	1	70852353	71047808	-	9653	protein_coding	prostaglandin E receptor 3 [Source:HGNC Symbol;Acc:HGNC:9595]	-
ENSG00000140398	147.801	62.3419	1.24445	0.00859008	0.825946	NEIL1	15	75346955	75357114	+	6938	protein_coding	nei like DNA glycosylase 1 [Source:HGNC Symbol;Acc:HGNC:18448]	-
ENSG00000182796	77.0364	29.2743	1.39364	0.00868456	0.829461	TMEM198B	12	55829608	55836246	+	4377	transcribed_unitary_pseudogene	transmembrane protein 198B (pseudogene) [Source:HGNC Symbol;Acc:HGNC:43629]	-
ENSG00000228672	42.4404	12.7403	1.72956	0.0087349	0.829461	PROB1	5	139390592	139395713	-	5122	protein_coding	proline rich basic protein 1 [Source:HGNC Symbol;Acc:HGNC:41906]	-
ENSG00000196118	33.0051	8.92483	1.8769	0.00876482	0.829461	CCDC189	16	30757423	30762710	-	3081	protein_coding	coiled-coil domain containing 189 [Source:HGNC Symbol;Acc:HGNC:28078]	-
ENSG00000167768	310.559	675.362	-1.12036	0.00878	0.829461	KRT1	12	52674736	52680407	-	2488	protein_coding	keratin 1 [Source:HGNC Symbol;Acc:HGNC:6412]	-
ENSG00000222009	25.9286	6.38119	2.0081	0.00898543	0.83073	BTBD19	1	44808482	44815585	+	3520	protein_coding	BTB domain containing 19 [Source:HGNC Symbol;Acc:HGNC:27145]	-
ENSG00000239382	25.9286	6.38119	2.0081	0.00898543	0.83073	ALKBH6	19	36009120	36014239	-	4293	protein_coding	alkB homolog 6 [Source:HGNC Symbol;Acc:HGNC:28243]	-
ENSG00000211785	7.84391	28.0024	-1.81544	0.00898543	0.83073	TRAV12-1	14	21841240	21841774	+	340	TR_V_gene	T cell receptor alpha variable 12-1 [Source:HGNC Symbol;Acc:HGNC:12105]	-
ENSG00000163492	7.84391	28.0024	-1.81544	0.00898543	0.83073	CCDC141	2	178829757	179050086	-	15446	protein_coding	coiled-coil domain containing 141 [Source:HGNC Symbol;Acc:HGNC:26821]	-
ENSG00000205871	7.0576	28.0024	-1.965	0.00898543	0.83073	RPS3AP47	15	43115702	43116493	-	792	processed_pseudogene	ribosomal protein S3a pseudogene 47 [Source:HGNC Symbol;Acc:HGNC:36744]	-
ENSG00000188536	964763	2.04363e+06	-1.08288	0.00903803	0.832037	HBA2	16	172876	173710	+	827	protein_coding	hemoglobin subunit alpha 2 [Source:HGNC Symbol;Acc:HGNC:4824]	-
ENSG00000244932	37.7227	11.4685	1.71064	0.00972615	0.868168	AL449212.1	3	129381298	129394149	+	517	unprocessed_pseudogene	pseudogene similar to intraflagellar transport 122 homolog	-
ENSG00000235316	36.9364	11.4685	1.68037	0.00972615	0.868168	DUSP8P5	10	73731824	73733638	+	1815	processed_pseudogene	dual specificity phosphatase 8 pseudogene 5 [Source:HGNC Symbol;Acc:HGNC:45003]	-
ENSG00000260404	95.1207	38.1771	1.31542	0.00987434	0.868168	AC110079.1	4	118591773	118633729	+	4422	transcribed_unprocessed_pseudogene	uncharacterized LOC729218 [Source:NCBI gene;Acc:729218]	-
ENSG00000276775	16.4932	2.56592	2.64179	0.0100337	0.868168	IGHV4-4	14	106011922	106012420	-	417	IG_V_gene	immunoglobulin heavy variable 4-4 [Source:HGNC Symbol;Acc:HGNC:5652]	-
ENSG00000263345	16.4932	2.56592	2.64179	0.0100337	0.868168	AC006435.2	17	2375061	2379306	-	1234	antisense	novel transcript, antisense to SGSM2	-
ENSG00000182566	3.91229	17.8277	-2.14514	0.0100337	0.868168	CLEC4G	19	7728957	7733906	-	1754	protein_coding	C-type lectin domain family 4 member G [Source:HGNC Symbol;Acc:HGNC:24591]	-
ENSG00000169255	3.91229	17.8277	-2.14514	0.0100337	0.868168	B3GALNT1	3	161083883	161105384	-	4183	protein_coding	beta-1,3-N-acetylgalactosaminyltransferase 1 (globoside blood group) [Source:HGNC Symbol;Acc:HGNC:918]	-
ENSG00000253819	3.91229	17.8277	-2.14514	0.0100337	0.868168	LINC01151	8	122670385	122694106	-	571	lincRNA	long intergenic non-protein coding RNA 1151 [Source:HGNC Symbol;Acc:HGNC:49471]	-
ENSG00000275131	139.152	58.5264	1.24851	0.0101531	0.868168	AC241952.1	1	120489860	120701289	-	9444	transcribed_unprocessed_pseudogene	phosphodiesterase 4D interacting protein-like [Source:NCBI gene;Acc:100996724]	-
ENSG00000234420	223.283	99.225	1.16956	0.0101669	0.868168	ZNF37BP	10	42513510	42552822	-	10256	transcribed_processed_pseudogene	zinc finger protein 37B, pseudogene [Source:HGNC Symbol;Acc:HGNC:13103]	-
ENSG00000238269	34.5776	86.5067	-1.3188	0.0102583	0.868168	PAGE2B	X	55075063	55078909	+	507	protein_coding	PAGE family member 2B [Source:HGNC Symbol;Acc:HGNC:31805]	-
ENSG00000176160	9.41652	31.8179	-1.73974	0.0103844	0.868168	HSF5	17	58420167	58488384	-	4094	protein_coding	heat shock transcription factor 5 [Source:HGNC Symbol;Acc:HGNC:26862]	HSF
ENSG00000226200	41.6541	12.7403	1.70267	0.0105118	0.868168	SGMS1-AS1	10	50624951	50641451	+	12420	antisense	SGMS1 antisense RNA 1 [Source:HGNC Symbol;Acc:HGNC:49683]	-
ENSG00000143842	70.7462	26.7306	1.40166	0.0105708	0.868168	SOX13	1	204073115	204127743	+	7420	protein_coding	SRY-box 13 [Source:HGNC Symbol;Acc:HGNC:11192]	HMG
ENSG00000188985	23.5697	5.10939	2.18645	0.0108117	0.868168	DHFRP1	18	26170726	26171284	-	559	processed_pseudogene	dihydrofolate reductase pseudogene 1 [Source:HGNC Symbol;Acc:HGNC:2862]	-
ENSG00000250687	23.5697	5.10939	2.18645	0.0108117	0.868168	AC146944.2	5	70462244	70479215	+	1104	transcribed_unprocessed_pseudogene	NLR family, apoptosis inhibitory protein (NAIP) pseudogene	-
ENSG00000224934	23.5697	5.10939	2.18645	0.0108117	0.868168	AL391684.1	10	99430919	99461743	+	6898	bidirectional_promoter_lncRNA	novel transcript	-
ENSG00000231770	15.7069	44.5363	-1.49399	0.0108508	0.868168	TMEM44-AS1	3	194584011	194590260	+	1119	antisense	TMEM44 antisense RNA 1 [Source:HGNC Symbol;Acc:HGNC:44272]	-
ENSG00000223609	238.222	507.481	-1.09048	0.0111805	0.868168	HBD	11	5232678	5243657	-	1270	protein_coding	hemoglobin subunit delta [Source:HGNC Symbol;Acc:HGNC:4829]	-
ENSG00000120738	34.5776	10.1967	1.75356	0.0114634	0.868168	EGR1	5	138465490	138469315	+	3138	protein_coding	early growth response 1 [Source:HGNC Symbol;Acc:HGNC:3238]	zf-C2H2
ENSG00000250959	34.5776	10.1967	1.75356	0.0114634	0.868168	GLUD1P3	10	73730562	73737311	+	1028	transcribed_unprocessed_pseudogene	glutamate dehydrogenase 1 pseudogene 3 [Source:HGNC Symbol;Acc:HGNC:4338]	-
ENSG00000273599	66.0286	25.4587	1.37236	0.0116011	0.868168	AL731571.1	10	124996064	125001491	+	5428	antisense	novel transcript, antisense to CTBP2	-
ENSG00000151240	25.1423	6.38119	1.96392	0.0117239	0.868168	DIP2C	10	274190	689668	-	8563	protein_coding	disco interacting protein 2 homolog C [Source:HGNC Symbol;Acc:HGNC:29150]	-
ENSG00000240041	25.1423	6.38119	1.96392	0.0117239	0.868168	IGHJ4	14	105864215	105864260	-	46	IG_J_gene	immunoglobulin heavy joining 4 [Source:HGNC Symbol;Acc:HGNC:5538]	-
ENSG00000279500	18.0657	3.83762	2.20924	0.011803	0.868168	AC108704.2	12	128813186	128814750	-	1565	TEC	novel transcript	-
ENSG00000236017	18.852	3.83762	2.27024	0.011803	0.868168	ASMTL-AS1	X	1401769	1414028	+	1335	antisense	ASMTL antisense RNA 1 [Source:HGNC Symbol;Acc:HGNC:25811]	-
ENSG00000285437	18.852	3.83762	2.27024	0.011803	0.868168	POLR2J3	7	102562133	102572583	-	7195	protein_coding	RNA polymerase II subunit J3 [Source:HGNC Symbol;Acc:HGNC:33853]	-
ENSG00000260428	18.852	3.83762	2.27024	0.011803	0.868168	SCX	8	144266560	144268481	+	999	protein_coding	scleraxis bHLH transcription factor [Source:HGNC Symbol;Acc:HGNC:32322]	bHLH
ENSG00000275807	18.0657	3.83762	2.20924	0.011803	0.868168	AC145285.6	16	28822431	28823969	-	1539	antisense	novel transcript, antisense to ATXN2L	-
ENSG00000229127	18.852	3.83762	2.27024	0.011803	0.868168	AC007038.1	2	210030733	210064356	+	2199	antisense	novel transcript	-
ENSG00000186862	18.852	3.83762	2.27024	0.011803	0.868168	PDZD7	10	101007683	101032295	-	6609	protein_coding	PDZ domain containing 7 [Source:HGNC Symbol;Acc:HGNC:26257]	-
ENSG00000157306	18.852	3.83762	2.27024	0.011803	0.868168	ZFHX2-AS1	14	23511760	23560778	+	5097	processed_transcript	ZFHX2 antisense RNA 1 [Source:HGNC Symbol;Acc:HGNC:52658]	-
ENSG00000260953	18.0657	3.83762	2.20924	0.011803	0.868168	AC009093.4	16	29262273	29264479	-	561	lincRNA	novel transcript	-
ENSG00000280351	13.348	1.29429	3.27511	0.0118324	0.868168	AC127496.7	17	81003335	81005132	+	1798	TEC	uncharacterized LOC100129503 [Source:NCBI gene;Acc:100129503]	-
ENSG00000180815	13.348	1.29429	3.27511	0.0118324	0.868168	MAP3K15	X	19360056	19515261	-	5573	protein_coding	mitogen-activated protein kinase kinase kinase 15 [Source:HGNC Symbol;Acc:HGNC:31689]	-
ENSG00000234500	13.348	1.29429	3.27511	0.0118324	0.868168	AC008267.3	7	66511556	66545066	+	712	unprocessed_pseudogene	GTF2I repeat domain containing 1 (GTF2IRD1) pseudogene	-
ENSG00000178809	13.348	1.29429	3.27511	0.0118324	0.868168	TRIM73	7	75395063	75410996	+	5544	protein_coding	tripartite motif containing 73 [Source:HGNC Symbol;Acc:HGNC:18162]	-
ENSG00000277075	29.0737	72.5166	-1.31364	0.0118895	0.868168	HIST1H2AE	6	26216975	26217483	+	509	protein_coding	histone cluster 1 H2A family member e [Source:HGNC Symbol;Acc:HGNC:4724]	-
ENSG00000104892	91.1893	199.699	-1.1294	0.0122185	0.868168	KLC3	19	45333434	45351520	+	3654	protein_coding	kinesin light chain 3 [Source:HGNC Symbol;Acc:HGNC:20717]	-
ENSG00000285103	132.075	57.2546	1.20493	0.0122292	0.868168	AL451123.1	9	27529085	27543902	+	9804	antisense	novel transcript	-
ENSG00000269352	76.2502	30.5461	1.31771	0.0122623	0.868168	PTOV1-AS2	19	49856970	49859289	-	1023	antisense	PTOV1 antisense RNA 2 [Source:HGNC Symbol;Acc:HGNC:51284]	-
ENSG00000196188	21.9971	57.2546	-1.37342	0.0123461	0.868168	CTSE	1	206009264	206023909	-	2671	protein_coding	cathepsin E [Source:HGNC Symbol;Acc:HGNC:2530]	-
ENSG00000074621	57.3796	21.6432	1.40353	0.0125289	0.868168	SLC24A1	15	65611366	65660995	+	9084	protein_coding	solute carrier family 24 member 1 [Source:HGNC Symbol;Acc:HGNC:10975]	-
ENSG00000242371	84.1129	34.3616	1.28976	0.0126712	0.868168	IGKV1-39	2	89319625	89320146	-	398	IG_V_gene	immunoglobulin kappa variable 1-39 (gene/pseudogene) [Source:HGNC Symbol;Acc:HGNC:5740]	-
ENSG00000275832	7.84391	1.38778e-17	6.03846	0.0127308	0.868168	ARHGAP23	17	38419280	38512392	+	8133	protein_coding	Rho GTPase activating protein 23 [Source:HGNC Symbol;Acc:HGNC:29293]	-
ENSG00000011426	7.84391	1.38778e-17	6.03846	0.0127308	0.868168	ANLN	7	36389806	36453791	+	6012	protein_coding	anillin actin binding protein [Source:HGNC Symbol;Acc:HGNC:14082]	-
ENSG00000124134	7.84391	1.38778e-17	6.03846	0.0127308	0.868168	KCNS1	20	45092310	45101112	-	4538	protein_coding	potassium voltage-gated channel modifier subfamily S member 1 [Source:HGNC Symbol;Acc:HGNC:6300]	-
ENSG00000105464	7.84391	1.38778e-17	6.03846	0.0127308	0.868168	GRIN2D	19	48394875	48444931	+	5093	protein_coding	glutamate ionotropic receptor NMDA type subunit 2D [Source:HGNC Symbol;Acc:HGNC:4588]	-
ENSG00000275318	7.84391	1.38778e-17	6.03846	0.0127308	0.868168	AL136981.2	9	92840955	92841688	-	734	unprocessed_pseudogene	novel zinc finger protein pseudogene	-
ENSG00000272556	7.84391	1.38778e-17	6.03846	0.0127308	0.868168	GTF2IP13	7	45769105	45815263	+	10334	transcribed_unprocessed_pseudogene	general transcription factor IIi pseudogene 13 [Source:HGNC Symbol;Acc:HGNC:51725]	-
ENSG00000039068	7.84391	1.38778e-17	6.03846	0.0127308	0.868168	CDH1	16	68737225	68835548	+	6177	protein_coding	cadherin 1 [Source:HGNC Symbol;Acc:HGNC:1748]	-
ENSG00000213222	7.84391	1.38778e-17	6.03846	0.0127308	0.868168	AC093724.1	2	131723253	131724279	-	1027	processed_pseudogene	translocase of outer mitochondrial membrane 40 (TOMM40) pseudogene	-
ENSG00000218418	7.84391	1.38778e-17	6.03846	0.0127308	0.868168	AL591135.1	6	80064286	80070199	-	5914	processed_pseudogene	Rho GTPase activating protein 21 (ARHGAP21) pseudogene	-
ENSG00000179761	7.84391	1.38778e-17	6.03846	0.0127308	0.868168	PIPOX	17	28950513	29057220	+	4059	protein_coding	pipecolic acid and sarcosine oxidase [Source:HGNC Symbol;Acc:HGNC:17804]	-
ENSG00000189136	7.84391	1.38778e-17	6.03846	0.0127308	0.868168	UBE2Q2P1	15	84526781	84571216	-	3222	transcribed_unprocessed_pseudogene	ubiquitin conjugating enzyme E2 Q2 pseudogene 1 [Source:HGNC Symbol;Acc:HGNC:37439]	-
ENSG00000280091	7.84391	1.38778e-17	6.03846	0.0127308	0.868168	AC020895.2	19	6894994	6896832	-	1839	TEC	novel transcript	-
ENSG00000283189	7.84391	1.38778e-17	6.03846	0.0127308	0.868168	AC104452.1	3	49416777	49429314	-	6807	protein_coding	novel protein	-
ENSG00000226125	7.84391	1.38778e-17	6.03846	0.0127308	0.868168	LINC01907	2	230690921	230700529	-	2609	lincRNA	long intergenic non-protein coding RNA 1907 [Source:HGNC Symbol;Acc:HGNC:52726]	-
ENSG00000081041	7.84391	1.38778e-17	6.03846	0.0127308	0.868168	CXCL2	4	74097035	74099293	-	1500	protein_coding	C-X-C motif chemokine ligand 2 [Source:HGNC Symbol;Acc:HGNC:4603]	-
ENSG00000275481	7.84391	1.38778e-17	6.03846	0.0127308	0.868168	AC025031.4	12	46388856	46392126	+	3271	lincRNA	novel transcript	-
ENSG00000225377	7.84391	1.38778e-17	6.03846	0.0127308	0.868168	NRSN2-AS1	20	320313	348224	-	875	antisense	NRSN2 antisense RNA 1 [Source:HGNC Symbol;Acc:HGNC:51222]	-
ENSG00000250659	7.84391	1.38778e-17	6.03846	0.0127308	0.868168	AP001363.1	11	62537312	62542018	+	264	antisense	novel transcript	-
ENSG00000210195	1.38778e-17	8.92483	-6.21512	0.0127308	0.868168	MT-TT	MT	15888	15953	+	66	Mt_tRNA	mitochondrially encoded tRNA threonine [Source:HGNC Symbol;Acc:HGNC:7499]	-
ENSG00000198947	7.84391	1.38778e-17	6.03846	0.0127308	0.868168	DMD	X	31097677	33339441	-	18910	protein_coding	dystrophin [Source:HGNC Symbol;Acc:HGNC:2928]	-
ENSG00000223117	7.84391	1.38778e-17	6.03846	0.0127308	0.868168	RN7SKP296	3	190642163	190642503	+	341	misc_RNA	RNA, 7SK small nuclear pseudogene 296 [Source:HGNC Symbol;Acc:HGNC:46020]	-
ENSG00000266274	7.84391	1.38778e-17	6.03846	0.0127308	0.868168	RN7SL138P	17	30959564	30959850	+	287	misc_RNA	RNA, 7SL, cytoplasmic 138, pseudogene [Source:HGNC Symbol;Acc:HGNC:46154]	-
ENSG00000236991	7.84391	1.38778e-17	6.03846	0.0127308	0.868168	EDRF1-AS1	10	125725634	125752110	-	1989	antisense	EDRF1 antisense RNA 1 [Source:HGNC Symbol;Acc:HGNC:49501]	-
ENSG00000162526	7.84391	1.38778e-17	6.03846	0.0127308	0.868168	TSSK3	1	32351521	32364312	+	2191	protein_coding	testis specific serine kinase 3 [Source:HGNC Symbol;Acc:HGNC:15473]	-
ENSG00000212994	1.38778e-17	8.92483	-6.21512	0.0127308	0.868168	RPS26P6	8	100895771	100896118	+	348	processed_pseudogene	ribosomal protein S26 pseudogene 6 [Source:HGNC Symbol;Acc:HGNC:31090]	-
ENSG00000231654	7.84391	1.38778e-17	6.03846	0.0127308	0.868168	RPS6KA2-AS1	6	166903698	166904835	+	627	antisense	RPS6KA2 antisense RNA 1 [Source:HGNC Symbol;Acc:HGNC:40511]	-
ENSG00000228251	7.84391	1.38778e-17	6.03846	0.0127308	0.868168	AC012442.1	2	112590796	112591939	+	529	lincRNA	novel transcript	-
ENSG00000233966	1.38778e-17	8.92483	-6.21512	0.0127308	0.868168	UBE2SP1	17	15704232	15704900	-	669	processed_pseudogene	ubiquitin conjugating enzyme E2 S pseudogene 1 [Source:HGNC Symbol;Acc:HGNC:30864]	-
ENSG00000255837	7.84391	1.38778e-17	6.03846	0.0127308	0.868168	TAS2R20	12	10996495	10997875	-	1381	protein_coding	taste 2 receptor member 20 [Source:HGNC Symbol;Acc:HGNC:19109]	-
ENSG00000271155	7.84391	1.38778e-17	6.03846	0.0127308	0.868168	AL161729.1	9	95506235	95507636	+	1402	antisense	novel transcript, antisense to PTCH1	-
ENSG00000281420	7.84391	1.38778e-17	6.03846	0.0127308	0.868168	AP001052.1	21	43748365	43748468	-	99	pseudogene		-
ENSG00000254461	7.84391	1.38778e-17	6.03846	0.0127308	0.868168	AP001107.4	11	66259567	66261834	-	539	antisense	novel transcript	-
ENSG00000272186	7.84391	1.38778e-17	6.03846	0.0127308	0.868168	AP003392.6	11	119067374	119067698	-	325	antisense	novel transcript, antisense to VPS11	-
ENSG00000159723	7.84391	1.38778e-17	6.03846	0.0127308	0.868168	AGRP	16	67482571	67483813	-	764	protein_coding	agouti related neuropeptide [Source:HGNC Symbol;Acc:HGNC:330]	-
ENSG00000166153	1.38778e-17	8.92483	-6.21512	0.0127308	0.868168	DEPDC4	12	100203669	100267079	-	3118	protein_coding	DEP domain containing 4 [Source:HGNC Symbol;Acc:HGNC:22952]	-
ENSG00000124194	1.38778e-17	8.92483	-6.21512	0.0127308	0.868168	GDAP1L1	20	44247099	44280917	+	3385	protein_coding	ganglioside induced differentiation associated protein 1 like 1 [Source:HGNC Symbol;Acc:HGNC:4213]	-
ENSG00000095713	7.84391	1.38778e-17	6.03846	0.0127308	0.868168	CRTAC1	10	97865000	98030828	-	3553	protein_coding	cartilage acidic protein 1 [Source:HGNC Symbol;Acc:HGNC:14882]	-
ENSG00000229981	1.38778e-17	8.92483	-6.21512	0.0127308	0.868168	LINC01435	10	107694973	108197849	-	6148	lincRNA	long intergenic non-protein coding RNA 1435 [Source:HGNC Symbol;Acc:HGNC:50753]	-
ENSG00000223745	194.977	87.7785	1.15077	0.0127613	0.868168	CCDC18-AS1	1	93262186	93346025	-	4786	processed_transcript	CCDC18 antisense RNA 1 [Source:HGNC Symbol;Acc:HGNC:52262]	-
ENSG00000198336	1202.98	2471.18	-1.03848	0.0128591	0.872083	MYL4	17	47200446	47223679	+	1636	protein_coding	myosin light chain 4 [Source:HGNC Symbol;Acc:HGNC:7585]	-
ENSG00000273137	42.4404	14.0122	1.5933	0.012963	0.873638	AL022328.2	22	50208461	50209542	-	640	antisense	uncharacterized LOC105373095 [Source:NCBI gene;Acc:105373095]	-
ENSG00000270157	42.4404	14.0122	1.5933	0.012963	0.873638	AC004918.3	7	141662922	141663846	-	925	sense_intronic	novel transcript	-
ENSG00000243064	39.2953	94.1377	-1.25681	0.0130032	0.873638	ABCC13	21	14236206	14362754	+	10722	transcribed_unprocessed_pseudogene	ATP binding cassette subfamily C member 13 (pseudogene) [Source:HGNC Symbol;Acc:HGNC:16022]	-
ENSG00000248569	5.48496	21.6432	-1.9505	0.0132311	0.88265	CRSP8P	5	80351021	80351956	-	936	processed_pseudogene	mediator complex subunit 27 pseudogene [Source:NCBI gene;Acc:441089]	-
ENSG00000026036	44.0129	15.284	1.52113	0.0132402	0.88265	RTEL1-TNFRSF6B	20	63659300	63698684	+	9093	protein_coding	RTEL1-TNFRSF6B readthrough (NMD candidate) [Source:HGNC Symbol;Acc:HGNC:44095]	-
ENSG00000112306	8219.66	16743.6	-1.02644	0.0133349	0.88265	RPS12	6	132814441	132817564	+	767	protein_coding	ribosomal protein S12 [Source:HGNC Symbol;Acc:HGNC:10385]	-
ENSG00000268189	1.55316	11.4685	-2.77161	0.0134121	0.88265	AC005785.1	19	15379076	15381194	+	1911	processed_transcript	novel transcript, antisense to AKAP8 and AKAP8L	-
ENSG00000275833	1.55316	11.4685	-2.77161	0.0134121	0.88265	AC073107.2	7	65764535	65768306	+	238	unprocessed_pseudogene	sulfatase modifying factor 2 (SUMF2) pseudogene	-
ENSG00000268756	1.55316	11.4685	-2.77161	0.0134121	0.88265	AC104534.1	19	38820166	38823223	+	566	antisense	novel transcript, antisense to ECH1	-
ENSG00000280332	71.5325	28.0024	1.35076	0.013481	0.88265	AC020917.4	19	16356329	16358327	-	1999	TEC	TEC	-
ENSG00000161643	70.7462	28.0024	1.33484	0.013481	0.88265	SIGLEC16	19	49969673	49975814	+	2510	transcribed_unprocessed_pseudogene	sialic acid binding Ig like lectin 16 (gene/pseudogene) [Source:HGNC Symbol;Acc:HGNC:24851]	-
ENSG00000125037	1432.57	2925.22	-1.02985	0.0135045	0.88265	EMC3	3	9962537	10011116	-	4270	protein_coding	ER membrane protein complex subunit 3 [Source:HGNC Symbol;Acc:HGNC:23999]	-
ENSG00000095794	76.2502	166.632	-1.12607	0.0136698	0.890762	CREM	10	35126791	35212958	+	5699	protein_coding	cAMP responsive element modulator [Source:HGNC Symbol;Acc:HGNC:2352]	TF_bZIP
ENSG00000088992	1677.1	3413.6	-1.02525	0.0138347	0.898797	TESC	12	117038923	117099479	-	1926	protein_coding	tescalcin [Source:HGNC Symbol;Acc:HGNC:26065]	-
ENSG00000260853	33.0051	10.1967	1.68669	0.0141787	0.915281	AC109460.2	16	28956687	28966883	-	1092	antisense	novel transcript, antisense to NFATC2IP	-
ENSG00000188277	21.9971	5.10939	2.08745	0.0143802	0.915281	C15orf62	15	40770080	40772449	+	2370	protein_coding	chromosome 15 open reading frame 62 [Source:HGNC Symbol;Acc:HGNC:34489]	-
ENSG00000184441	22.7834	5.10939	2.1378	0.0143802	0.915281	AP001062.1	21	44331234	44335851	+	4354	antisense	novel transcript, antisense to C21orf2	-
ENSG00000160051	21.9971	5.10939	2.08745	0.0143802	0.915281	IQCC	1	32205661	32208687	+	2478	protein_coding	IQ motif containing C [Source:HGNC Symbol;Acc:HGNC:25545]	-
ENSG00000254198	22.7834	5.10939	2.1378	0.0143802	0.915281	AC113191.1	8	43125995	43126397	-	403	processed_pseudogene	Family with sequence similarity 9, member C (FAM9C) pseudogene	-
ENSG00000214783	15.7069	2.56592	2.57193	0.0144854	0.915281	POLR2J4	7	43940895	44019175	-	6492	processed_transcript	RNA polymerase II subunit J4, pseudogene [Source:HGNC Symbol;Acc:HGNC:28195]	-
ENSG00000136052	3.12593	16.5559	-2.35013	0.0144854	0.915281	SLC41A2	12	104802553	104958744	-	5151	protein_coding	solute carrier family 41 member 2 [Source:HGNC Symbol;Acc:HGNC:31045]	-
ENSG00000153347	3.12593	16.5559	-2.35013	0.0144854	0.915281	FAM81B	5	95391344	95450454	+	2495	protein_coding	family with sequence similarity 81 member B [Source:HGNC Symbol;Acc:HGNC:26335]	-
ENSG00000105926	35.3639	11.4685	1.61784	0.0145837	0.915281	MPP6	7	24573268	24694193	+	9369	protein_coding	membrane palmitoylated protein 6 [Source:HGNC Symbol;Acc:HGNC:18167]	-
ENSG00000131398	72.3188	29.2743	1.30264	0.0151887	0.915281	KCNC3	19	50311937	50333515	-	6277	protein_coding	potassium voltage-gated channel subfamily C member 3 [Source:HGNC Symbol;Acc:HGNC:6235]	-
ENSG00000143498	39.2953	12.7403	1.61886	0.0152297	0.915281	TAF1A	1	222557902	222589933	-	2895	protein_coding	TATA-box binding protein associated factor, RNA polymerase I subunit A [Source:HGNC Symbol;Acc:HGNC:11532]	-
ENSG00000224614	39.2953	12.7403	1.61886	0.0152297	0.915281	TNK2-AS1	3	195908076	195911257	+	2096	antisense	TNK2 antisense RNA 1 [Source:HGNC Symbol;Acc:HGNC:49093]	-
ENSG00000181800	74.6776	30.5461	1.2877	0.0152537	0.915281	CELF2-AS1	10	11316834	11319884	-	2468	antisense	CELF2 antisense RNA 1 [Source:HGNC Symbol;Acc:HGNC:23515]	-
ENSG00000212743	7.84391	25.4587	-1.67856	0.0153054	0.915281	AL137145.1	10	6350316	6352762	+	2447	lincRNA	novel transcript	-
ENSG00000110492	7.0576	25.4587	-1.82812	0.0153054	0.915281	MDK	11	46380756	46383837	+	2196	protein_coding	midkine [Source:HGNC Symbol;Acc:HGNC:6972]	-
ENSG00000175906	7.0576	25.4587	-1.82812	0.0153054	0.915281	ARL4D	17	43398959	43401137	+	1612	protein_coding	ADP ribosylation factor like GTPase 4D [Source:HGNC Symbol;Acc:HGNC:656]	-
ENSG00000154764	24.356	6.38119	1.91834	0.0153054	0.915281	WNT7A	3	13816258	13880121	-	4579	protein_coding	Wnt family member 7A [Source:HGNC Symbol;Acc:HGNC:12786]	-
ENSG00000264968	7.0576	25.4587	-1.82812	0.0153054	0.915281	AC090844.2	17	39927742	39939601	+	965	lincRNA	leucine rich repeat containing 3C [Source:NCBI gene;Acc:100505591]	-
ENSG00000243679	193.405	89.0504	1.11837	0.0153592	0.915281	AC018638.5	7	128653969	128654722	+	754	processed_pseudogene	novel pseudogene	-
ENSG00000260401	86.4717	35.6334	1.27731	0.01555	0.915281	AP002761.4	11	73238975	73242335	+	3361	sense_overlapping	novel transcript, overlapping to P2RY2	-
ENSG00000162757	43.2267	15.284	1.4952	0.0157099	0.915281	C1orf74	1	209779208	209784559	-	4684	protein_coding	chromosome 1 open reading frame 74 [Source:HGNC Symbol;Acc:HGNC:26319]	-
ENSG00000147437	16.4932	44.5363	-1.42413	0.0157099	0.915281	GNRH1	8	25419260	25424654	-	1762	protein_coding	gonadotropin releasing hormone 1 [Source:HGNC Symbol;Acc:HGNC:4419]	-
ENSG00000198853	124.213	54.7109	1.18192	0.0159481	0.915281	RUSC2	9	35490127	35561898	+	5682	protein_coding	RUN and SH3 domain containing 2 [Source:HGNC Symbol;Acc:HGNC:23625]	-
ENSG00000183250	143.87	64.8856	1.14799	0.0160214	0.915281	LINC01547	21	44932814	44939913	-	2656	lincRNA	long intergenic non-protein coding RNA 1547 [Source:HGNC Symbol;Acc:HGNC:15707]	-
ENSG00000143079	26.7148	7.653	1.79245	0.0160516	0.915281	CTTNBP2NL	1	112396181	112463456	+	7404	protein_coding	CTTNBP2 N-terminal like [Source:HGNC Symbol;Acc:HGNC:25330]	-
ENSG00000239789	8.63021	28.0024	-1.67993	0.0160516	0.915281	MRPS17	7	55951819	55956501	+	2159	protein_coding	mitochondrial ribosomal protein S17 [Source:HGNC Symbol;Acc:HGNC:14047]	-
ENSG00000121454	26.7148	7.653	1.79245	0.0160516	0.915281	LHX4	1	180230286	180278982	+	6061	protein_coding	LIM homeobox 4 [Source:HGNC Symbol;Acc:HGNC:21734]	Homeobox
ENSG00000184110	209.916	97.9532	1.09915	0.0160803	0.915281	EIF3C	16	28688558	28735730	+	6982	protein_coding	eukaryotic translation initiation factor 3 subunit C [Source:HGNC Symbol;Acc:HGNC:3279]	-
ENSG00000163993	822.421	1654.67	-1.00843	0.0161874	0.915281	S100P	4	6693069	6697170	+	1280	protein_coding	S100 calcium binding protein P [Source:HGNC Symbol;Acc:HGNC:10504]	-
ENSG00000234072	49.5169	17.8277	1.46985	0.0162157	0.915281	AC074117.1	2	27356246	27367622	+	3412	antisense	uncharacterized LOC105374363 [Source:NCBI gene;Acc:105374363]	-
ENSG00000237886	51.0894	19.0995	1.41594	0.0163423	0.915281	NALT1	9	136546212	136549893	+	1088	antisense	NOTCH1 associated lncRNA in T cell acute lymphoblastic leukemia 1 [Source:HGNC Symbol;Acc:HGNC:51192]	-
ENSG00000164611	20.4246	53.4391	-1.38041	0.0163423	0.915281	PTTG1	5	160421822	160428744	+	2013	protein_coding	pituitary tumor-transforming 1 [Source:HGNC Symbol;Acc:HGNC:9690]	-
ENSG00000256553	4.69863	19.0995	-1.98821	0.0164929	0.915281	TRAV1-2	14	21642889	21643578	+	402	TR_V_gene	T cell receptor alpha variable 1-2 [Source:HGNC Symbol;Acc:HGNC:12102]	-
ENSG00000254860	17.2794	3.83762	2.14555	0.0164929	0.915281	TMEM9B-AS1	11	8964675	8977527	+	1162	antisense	TMEM9B antisense RNA 1 [Source:HGNC Symbol;Acc:HGNC:19230]	-
ENSG00000202533	17.2794	3.83762	2.14555	0.0164929	0.915281	RF00019	5	132468147	132468257	+	111	misc_RNA		-
ENSG00000168874	17.2794	3.83762	2.14555	0.0164929	0.915281	ATOH8	2	85751344	85788066	+	6076	protein_coding	atonal bHLH transcription factor 8 [Source:HGNC Symbol;Acc:HGNC:24126]	bHLH
ENSG00000137507	4.69863	19.0995	-1.98821	0.0164929	0.915281	LRRC32	11	76657524	76670747	-	4459	protein_coding	leucine rich repeat containing 32 [Source:HGNC Symbol;Acc:HGNC:4161]	-
ENSG00000282420	17.2794	3.83762	2.14555	0.0164929	0.915281	TRBJ1-2	7	142787017	142787064	+	48	TR_J_gene	T cell receptor beta joining 1-2 [Source:HGNC Symbol;Acc:HGNC:12163]	-
ENSG00000205771	17.2794	3.83762	2.14555	0.0164929	0.915281	CATSPER2P1	15	43726918	43747094	-	3925	transcribed_unprocessed_pseudogene	cation channel sperm associated 2 pseudogene 1 [Source:HGNC Symbol;Acc:HGNC:31054]	-
ENSG00000211688	4.69863	19.0995	-1.98821	0.0164929	0.915281	TRGJP2	7	38256337	38256396	-	60	TR_J_gene	T cell receptor gamma joining P2 [Source:HGNC Symbol;Acc:HGNC:12281]	-
ENSG00000250138	290.902	138.652	1.06873	0.016556	0.915281	AC139495.3	5	69631963	69636399	+	4437	unprocessed_pseudogene	POM121 membrane glycoprotein-like 1 (POM121L1) pseudogene	-
ENSG00000230724	59.7384	22.9151	1.37949	0.0167062	0.915281	LINC01001	11	127204	139612	-	3823	lincRNA	long intergenic non-protein coding RNA 1001 [Source:HGNC Symbol;Acc:HGNC:38540]	-
ENSG00000270015	66.8149	26.7306	1.31934	0.0169166	0.915281	AC087481.3	15	30926514	30928407	+	1894	sense_intronic	novel transcript, sense intronic to FAN1	-
ENSG00000185522	66.8149	26.7306	1.31934	0.0169166	0.915281	LMNTD2	11	554855	560779	-	2934	protein_coding	lamin tail domain containing 2 [Source:HGNC Symbol;Acc:HGNC:28561]	-
ENSG00000280128	88.8305	38.1771	1.21687	0.0171218	0.915281	AL662795.2	6	30282349	30286054	-	3706	TEC	TEC	-
ENSG00000258472	30.6462	8.92483	1.7704	0.017143	0.915281	AC005726.1	17	28455752	28614197	-	3218	protein_coding	novel protein	-
ENSG00000125780	98.2658	208.602	-1.08463	0.0175032	0.915281	TGM3	20	2296001	2341078	+	2693	protein_coding	transglutaminase 3 [Source:HGNC Symbol;Acc:HGNC:11779]	-
ENSG00000171798	34.5776	11.4685	1.58553	0.0178604	0.915281	KNDC1	10	133160447	133226412	+	7985	protein_coding	kinase non-catalytic C-lobe domain containing 1 [Source:HGNC Symbol;Acc:HGNC:29374]	-
ENSG00000233822	12.5617	35.6334	-1.49221	0.0178604	0.915281	HIST1H2BN	6	27837760	27865798	+	5477	protein_coding	histone cluster 1 H2B family member n [Source:HGNC Symbol;Acc:HGNC:4749]	-
ENSG00000205572	2.33955	14.0122	-2.5083	0.0178622	0.915281	SERF1B	5	70025247	70043113	+	3051	protein_coding	small EDRK-rich factor 1B [Source:HGNC Symbol;Acc:HGNC:10756]	-
ENSG00000143847	12.5617	1.29429	3.18846	0.0178622	0.915281	PPFIA4	1	203026498	203078740	+	9707	protein_coding	PTPRF interacting protein alpha 4 [Source:HGNC Symbol;Acc:HGNC:9248]	-
ENSG00000228492	12.5617	1.29429	3.18846	0.0178622	0.915281	RAB11FIP1P1	X	74202834	74204595	+	1762	processed_pseudogene	RAB11 family interacting protein 1 pseudogene 1 [Source:HGNC Symbol;Acc:HGNC:42366]	-
ENSG00000260193	2.33955	14.0122	-2.5083	0.0178622	0.915281	AL138781.1	9	136107808	136109424	-	1334	lincRNA	uncharacterized LOC105376323 [Source:NCBI gene;Acc:105376323]	-
ENSG00000273456	12.5617	1.29429	3.18846	0.0178622	0.915281	AC064836.3	2	202374932	202375604	-	673	lincRNA	novel transcript	-
ENSG00000178162	2.33955	14.0122	-2.5083	0.0178622	0.915281	FAR2P2	2	130416755	130431363	-	5364	transcribed_unprocessed_pseudogene	fatty acyl-CoA reductase 2 pseudogene 2 [Source:HGNC Symbol;Acc:HGNC:49279]	-
ENSG00000257495	2.33955	14.0122	-2.5083	0.0178622	0.915281	KRT73-AS1	12	52601467	52615305	+	4094	antisense	KRT73 antisense RNA 1 [Source:HGNC Symbol;Acc:HGNC:49607]	-
ENSG00000136732	8755.11	17281.6	-0.981025	0.0179166	0.915281	GYPC	2	126655933	126696670	+	3812	protein_coding	glycophorin C (Gerbich blood group) [Source:HGNC Symbol;Acc:HGNC:4704]	-
ENSG00000144712	5.48496	20.3714	-1.86354	0.0180032	0.915281	CAND2	3	12796472	12871916	+	5587	protein_coding	cullin associated and neddylation dissociated 2 (putative) [Source:HGNC Symbol;Acc:HGNC:30689]	-
ENSG00000149639	210.703	100.497	1.06759	0.0181993	0.915281	SOGA1	20	36777442	36863686	-	15128	protein_coding	suppressor of glucose, autophagy associated 1 [Source:HGNC Symbol;Acc:HGNC:16111]	-
ENSG00000197353	14.1343	39.4489	-1.47018	0.0183322	0.915281	LYPD2	8	142750150	142752534	-	594	protein_coding	LY6/PLAUR domain containing 2 [Source:HGNC Symbol;Acc:HGNC:25215]	-
ENSG00000139410	14.1343	39.4489	-1.47018	0.0183322	0.915281	SDSL	12	113422237	113438276	+	2216	protein_coding	serine dehydratase like [Source:HGNC Symbol;Acc:HGNC:30404]	-
ENSG00000267480	14.1343	39.4489	-1.47018	0.0183322	0.915281	AP001542.3	18	12031178	12032181	-	527	antisense	novel transcript, antisense IMPA2	-
ENSG00000074855	191.046	90.3222	1.08024	0.018417	0.915281	ANO8	19	17323223	17334829	-	4979	protein_coding	anoctamin 8 [Source:HGNC Symbol;Acc:HGNC:29329]	-
ENSG00000169902	48.7306	108.128	-1.14703	0.0185073	0.915281	TPST1	7	66205199	66420543	+	2923	protein_coding	tyrosylprotein sulfotransferase 1 [Source:HGNC Symbol;Acc:HGNC:12020]	-
ENSG00000101132	47.158	104.312	-1.14243	0.0185638	0.915281	PFDN4	20	54207847	54228052	+	1975	protein_coding	prefoldin subunit 4 [Source:HGNC Symbol;Acc:HGNC:8868]	-
ENSG00000138119	562.166	278.553	1.01289	0.0187197	0.915281	MYOF	10	93306429	93482317	-	8473	protein_coding	myoferlin [Source:HGNC Symbol;Acc:HGNC:3656]	-
ENSG00000116985	44.0129	16.5559	1.40653	0.018749	0.915281	BMP8B	1	39757182	39788861	-	4822	protein_coding	bone morphogenetic protein 8b [Source:HGNC Symbol;Acc:HGNC:1075]	-
ENSG00000238035	44.0129	16.5559	1.40653	0.018749	0.915281	AC138035.1	5	181306502	181324685	+	1838	lincRNA	novel transcript	-
ENSG00000144026	88.0442	38.1771	1.20406	0.0187651	0.915281	ZNF514	2	95147330	95165413	-	6813	protein_coding	zinc finger protein 514 [Source:HGNC Symbol;Acc:HGNC:25894]	zf-C2H2
ENSG00000230409	38.509	87.7785	-1.18507	0.0187935	0.915281	TCEA1P2	3	37275693	37276598	+	906	processed_pseudogene	transcription elongation factor A1 pseudogene 2 [Source:HGNC Symbol;Acc:HGNC:29891]	-
ENSG00000187260	70.7462	29.2743	1.27098	0.0189922	0.915281	WDR86	7	151375909	151410727	-	4044	protein_coding	WD repeat domain 86 [Source:HGNC Symbol;Acc:HGNC:28020]	-
ENSG00000179914	29.86	69.9729	-1.22389	0.01901	0.915281	ITLN1	1	160876539	160885170	-	1483	protein_coding	intelectin 1 [Source:HGNC Symbol;Acc:HGNC:18259]	-
ENSG00000020181	54.2345	21.6432	1.3224	0.0190181	0.915281	ADGRA2	8	37784191	37844896	+	7061	protein_coding	adhesion G protein-coupled receptor A2 [Source:HGNC Symbol;Acc:HGNC:17849]	-
ENSG00000260279	54.2345	21.6432	1.3224	0.0190181	0.915281	AC137932.1	16	89296128	89298317	+	1576	antisense	uncharacterized LOC105371414 [Source:NCBI gene;Acc:105371414]	-
ENSG00000148950	24.356	59.7983	-1.28995	0.0190446	0.915281	IMMP1L	11	31432401	31509645	-	3901	protein_coding	inner mitochondrial membrane peptidase subunit 1 [Source:HGNC Symbol;Acc:HGNC:26317]	-
ENSG00000263069	21.2109	5.10939	2.03527	0.0191374	0.915281	AC124319.2	17	80351828	80415168	-	3983	antisense	uncharacterized LOC100294362 [Source:NCBI gene;Acc:100294362]	-
ENSG00000279192	21.2109	5.10939	2.03527	0.0191374	0.915281	PWAR5	15	24985053	24988232	+	3180	TEC	Prader Willi/Angelman region RNA 5 [Source:HGNC Symbol;Acc:HGNC:30090]	-
ENSG00000051341	21.2109	5.10939	2.03527	0.0191374	0.915281	POLQ	3	121431427	121546641	-	9400	protein_coding	DNA polymerase theta [Source:HGNC Symbol;Acc:HGNC:9186]	-
ENSG00000182732	65.2423	141.195	-1.11174	0.0192057	0.915281	RGS6	14	71932439	72566529	+	8937	protein_coding	regulator of G protein signaling 6 [Source:HGNC Symbol;Acc:HGNC:10002]	-
ENSG00000158578	6667.56	12972.7	-0.960224	0.0204906	0.915281	ALAS2	X	55009055	55031064	-	2134	protein_coding	5'-aminolevulinate synthase 2 [Source:HGNC Symbol;Acc:HGNC:397]	-
ENSG00000197993	40.0816	89.0504	-1.14826	0.0205649	0.915281	KEL	7	142941114	142962681	-	3978	protein_coding	Kell metallo-endopeptidase (Kell blood group) [Source:HGNC Symbol;Acc:HGNC:6308]	-
ENSG00000127561	25.1423	7.653	1.7054	0.0206238	0.915281	SYNGR3	16	1989660	1994275	+	3420	protein_coding	synaptogyrin 3 [Source:HGNC Symbol;Acc:HGNC:11501]	-
ENSG00000211896	521.28	1023.84	-0.973618	0.0206604	0.915281	IGHG1	14	105736343	105743071	-	2762	IG_C_gene	immunoglobulin heavy constant gamma 1 (G1m marker) [Source:HGNC Symbol;Acc:HGNC:5525]	-
ENSG00000215533	14.1343	2.56592	2.42115	0.0209521	0.915281	LINC00189	21	29193480	29288205	+	1087	sense_overlapping	long intergenic non-protein coding RNA 189 [Source:HGNC Symbol;Acc:HGNC:18461]	-
ENSG00000269439	14.1343	2.56592	2.42115	0.0209521	0.915281	AC010618.3	19	17488990	17511889	-	2067	lincRNA	novel transcript	-
ENSG00000215045	14.1343	2.56592	2.42115	0.0209521	0.915281	GRID2IP	7	6497462	6551436	-	4134	protein_coding	Grid2 interacting protein [Source:HGNC Symbol;Acc:HGNC:18464]	-
ENSG00000100154	14.1343	2.56592	2.42115	0.0209521	0.915281	TTC28	22	27978014	28679865	-	12645	protein_coding	tetratricopeptide repeat domain 28 [Source:HGNC Symbol;Acc:HGNC:29179]	-
ENSG00000118193	14.9206	2.56592	2.49851	0.0209521	0.915281	KIF14	1	200551497	200620734	-	7277	protein_coding	kinesin family member 14 [Source:HGNC Symbol;Acc:HGNC:19181]	-
ENSG00000224138	14.1343	2.56592	2.42115	0.0209521	0.915281	AC000123.1	7	127350128	127351523	+	516	antisense	novel transcript	-
ENSG00000183785	14.1343	2.56592	2.42115	0.0209521	0.915281	TUBA8	22	18110331	18146554	+	3641	protein_coding	tubulin alpha 8 [Source:HGNC Symbol;Acc:HGNC:12410]	-
ENSG00000178033	14.9206	2.56592	2.49851	0.0209521	0.915281	CALHM5	6	116511646	116524792	+	9784	protein_coding	calcium homeostasis modulator family member 5 [Source:HGNC Symbol;Acc:HGNC:21568]	-
ENSG00000121690	3.12593	15.284	-2.23553	0.0209521	0.915281	DEPDC7	11	33015864	33033582	+	3326	protein_coding	DEP domain containing 7 [Source:HGNC Symbol;Acc:HGNC:29899]	-
ENSG00000143977	136.007	274.737	-1.01341	0.0213664	0.915281	SNRPG	2	70281362	70293771	-	1795	protein_coding	small nuclear ribonucleoprotein polypeptide G [Source:HGNC Symbol;Acc:HGNC:11163]	-
ENSG00000281183	29.0737	8.92483	1.69476	0.0214439	0.915281	NPTN-IT1	15	73567012	73569294	-	2283	sense_intronic	NPTN intronic transcript 1 [Source:HGNC Symbol;Acc:HGNC:45091]	-
ENSG00000114631	29.0737	8.92483	1.69476	0.0214439	0.915281	PODXL2	3	127629181	127672809	+	2186	protein_coding	podocalyxin like 2 [Source:HGNC Symbol;Acc:HGNC:17936]	-
ENSG00000228113	29.0737	8.92483	1.69476	0.0214439	0.915281	AC003991.1	7	88219359	88304367	+	4838	antisense	novel transcript, antisense to STEAP4	-
ENSG00000162825	29.0737	8.92483	1.69476	0.0214439	0.915281	NBPF20	1	145289900	145405778	-	18995	protein_coding	NBPF member 20 [Source:HGNC Symbol;Acc:HGNC:32000]	-
ENSG00000236383	29.86	8.92483	1.73307	0.0214439	0.915281	CCDC200	17	43216941	43305397	-	3282	protein_coding	coiled-coil domain containing 200 [Source:HGNC Symbol;Acc:HGNC:43658]	-
ENSG00000149970	29.0737	8.92483	1.69476	0.0214439	0.915281	CNKSR2	X	21372801	21654695	+	31865	protein_coding	connector enhancer of kinase suppressor of Ras 2 [Source:HGNC Symbol;Acc:HGNC:19701]	-
ENSG00000279483	10.2028	30.5461	-1.56701	0.0214439	0.915281	AC090498.1	7	137513859	137513933	+	75	processed_pseudogene	ribosomal protein L41 (RPL41) pseudogene	-
ENSG00000257800	29.86	8.92483	1.73307	0.0214439	0.915281	FNBP1P1	2	74120680	74123218	+	1994	processed_pseudogene	formin binding protein 1 pseudogene 1 [Source:HGNC Symbol;Acc:HGNC:44528]	-
ENSG00000211593	1.55316	10.1967	-2.60358	0.0215665	0.915281	IGKJ5	2	88860568	88860605	-	38	IG_J_gene	immunoglobulin kappa joining 5 [Source:HGNC Symbol;Acc:HGNC:5723]	-
ENSG00000281538	1.55316	10.1967	-2.60358	0.0215665	0.915281	AC254562.3	22	42138060	42139726	+	631	lincRNA	novel transcript	-
ENSG00000229106	1.55316	10.1967	-2.60358	0.0215665	0.915281	BTBD6P1	1	23901471	23902737	-	1267	processed_pseudogene	BTB domain containing 6 pseudogene 1 [Source:HGNC Symbol;Acc:HGNC:51542]	-
ENSG00000231439	1.55316	10.1967	-2.60358	0.0215665	0.915281	WASIR2	16	22910	25123	+	1054	lincRNA	WASH and IL9R antisense RNA 2 [Source:HGNC Symbol;Acc:HGNC:38609]	-
ENSG00000165061	1.55316	10.1967	-2.60358	0.0215665	0.915281	ZMAT4	8	40530590	40897833	-	3691	protein_coding	zinc finger matrin-type 4 [Source:HGNC Symbol;Acc:HGNC:25844]	-
ENSG00000198939	1.55316	10.1967	-2.60358	0.0215665	0.915281	ZFP2	5	178895894	178933212	+	2641	protein_coding	ZFP2 zinc finger protein [Source:HGNC Symbol;Acc:HGNC:26138]	zf-C2H2
ENSG00000225762	1.55316	10.1967	-2.60358	0.0215665	0.915281	LINC01389	1	47380928	47408477	-	483	antisense	long intergenic non-protein coding RNA 1389 [Source:HGNC Symbol;Acc:HGNC:50661]	-
ENSG00000255568	1.55316	10.1967	-2.60358	0.0215665	0.915281	BRWD1-AS2	21	39313935	39314962	+	1028	antisense	BRWD1 antisense RNA 2 [Source:HGNC Symbol;Acc:HGNC:16423]	-
ENSG00000272115	1.55316	10.1967	-2.60358	0.0215665	0.915281	AC233992.3	8	144409492	144409976	+	485	antisense	novel transcript, antisense to SLC39A4	-
ENSG00000231125	1.55316	10.1967	-2.60358	0.0215665	0.915281	AF129075.1	21	29058073	29060095	-	794	sense_intronic	novel transcript, sense intronic to CCT8	-
ENSG00000207129	1.55316	10.1967	-2.60358	0.0215665	0.915281	RNA5SP187	5	88274258	88274376	-	119	rRNA_pseudogene	RNA, 5S ribosomal pseudogene 187 [Source:HGNC Symbol;Acc:HGNC:43087]	-
ENSG00000273674	1.55316	10.1967	-2.60358	0.0215665	0.915281	AC021752.1	15	50839875	50908599	-	2669	lincRNA	novel transcript	-
ENSG00000185495	58.9521	24.1869	1.28282	0.0216315	0.915281	AC138393.1	1	223992743	224010612	+	4349	transcribed_unprocessed_pseudogene	septin 7 (SEPT7) pseudogene	-
ENSG00000273824	31.4325	10.1967	1.61656	0.0216953	0.915281	AC008033.3	12	68426331	68427737	-	1407	lincRNA	novel transcript	-
ENSG00000242472	31.4325	10.1967	1.61656	0.0216953	0.915281	IGHJ5	14	105863814	105863862	-	49	IG_J_gene	immunoglobulin heavy joining 5 [Source:HGNC Symbol;Acc:HGNC:5539]	-
ENSG00000205784	31.4325	10.1967	1.61656	0.0216953	0.915281	ARRDC5	19	4890437	4902867	-	1638	protein_coding	arrestin domain containing 5 [Source:HGNC Symbol;Acc:HGNC:31407]	-
ENSG00000153823	133.648	62.3419	1.09938	0.0218344	0.915281	PID1	2	228850526	229271285	-	3364	protein_coding	phosphotyrosine interaction domain containing 1 [Source:HGNC Symbol;Acc:HGNC:26084]	-
ENSG00000182165	18.852	47.0799	-1.31276	0.0220737	0.915281	TP53TG1	7	87325225	87345515	-	1023	lincRNA	TP53 target 1 [Source:HGNC Symbol;Acc:HGNC:17026]	-
ENSG00000125740	15.7069	40.7208	-1.36507	0.022103	0.915281	FOSB	19	45467995	45475179	+	5553	protein_coding	FosB proto-oncogene, AP-1 transcription factor subunit [Source:HGNC Symbol;Acc:HGNC:3797]	TF_bZIP
ENSG00000180902	209.916	101.769	1.04408	0.0222361	0.915281	D2HGDH	2	241734579	241768816	+	5279	protein_coding	D-2-hydroxyglutarate dehydrogenase [Source:HGNC Symbol;Acc:HGNC:28358]	-
ENSG00000162366	565.311	1101.42	-0.962028	0.0224754	0.915281	PDZK1IP1	1	47183593	47191044	-	1438	protein_coding	PDZK1 interacting protein 1 [Source:HGNC Symbol;Acc:HGNC:16887]	-
ENSG00000074803	7.0576	1.38778e-17	5.88889	0.0226768	0.915281	SLC12A1	15	48178438	48304078	+	12839	protein_coding	solute carrier family 12 member 1 [Source:HGNC Symbol;Acc:HGNC:10910]	-
ENSG00000214274	7.0576	1.38778e-17	5.88889	0.0226768	0.915281	ANG	14	20684177	20698971	+	1430	protein_coding	angiogenin [Source:HGNC Symbol;Acc:HGNC:483]	-
ENSG00000163093	6.27128	1.38778e-17	5.722	0.0226768	0.915281	BBS5	2	169479178	169506655	+	4556	protein_coding	Bardet-Biedl syndrome 5 [Source:HGNC Symbol;Acc:HGNC:970]	-
ENSG00000222267	7.0576	1.38778e-17	5.88889	0.0226768	0.915281	RNU6-892P	8	20229779	20229877	+	99	snRNA	RNA, U6 small nuclear 892, pseudogene [Source:HGNC Symbol;Acc:HGNC:47855]	-
ENSG00000249835	7.0576	1.38778e-17	5.88889	0.0226768	0.915281	VCAN-AS1	5	83531352	83581320	-	877	antisense	VCAN antisense RNA 1 [Source:HGNC Symbol;Acc:HGNC:40163]	-
ENSG00000285730	6.27128	1.38778e-17	5.722	0.0226768	0.915281	Z94721.3	6	166995735	166999511	-	1002	bidirectional_promoter_lncRNA	novel transcript	-
ENSG00000251453	6.27128	1.38778e-17	5.722	0.0226768	0.915281	HAUS1P1	5	140581504	140582335	+	832	processed_pseudogene	HAUS augmin like complex subunit 1 pseudogene 1 [Source:HGNC Symbol;Acc:HGNC:43760]	-
ENSG00000236830	7.0576	1.38778e-17	5.88889	0.0226768	0.915281	CBR3-AS1	21	36131767	36175815	-	8459	processed_transcript	CBR3 antisense RNA 1 [Source:HGNC Symbol;Acc:HGNC:43664]	-
ENSG00000197467	7.0576	1.38778e-17	5.88889	0.0226768	0.915281	COL13A1	10	69801867	69964275	+	5888	protein_coding	collagen type XIII alpha 1 chain [Source:HGNC Symbol;Acc:HGNC:2190]	-
ENSG00000184515	6.27128	1.38778e-17	5.722	0.0226768	0.915281	BEX5	X	102153708	102156057	-	1063	protein_coding	brain expressed X-linked 5 [Source:HGNC Symbol;Acc:HGNC:27990]	-
ENSG00000173421	7.0576	1.38778e-17	5.88889	0.0226768	0.915281	CCDC36	3	49198428	49258104	+	4330	protein_coding	coiled-coil domain containing 36 [Source:HGNC Symbol;Acc:HGNC:27945]	-
ENSG00000182057	7.0576	1.38778e-17	5.88889	0.0226768	0.915281	OGFRP1	22	42269753	42275196	+	1451	lincRNA	opioid growth factor receptor pseudogene 1 [Source:HGNC Symbol;Acc:HGNC:50511]	-
ENSG00000260588	6.27128	1.38778e-17	5.722	0.0226768	0.915281	AC027702.1	8	41828165	41829934	-	1770	lincRNA	novel transcript	-
ENSG00000162949	7.0576	1.38778e-17	5.88889	0.0226768	0.915281	CAPN13	2	30722771	30820542	-	5191	protein_coding	calpain 13 [Source:HGNC Symbol;Acc:HGNC:16663]	-
ENSG00000204677	7.0576	1.38778e-17	5.88889	0.0226768	0.915281	FAM153C	5	178006405	178055559	+	4285	protein_coding	family with sequence similarity 153 member C [Source:HGNC Symbol;Acc:HGNC:33936]	-
ENSG00000273004	7.0576	1.38778e-17	5.88889	0.0226768	0.915281	AL078644.1	1	185317779	185318530	+	752	lincRNA	novel transcript	-
ENSG00000180878	6.27128	1.38778e-17	5.722	0.0226768	0.915281	C11orf42	11	6205566	6211132	+	1142	protein_coding	chromosome 11 open reading frame 42 [Source:HGNC Symbol;Acc:HGNC:28541]	-
ENSG00000253552	6.27128	1.38778e-17	5.722	0.0226768	0.915281	HOXA-AS2	7	27107777	27134302	+	5281	antisense	HOXA cluster antisense RNA 2 [Source:HGNC Symbol;Acc:HGNC:43745]	-
ENSG00000154898	7.0576	1.38778e-17	5.88889	0.0226768	0.915281	CCDC144CP	17	20321164	20403557	+	8145	transcribed_processed_pseudogene	coiled-coil domain containing 144C, pseudogene [Source:HGNC Symbol;Acc:HGNC:29073]	-
ENSG00000227486	7.0576	1.38778e-17	5.88889	0.0226768	0.915281	AL445472.1	X	55908123	56015173	+	1007	lincRNA	novel transcript	-
ENSG00000115657	6.27128	1.38778e-17	5.722	0.0226768	0.915281	ABCB6	2	219209766	219219017	-	5234	protein_coding	ATP binding cassette subfamily B member 6 (Langereis blood group) [Source:HGNC Symbol;Acc:HGNC:47]	-
ENSG00000235865	6.27128	1.38778e-17	5.722	0.0226768	0.915281	GSN-AS1	9	121280768	121285530	-	4763	antisense	GSN antisense RNA 1 [Source:HGNC Symbol;Acc:HGNC:23372]	-
ENSG00000261136	6.27128	1.38778e-17	5.722	0.0226768	0.915281	AC023908.3	15	39782571	39785617	+	3047	antisense	uncharacterized LOC105370941 [Source:NCBI gene;Acc:105370941]	-
ENSG00000228013	6.27128	1.38778e-17	5.722	0.0226768	0.915281	IL6R-AS1	1	154402328	154406564	-	1756	antisense	IL6R antisense RNA 1 [Source:HGNC Symbol;Acc:HGNC:53716]	-
ENSG00000122420	7.0576	1.38778e-17	5.88889	0.0226768	0.915281	PTGFR	1	78303884	78539749	+	4714	protein_coding	prostaglandin F receptor [Source:HGNC Symbol;Acc:HGNC:9600]	-
ENSG00000143994	6.27128	1.38778e-17	5.722	0.0226768	0.915281	ABHD1	2	27123789	27130812	+	4630	protein_coding	abhydrolase domain containing 1 [Source:HGNC Symbol;Acc:HGNC:17553]	-
ENSG00000170356	7.0576	1.38778e-17	5.88889	0.0226768	0.915281	OR2A20P	7	144250045	144256244	-	3520	transcribed_unprocessed_pseudogene	olfactory receptor family 2 subfamily A member 20 pseudogene [Source:HGNC Symbol;Acc:HGNC:15413]	-
ENSG00000282828	7.0576	1.38778e-17	5.88889	0.0226768	0.915281	AC009971.1	2	49563398	49595122	+	673	lincRNA	novel transcript	-
ENSG00000261342	6.27128	1.38778e-17	5.722	0.0226768	0.915281	AC006538.1	19	2727743	2729327	-	1585	sense_intronic	novel transcript	-
ENSG00000088340	1.38778e-17	7.653	-5.99596	0.0226768	0.915281	FER1L4	20	35558737	35607562	-	9067	transcribed_unitary_pseudogene	fer-1 like family member 4, pseudogene [Source:HGNC Symbol;Acc:HGNC:15801]	-
ENSG00000267838	6.27128	1.38778e-17	5.722	0.0226768	0.915281	AC245884.8	19	54438665	54439544	-	880	lincRNA	novel transcript	-
ENSG00000250722	7.0576	1.38778e-17	5.88889	0.0226768	0.915281	SELENOP	5	42799880	42887392	-	5688	protein_coding	selenoprotein P [Source:HGNC Symbol;Acc:HGNC:10751]	-
ENSG00000280401	6.27128	1.38778e-17	5.722	0.0226768	0.915281	AC022532.1	10	70434829	70436556	+	1728	TEC	TEC	-
ENSG00000279748	6.27128	1.38778e-17	5.722	0.0226768	0.915281	AC008764.9	19	16586905	16589409	+	2505	TEC	TEC	-
ENSG00000118523	7.0576	1.38778e-17	5.88889	0.0226768	0.915281	CTGF	6	131948176	131951373	-	2339	protein_coding	connective tissue growth factor [Source:HGNC Symbol;Acc:HGNC:2500]	-
ENSG00000204851	7.0576	1.38778e-17	5.88889	0.0226768	0.915281	PNMA8B	19	46486906	46496498	-	5506	protein_coding	PNMA family member 8B [Source:HGNC Symbol;Acc:HGNC:29206]	-
ENSG00000229832	6.27128	1.38778e-17	5.722	0.0226768	0.915281	AL360091.1	1	212357418	212358353	+	496	sense_intronic	novel transcript, sense intronic to PPP2R5A	-
ENSG00000266235	6.27128	1.38778e-17	5.722	0.0226768	0.915281	MIR3176	16	543277	543366	+	90	miRNA	microRNA 3176 [Source:HGNC Symbol;Acc:HGNC:38345]	-
ENSG00000160172	6.27128	1.38778e-17	5.722	0.0226768	0.915281	FAM86C2P	11	67791648	67805336	-	3402	transcribed_unprocessed_pseudogene	family with sequence similarity 86 member C2, pseudogene [Source:HGNC Symbol;Acc:HGNC:42392]	-
ENSG00000276916	7.0576	1.38778e-17	5.88889	0.0226768	0.915281	AL442125.2	13	113511747	113514473	+	418	sense_intronic	novel transcript, sense intronic	-
ENSG00000161860	6.27128	1.38778e-17	5.722	0.0226768	0.915281	SYCE2	19	12898786	12919276	-	1458	protein_coding	synaptonemal complex central element protein 2 [Source:HGNC Symbol;Acc:HGNC:27411]	-
ENSG00000283208	7.0576	1.38778e-17	5.88889	0.0226768	0.915281	AC001226.2	13	76992078	77129589	+	6145	protein_coding	novel protein	-
ENSG00000229848	6.27128	1.38778e-17	5.722	0.0226768	0.915281	AC139149.1	17	81514047	81527776	+	957	antisense	novel transcript, antisense to ACTG1	-
ENSG00000143199	7.0576	1.38778e-17	5.88889	0.0226768	0.915281	ADCY10	1	167809388	167914215	-	6139	protein_coding	adenylate cyclase 10 [Source:HGNC Symbol;Acc:HGNC:21285]	-
ENSG00000248571	6.27128	1.38778e-17	5.722	0.0226768	0.915281	AC106882.1	4	152666368	152670107	+	2371	antisense	novel transcript	-
ENSG00000142233	7.0576	1.38778e-17	5.88889	0.0226768	0.915281	NTN5	19	48661407	48673081	-	3115	protein_coding	netrin 5 [Source:HGNC Symbol;Acc:HGNC:25208]	-
ENSG00000244063	7.0576	1.38778e-17	5.88889	0.0226768	0.915281	AC104653.2	2	113829390	113831119	-	416	lincRNA	novel transcript	-
ENSG00000254694	6.27128	1.38778e-17	5.722	0.0226768	0.915281	AP001893.1	11	126208611	126209027	-	362	antisense	novel transcript	-
ENSG00000141448	6.27128	1.38778e-17	5.722	0.0226768	0.915281	GATA6	18	22169443	22202528	+	3945	protein_coding	GATA binding protein 6 [Source:HGNC Symbol;Acc:HGNC:4174]	zf-GATA
ENSG00000186889	6.27128	1.38778e-17	5.722	0.0226768	0.915281	TMEM17	2	62500221	62511894	-	2982	protein_coding	transmembrane protein 17 [Source:HGNC Symbol;Acc:HGNC:26623]	-
ENSG00000130203	7.0576	1.38778e-17	5.88889	0.0226768	0.915281	APOE	19	44905754	44909393	+	2191	protein_coding	apolipoprotein E [Source:HGNC Symbol;Acc:HGNC:613]	-
ENSG00000285231	1.38778e-17	7.653	-5.99596	0.0226768	0.915281	OOSP3	11	59878809	59896481	+	850	protein_coding	oocyte secreted protein family member 3 [Source:HGNC Symbol;Acc:HGNC:53903]	-
ENSG00000230359	6.27128	1.38778e-17	5.722	0.0226768	0.915281	TPI1P2	7	129055223	129057239	+	2017	transcribed_processed_pseudogene	triosephosphate isomerase 1 pseudogene 2 [Source:HGNC Symbol;Acc:HGNC:38069]	-
ENSG00000250131	7.0576	1.38778e-17	5.88889	0.0226768	0.915281	AC078881.1	4	177444979	177677126	+	2161	antisense	novel transcript	-
ENSG00000212747	7.0576	1.38778e-17	5.88889	0.0226768	0.915281	RTL8B	X	135020504	135022529	-	2026	protein_coding	retrotransposon Gag like 8B [Source:HGNC Symbol;Acc:HGNC:33156]	-
ENSG00000227953	1.38778e-17	7.653	-5.99596	0.0226768	0.915281	LINC01341	1	246776013	246792385	+	3984	processed_transcript	long intergenic non-protein coding RNA 1341 [Source:HGNC Symbol;Acc:HGNC:49457]	-
ENSG00000179111	7.0576	1.38778e-17	5.88889	0.0226768	0.915281	HES7	17	8120590	8124092	-	1868	protein_coding	hes family bHLH transcription factor 7 [Source:HGNC Symbol;Acc:HGNC:15977]	bHLH
ENSG00000229591	6.27128	1.38778e-17	5.722	0.0226768	0.915281	AC006017.1	7	152120001	152121717	-	673	antisense	novel transcript	-
ENSG00000258987	6.27128	1.38778e-17	5.722	0.0226768	0.915281	AL132642.1	14	93939555	93944129	+	553	antisense	novel transcript, antisense to ASB2	-
ENSG00000249786	7.0576	1.38778e-17	5.88889	0.0226768	0.915281	EAF1-AS1	3	15436171	15455940	-	4321	antisense	EAF1 antisense RNA 1 [Source:HGNC Symbol;Acc:HGNC:42328]	-
ENSG00000277851	7.0576	1.38778e-17	5.88889	0.0226768	0.915281	LINC02391	12	92247756	92363832	-	800	lincRNA	long intergenic non-protein coding RNA 2391 [Source:HGNC Symbol;Acc:HGNC:53318]	-
ENSG00000254463	7.0576	1.38778e-17	5.88889	0.0226768	0.915281	PPIAP41	11	43466392	43466871	+	480	processed_pseudogene	peptidylprolyl isomerase A pseudogene 41 [Source:HGNC Symbol;Acc:HGNC:53665]	-
ENSG00000064309	7.0576	1.38778e-17	5.88889	0.0226768	0.915281	CDON	11	125955796	126063335	-	10600	protein_coding	cell adhesion associated, oncogene regulated [Source:HGNC Symbol;Acc:HGNC:17104]	-
ENSG00000263924	7.0576	1.38778e-17	5.88889	0.0226768	0.915281	AC022960.1	18	31844388	31845178	+	348	antisense	novel transcript, antisense to KIAA1012	-
ENSG00000227888	6.27128	1.38778e-17	5.722	0.0226768	0.915281	FAM66A	8	12362019	12388296	+	1222	lincRNA	family with sequence similarity 66 member A [Source:HGNC Symbol;Acc:HGNC:30444]	-
ENSG00000267698	1.38778e-17	7.653	-5.99596	0.0226768	0.915281	AC002116.2	19	36014508	36045972	+	643	antisense	uncharacterized LOC101927572 [Source:NCBI gene;Acc:101927572]	-
ENSG00000175600	6.27128	1.38778e-17	5.722	0.0226768	0.915281	SUGCT	7	40134977	40860763	+	2857	protein_coding	succinyl-CoA:glutarate-CoA transferase [Source:HGNC Symbol;Acc:HGNC:16001]	-
ENSG00000266445	1.38778e-17	7.653	-5.99596	0.0226768	0.915281	NARF-AS1	17	82476597	82477924	-	838	antisense	NARF antisense RNA 1 [Source:HGNC Symbol;Acc:HGNC:53622]	-
ENSG00000213231	6.27128	1.38778e-17	5.722	0.0226768	0.915281	TCL1B	14	95686417	95692643	+	1882	protein_coding	T cell leukemia/lymphoma 1B [Source:HGNC Symbol;Acc:HGNC:11649]	-
ENSG00000136546	6.27128	1.38778e-17	5.722	0.0226768	0.915281	SCN7A	2	166403573	166494326	-	9088	protein_coding	sodium voltage-gated channel alpha subunit 7 [Source:HGNC Symbol;Acc:HGNC:10594]	-
ENSG00000262703	6.27128	1.38778e-17	5.722	0.0226768	0.915281	AC009121.1	16	11348143	11349321	-	1095	antisense	novel transcript, antisense to RMI2	-
ENSG00000211871	7.0576	1.38778e-17	5.88889	0.0226768	0.915281	TRAJ18	14	22525650	22525715	+	66	TR_J_gene	T cell receptor alpha joining 18 [Source:HGNC Symbol;Acc:HGNC:12046]	-
ENSG00000228446	1.38778e-17	7.653	-5.99596	0.0226768	0.915281	AC073052.1	2	224499387	224500100	-	714	processed_pseudogene	ankyrin repeat domain 49 (ANKRD49) pseudogene	-
ENSG00000254352	6.27128	1.38778e-17	5.722	0.0226768	0.915281	AC100854.1	8	78723796	78724136	-	341	processed_pseudogene	chromosome 4 open reading frame 46 (C4orf46) pseudogene	-
ENSG00000226416	7.0576	1.38778e-17	5.88889	0.0226768	0.915281	MRPL23-AS1	11	1983237	1989920	-	1876	antisense	MRPL23 antisense RNA 1 [Source:HGNC Symbol;Acc:HGNC:42812]	-
ENSG00000258268	1.38778e-17	7.653	-5.99596	0.0226768	0.915281	AC079793.1	2	143518867	143598002	-	713	antisense	novel transcript, antisense to ARHGAP15	-
ENSG00000111341	6.27128	1.38778e-17	5.722	0.0226768	0.915281	MGP	12	14881181	14885926	-	2639	protein_coding	matrix Gla protein [Source:HGNC Symbol;Acc:HGNC:7060]	-
ENSG00000215246	1.38778e-17	7.653	-5.99596	0.0226768	0.915281	AC116351.1	5	987180	997308	-	3482	antisense	uncharacterized LOC100506688 [Source:NCBI gene;Acc:100506688]	-
ENSG00000269476	1.38778e-17	7.653	-5.99596	0.0226768	0.915281	AC010326.2	19	57876765	57916591	-	1020	protein_coding	novel transcript	-
ENSG00000260095	1.38778e-17	7.653	-5.99596	0.0226768	0.915281	AC106820.3	16	2452581	2452977	-	397	antisense	novel transcript, antisense to CCNF	-
ENSG00000187944	1.38778e-17	7.653	-5.99596	0.0226768	0.915281	C2orf66	2	196805002	196810276	-	1669	protein_coding	chromosome 2 open reading frame 66 [Source:HGNC Symbol;Acc:HGNC:33809]	-
ENSG00000260276	16.4932	3.83762	2.07891	0.0230709	0.917491	AC022167.2	16	8848105	8860456	+	2642	antisense	novel transcript, antisense to CARHSP1	-
ENSG00000267632	16.4932	3.83762	2.07891	0.0230709	0.917491	AC067852.3	17	42509784	42511519	+	1736	sense_intronic	novel transcript	-
ENSG00000272523	4.69863	17.8277	-1.88933	0.0230709	0.917491	LINC01023	5	108727825	108728260	-	436	lincRNA	long intergenic non-protein coding RNA 1023 [Source:HGNC Symbol;Acc:HGNC:49004]	-
ENSG00000170917	16.4932	3.83762	2.07891	0.0230709	0.917491	NUDT6	4	122888697	122922968	-	6591	protein_coding	nudix hydrolase 6 [Source:HGNC Symbol;Acc:HGNC:8053]	-
ENSG00000125531	16.4932	3.83762	2.07891	0.0230709	0.917491	FNDC11	20	63547891	63556708	+	3625	protein_coding	fibronectin type III domain containing 11 [Source:HGNC Symbol;Acc:HGNC:28764]	-
ENSG00000160180	4.69863	17.8277	-1.88933	0.0230709	0.917491	TFF3	21	42311667	42315651	-	1168	protein_coding	trefoil factor 3 [Source:HGNC Symbol;Acc:HGNC:11757]	-
ENSG00000136315	16.4932	3.83762	2.07891	0.0230709	0.917491	AL355922.1	14	20919361	20920299	+	337	lincRNA	novel transcript	-
ENSG00000236935	4.69863	17.8277	-1.88933	0.0230709	0.917491	AP003774.4	11	64325050	64329504	-	672	antisense	uncharacterized LOC102723878 [Source:NCBI gene;Acc:102723878]	-
ENSG00000282572	205.199	100.497	1.02943	0.0233039	0.925059	AC215522.2	7	19018	35489	-	1556	processed_transcript	novel transcript similar to family member with sequence similarity 157	-
ENSG00000011028	89.6168	183.166	-1.02984	0.0243459	0.96465	MRC2	17	62627401	62693597	+	6860	protein_coding	mannose receptor C type 2 [Source:HGNC Symbol;Acc:HGNC:16875]	-
ENSG00000142694	205.199	401.92	-0.96926	0.0246451	0.974721	EVA1B	1	36322031	36324154	-	1211	protein_coding	eva-1 homolog B [Source:HGNC Symbol;Acc:HGNC:25558]	-
ENSG00000152082	263.383	513.841	-0.963673	0.024815	0.979648	MZT2B	2	130181737	130190729	+	1815	protein_coding	mitotic spindle organizing protein 2B [Source:HGNC Symbol;Acc:HGNC:25886]	-
ENSG00000154358	426.141	217.505	0.970099	0.0249841	0.984527	OBSCN	1	228208130	228378874	+	32290	protein_coding	obscurin, cytoskeletal calmodulin and titin-interacting RhoGEF [Source:HGNC Symbol;Acc:HGNC:15719]	-
ENSG00000267279	49.5169	105.584	-1.08969	0.0250813	0.985805	AC090409.1	18	61585746	61606916	-	1199	lincRNA	novel transcript	-
ENSG00000100362	22.7834	53.4391	-1.22375	0.0251076	0.985805	PVALB	22	36800684	36819479	-	1050	protein_coding	parvalbumin [Source:HGNC Symbol;Acc:HGNC:9704]	-
ENSG00000272825	20.4246	5.10939	1.98114	0.0254753	0.988335	AL844908.1	21	44936303	44936954	+	652	antisense	novel transcript	-
ENSG00000189409	20.4246	5.10939	1.98114	0.0254753	0.988335	MMP23B	1	1632095	1635263	+	2273	protein_coding	matrix metallopeptidase 23B [Source:HGNC Symbol;Acc:HGNC:7171]	-
ENSG00000267281	6.27128	21.6432	-1.76175	0.0254753	0.988335	AC023509.3	12	53506688	53625979	-	2690	protein_coding	novel protein	TF_bZIP
ENSG00000189298	48.7306	19.0995	1.34794	0.0254851	0.988335	ZKSCAN3	6	28349914	28369177	+	4842	protein_coding	zinc finger with KRAB and SCAN domains 3 [Source:HGNC Symbol;Acc:HGNC:13853]	zf-C2H2
ENSG00000281490	218.565	108.128	1.01493	0.0255161	0.988335	CICP14	7	128655962	128658791	-	2732	processed_pseudogene	capicua transcriptional repressor pseudogene 14 [Source:HGNC Symbol;Acc:HGNC:38542]	-
ENSG00000162772	19.6383	48.3518	-1.29261	0.0256753	0.988335	ATF3	1	212565334	212620777	+	4040	protein_coding	activating transcription factor 3 [Source:HGNC Symbol;Acc:HGNC:785]	TF_bZIP
ENSG00000246596	46.3718	17.8277	1.37545	0.0256753	0.988335	AC139795.1	5	177619059	177672209	-	2230	transcribed_unprocessed_pseudogene	SUMO interacting motifs containing 1 (SIMC1) pseudogene	-
ENSG00000122877	22.7834	6.38119	1.82262	0.0261053	0.988335	EGR2	10	62811996	62919900	-	3689	protein_coding	early growth response 2 [Source:HGNC Symbol;Acc:HGNC:3239]	zf-C2H2
ENSG00000197561	21.9971	6.38119	1.77226	0.0261053	0.988335	ELANE	19	851014	856247	+	1028	protein_coding	elastase, neutrophil expressed [Source:HGNC Symbol;Acc:HGNC:3309]	-
ENSG00000259529	22.7834	6.38119	1.82262	0.0261053	0.988335	AL136295.5	14	24151218	24167402	+	4798	protein_coding	novel transcript	-
ENSG00000175106	7.84391	24.1869	-1.60492	0.0261053	0.988335	TVP23C	17	15502264	15563595	-	5435	protein_coding	trans-golgi network vesicle protein 23 homolog C [Source:HGNC Symbol;Acc:HGNC:30453]	-
ENSG00000186567	21.9971	6.38119	1.77226	0.0261053	0.988335	CEACAM19	19	44662278	44684359	+	5203	protein_coding	carcinoembryonic antigen related cell adhesion molecule 19 [Source:HGNC Symbol;Acc:HGNC:31951]	-
ENSG00000279696	7.0576	24.1869	-1.75449	0.0261053	0.988335	AP001273.1	11	93726654	93729805	-	3152	TEC	novel transcript	-
ENSG00000211806	7.84391	24.1869	-1.60492	0.0261053	0.988335	TRAV25	14	22112347	22113031	+	403	TR_V_gene	T cell receptor alpha variable 25 [Source:HGNC Symbol;Acc:HGNC:12122]	-
ENSG00000268081	7.0576	24.1869	-1.75449	0.0261053	0.988335	AC123912.1	19	21554640	21569237	-	447	antisense	novel transcript, antisense to ZNF429	-
ENSG00000157445	16.4932	41.9926	-1.33947	0.0262297	0.988335	CACNA2D3	3	54122547	55074557	+	4670	protein_coding	calcium voltage-gated channel auxiliary subunit alpha2delta 3 [Source:HGNC Symbol;Acc:HGNC:15460]	-
ENSG00000230615	73.8913	151.37	-1.03282	0.0262727	0.988335	AL139220.2	1	44030443	44115913	+	7999	lincRNA	uncharacterized LOC107984948 [Source:NCBI gene;Acc:107984948]	-
ENSG00000236871	24.356	7.653	1.65982	0.0264977	0.988335	LINC00106	X	1396427	1399402	+	592	lincRNA	long intergenic non-protein coding RNA 106 [Source:HGNC Symbol;Acc:HGNC:31843]	-
ENSG00000118804	24.356	7.653	1.65982	0.0264977	0.988335	STBD1	4	76306026	76311599	+	3420	protein_coding	starch binding domain 1 [Source:HGNC Symbol;Acc:HGNC:24854]	-
ENSG00000179965	8.63021	25.4587	-1.54305	0.0264977	0.988335	ZNF771	16	30407297	30431108	+	5637	protein_coding	zinc finger protein 771 [Source:HGNC Symbol;Acc:HGNC:29653]	zf-C2H2
ENSG00000272711	24.356	7.653	1.65982	0.0264977	0.988335	AC019069.1	2	74832655	74833987	-	1333	lincRNA	novel transcript	-
ENSG00000125454	66.8149	29.2743	1.18867	0.0265384	0.988335	SLC25A19	17	75272981	75289510	-	3316	protein_coding	solute carrier family 25 member 19 [Source:HGNC Symbol;Acc:HGNC:14409]	-
ENSG00000140264	3617.61	6841.18	-0.919171	0.0266176	0.988335	SERF2	15	43777087	43802589	+	7347	protein_coding	small EDRK-rich factor 2 [Source:HGNC Symbol;Acc:HGNC:10757]	-
ENSG00000267990	34.5776	12.7403	1.43504	0.0266824	0.988335	AC063977.2	19	51137970	51138634	+	421	unprocessed_pseudogene	novel sialic acid binding Ig-like lectin (SIGLEC) pseudogene	-
ENSG00000139133	28.2874	8.92483	1.65539	0.0268201	0.988335	ALG10	12	34022281	34029694	+	4389	protein_coding	ALG10, alpha-1,2-glucosyltransferase [Source:HGNC Symbol;Acc:HGNC:23162]	-
ENSG00000242299	50.3031	106.856	-1.08428	0.0268604	0.988335	AC073861.1	3	101576489	101576947	-	459	processed_pseudogene	ribosomal protein S18 (RPS18) pseudogene	-
ENSG00000228363	11.7754	1.29429	3.09627	0.0270427	0.988335	AC015971.1	2	86562070	86618766	+	2860	antisense	novel transcript	-
ENSG00000227543	11.7754	1.29429	3.09627	0.0270427	0.988335	SPAG5-AS1	17	28598790	28617377	+	3835	processed_transcript	SPAG5 antisense RNA 1 [Source:HGNC Symbol;Acc:HGNC:41140]	-
ENSG00000236397	2.33955	12.7403	-2.37204	0.0270427	0.988335	DDX11L2	2	113599036	113601261	-	1398	unprocessed_pseudogene	DEAD/H-box helicase 11 like 2 [Source:HGNC Symbol;Acc:HGNC:37103]	-
ENSG00000145949	11.7754	1.29429	3.09627	0.0270427	0.988335	MYLK4	6	2663629	2750966	-	6059	protein_coding	myosin light chain kinase family member 4 [Source:HGNC Symbol;Acc:HGNC:27972]	-
ENSG00000117400	11.7754	1.29429	3.09627	0.0270427	0.988335	MPL	1	43337849	43352772	+	2212	protein_coding	MPL proto-oncogene, thrombopoietin receptor [Source:HGNC Symbol;Acc:HGNC:7217]	-
ENSG00000257337	11.7754	1.29429	3.09627	0.0270427	0.988335	AC068888.1	12	53014596	53054438	-	5622	antisense	uncharacterized LOC283335 [Source:NCBI gene;Acc:283335]	-
ENSG00000163666	2.33955	12.7403	-2.37204	0.0270427	0.988335	HESX1	3	57197838	57227606	-	1493	protein_coding	HESX homeobox 1 [Source:HGNC Symbol;Acc:HGNC:4877]	Homeobox
ENSG00000179253	11.7754	1.29429	3.09627	0.0270427	0.988335	AL162457.1	20	61717506	61719748	-	2000	antisense	novel transcript, antisense to CDH4	-
ENSG00000262999	2.33955	12.7403	-2.37204	0.0270427	0.988335	AC099489.3	16	11465260	11473174	+	2279	antisense	uncharacterized LOC101927131 [Source:NCBI gene;Acc:101927131]	-
ENSG00000230071	2.33955	12.7403	-2.37204	0.0270427	0.988335	RPL4P6	22	40586700	40588003	-	1304	processed_pseudogene	ribosomal protein L4 pseudogene 6 [Source:HGNC Symbol;Acc:HGNC:35611]	-
ENSG00000217644	2.33955	12.7403	-2.37204	0.0270427	0.988335	AL355864.1	1	32979947	32980472	+	526	processed_pseudogene	ribosomal protein L18a (RPL18A) pseudogene	-
ENSG00000039600	2.33955	12.7403	-2.37204	0.0270427	0.988335	SOX30	5	157625679	157671480	-	3471	protein_coding	SRY-box 30 [Source:HGNC Symbol;Acc:HGNC:30635]	HMG
ENSG00000139610	2.33955	12.7403	-2.37204	0.0270427	0.988335	CELA1	12	51328443	51346679	-	952	protein_coding	chymotrypsin like elastase family member 1 [Source:HGNC Symbol;Acc:HGNC:3308]	-
ENSG00000279594	2.33955	12.7403	-2.37204	0.0270427	0.988335	AL049780.3	14	75011269	75012851	-	1583	TEC	TEC	-
ENSG00000254473	28.2874	64.8856	-1.19282	0.0270451	0.988335	AL354920.1	9	83707594	83713378	+	1134	antisense	uncharacterized LOC105376114 [Source:NCBI gene;Acc:105376114]	-
ENSG00000010327	1695.97	895.388	0.921483	0.0275891	1	STAB1	3	52495338	52524495	+	10588	protein_coding	stabilin 1 [Source:HGNC Symbol;Acc:HGNC:18628]	-
ENSG00000213420	59.7384	25.4587	1.22825	0.0275952	1	GPC2	7	100169606	100177372	-	3828	protein_coding	glypican 2 [Source:HGNC Symbol;Acc:HGNC:4450]	-
ENSG00000144426	77.8227	35.6334	1.12554	0.0278137	1	NBEAL1	2	203014879	203226378	+	16376	protein_coding	neurobeachin like 1 [Source:HGNC Symbol;Acc:HGNC:20681]	-
ENSG00000143786	36.9364	80.1476	-1.11395	0.0278137	1	CNIH3	1	224434660	224740549	+	6386	protein_coding	cornichon family AMPA receptor auxiliary protein 3 [Source:HGNC Symbol;Acc:HGNC:26802]	-
ENSG00000181722	55.8071	22.9151	1.28152	0.0281925	1	ZBTB20	3	114314501	115147271	-	31872	protein_coding	zinc finger and BTB domain containing 20 [Source:HGNC Symbol;Acc:HGNC:13503]	ZBTB
ENSG00000234975	44.7992	95.4095	-1.08766	0.0282261	1	FTH1P2	1	228687415	228687826	+	412	processed_pseudogene	ferritin heavy chain 1 pseudogene 2 [Source:HGNC Symbol;Acc:HGNC:3989]	-
ENSG00000227063	78.609	159.001	-1.01461	0.0283646	1	RPL41P1	20	21755270	21755350	+	81	processed_pseudogene	ribosomal protein L41 pseudogene 1 [Source:HGNC Symbol;Acc:HGNC:10356]	-
ENSG00000123975	34.5776	76.3321	-1.1385	0.0283755	1	CKS2	9	89311198	89316703	+	613	protein_coding	CDC28 protein kinase regulatory subunit 2 [Source:HGNC Symbol;Acc:HGNC:2000]	-
ENSG00000149782	261.81	133.564	0.970687	0.0285156	1	PLCB3	11	64251523	64269150	+	4964	protein_coding	phospholipase C beta 3 [Source:HGNC Symbol;Acc:HGNC:9056]	-
ENSG00000214425	275.177	139.923	0.975433	0.0286257	1	LRRC37A4P	17	45506741	45550335	-	6924	transcribed_unprocessed_pseudogene	leucine rich repeat containing 37 member A4, pseudogene [Source:HGNC Symbol;Acc:HGNC:25479]	-
ENSG00000090013	2118.2	3975.75	-0.908333	0.0287245	1	BLVRB	19	40447765	40465840	-	1689	protein_coding	biliverdin reductase B [Source:HGNC Symbol;Acc:HGNC:1063]	-
ENSG00000165775	419.064	794.914	-0.923326	0.0288807	1	FUNDC2	X	155025980	155060303	+	10252	protein_coding	FUN14 domain containing 2 [Source:HGNC Symbol;Acc:HGNC:24925]	-
ENSG00000141965	68.3874	30.5461	1.16101	0.0293173	1	FEM1A	19	4791681	4801273	+	9593	protein_coding	fem-1 homolog A [Source:HGNC Symbol;Acc:HGNC:16934]	-
ENSG00000220472	31.4325	69.9729	-1.15018	0.0293173	1	AL139095.2	6	7338839	7339568	-	730	processed_pseudogene	ribosomal protein S3 (RPS3) pseudogene	-
ENSG00000137877	85.6854	39.4489	1.11779	0.0293329	1	SPTBN5	15	41848144	41894077	-	12338	protein_coding	spectrin beta, non-erythrocytic 5 [Source:HGNC Symbol;Acc:HGNC:15680]	-
ENSG00000177082	45.5855	17.8277	1.35085	0.0299142	1	WDR73	15	84639281	84654343	-	9626	protein_coding	WD repeat domain 73 [Source:HGNC Symbol;Acc:HGNC:25928]	-
ENSG00000249790	3476.09	6478.71	-0.898206	0.030235	1	AC092490.1	12	8788257	8795789	+	2279	lincRNA	novel transcript	-
ENSG00000211897	37.7227	81.4194	-1.10636	0.0302957	1	IGHG3	14	105764503	105771405	-	2894	IG_C_gene	immunoglobulin heavy constant gamma 3 (G3m marker) [Source:HGNC Symbol;Acc:HGNC:5527]	-
ENSG00000182985	18.0657	44.5363	-1.2938	0.0302988	1	CADM1	11	115169218	115504957	-	11017	protein_coding	cell adhesion molecule 1 [Source:HGNC Symbol;Acc:HGNC:5951]	-
ENSG00000278974	18.852	44.5363	-1.2328	0.0302988	1	AC093909.6	4	188740507	188741281	-	775	TEC	tec	-
ENSG00000135541	13.348	2.56592	2.33941	0.0303481	1	AHI1	6	135283532	135497776	-	8705	protein_coding	Abelson helper integration site 1 [Source:HGNC Symbol;Acc:HGNC:21575]	-
ENSG00000279141	13.348	2.56592	2.33941	0.0303481	1	LINC01451	9	136612024	136617181	-	3406	lincRNA	long intergenic non-protein coding RNA 1451 [Source:NCBI gene;Acc:401561]	-
ENSG00000105255	13.348	2.56592	2.33941	0.0303481	1	FSD1	19	4304600	4323843	+	3111	protein_coding	fibronectin type III and SPRY domain containing 1 [Source:HGNC Symbol;Acc:HGNC:13745]	-
ENSG00000238201	83.3266	166.632	-0.998256	0.0303699	1	AC114752.2	2	64338067	64341647	-	404	lincRNA	novel transcript	-
ENSG00000145335	1477.39	2758.61	-0.900813	0.0303759	1	SNCA	4	89724099	89838315	-	4014	protein_coding	synuclein alpha [Source:HGNC Symbol;Acc:HGNC:11138]	-
ENSG00000164687	29.0737	63.6138	-1.12495	0.0304005	1	FABP5	8	81280363	81284777	+	2077	protein_coding	fatty acid binding protein 5 [Source:HGNC Symbol;Acc:HGNC:3560]	-
ENSG00000233013	178.465	89.0504	1.00248	0.030442	1	FAM157B	9	138217068	138253217	+	2073	transcribed_unprocessed_pseudogene	family with sequence similarity 157 member B [Source:HGNC Symbol;Acc:HGNC:34080]	-
ENSG00000205309	169.817	326.882	-0.944045	0.0304994	1	NT5M	17	17303335	17347663	+	1961	protein_coding	5',3'-nucleotidase, mitochondrial [Source:HGNC Symbol;Acc:HGNC:15769]	-
ENSG00000167840	27.5011	62.3419	-1.17569	0.030798	1	ZNF232	17	5105541	5123116	-	2794	protein_coding	zinc finger protein 232 [Source:HGNC Symbol;Acc:HGNC:13026]	zf-C2H2
ENSG00000230383	51.8757	106.856	-1.03999	0.0308931	1	AC009245.1	7	137721985	137722846	+	862	processed_pseudogene	ribosomal protein L6 (RPL6) pseudogene	-
ENSG00000210176	16.4932	40.7208	-1.29521	0.0311037	1	MT-TH	MT	12138	12206	+	69	Mt_tRNA	mitochondrially encoded tRNA histidine [Source:HGNC Symbol;Acc:HGNC:7487]	-
ENSG00000228784	58.1659	25.4587	1.18986	0.031216	1	LINC00954	2	19868860	19885047	+	4808	lincRNA	long intergenic non-protein coding RNA 954 [Source:HGNC Symbol;Acc:HGNC:48668]	-
ENSG00000146021	73.1051	33.0898	1.14202	0.0313993	1	KLHL3	5	137617500	137736090	-	11854	protein_coding	kelch like family member 3 [Source:HGNC Symbol;Acc:HGNC:6354]	-
ENSG00000124602	37.7227	14.0122	1.42389	0.0315204	1	UNC5CL	6	41026911	41039217	-	3136	protein_coding	unc-5 family C-terminal like [Source:HGNC Symbol;Acc:HGNC:21203]	-
ENSG00000233276	12116.4	22436.3	-0.888862	0.0316336	1	GPX1	3	49357171	49358600	-	1430	polymorphic_pseudogene	glutathione peroxidase 1 [Source:HGNC Symbol;Acc:HGNC:4553]	-
ENSG00000272849	56.5933	24.1869	1.22405	0.0316557	1	AC084018.1	12	121797511	121801972	+	572	lincRNA	novel transcript	-
ENSG00000185015	14.1343	36.9053	-1.37427	0.0319423	1	CA13	8	85220587	85284073	+	5528	protein_coding	carbonic anhydrase 13 [Source:HGNC Symbol;Acc:HGNC:14914]	-
ENSG00000231412	190.26	363.765	-0.934372	0.0319762	1	AC005392.2	19	43329295	43331430	-	301	lincRNA	novel transcript	-
ENSG00000197608	84.1129	39.4489	1.09111	0.0320742	1	ZNF841	19	52064466	52095765	-	4287	protein_coding	zinc finger protein 841 [Source:HGNC Symbol;Acc:HGNC:27611]	zf-C2H2
ENSG00000089041	346.728	180.622	0.94062	0.0321311	1	P2RX7	12	121132819	121188032	+	5546	protein_coding	purinergic receptor P2X 7 [Source:HGNC Symbol;Acc:HGNC:8537]	-
ENSG00000211779	4.69863	16.5559	-1.78316	0.0322922	1	TRAV5	14	21749178	21749705	+	352	TR_V_gene	T cell receptor alpha variable 5 [Source:HGNC Symbol;Acc:HGNC:12143]	-
ENSG00000221946	3.91229	16.5559	-2.03897	0.0322922	1	FXYD7	19	35143250	35154301	+	1795	protein_coding	FXYD domain containing ion transport regulator 7 [Source:HGNC Symbol;Acc:HGNC:4034]	-
ENSG00000240710	15.7069	3.83762	2.00905	0.0322922	1	AL512306.3	1	204603035	204616565	+	683	antisense	novel transcript	-
ENSG00000105855	3.91229	16.5559	-2.03897	0.0322922	1	ITGB8	7	20330702	20415754	+	15156	protein_coding	integrin subunit beta 8 [Source:HGNC Symbol;Acc:HGNC:6163]	-
ENSG00000085741	3.91229	16.5559	-2.03897	0.0322922	1	WNT11	11	76186325	76210736	-	2401	protein_coding	Wnt family member 11 [Source:HGNC Symbol;Acc:HGNC:12776]	-
ENSG00000271952	4.69863	16.5559	-1.78316	0.0322922	1	LINC01954	2	10878269	10885118	+	461	lincRNA	long intergenic non-protein coding RNA 1954 [Source:HGNC Symbol;Acc:HGNC:52779]	-
ENSG00000165121	33.0051	12.7403	1.36817	0.0323643	1	AL353743.1	9	85805359	85849542	+	2067	transcribed_unprocessed_pseudogene	kinesin family member 27 (KIF27) pseudogene	-
ENSG00000280927	33.7913	12.7403	1.40199	0.0323643	1	CTBP1-AS	4	1210120	1218591	+	3886	antisense	CTBP1 antisense RNA [Source:HGNC Symbol;Acc:HGNC:48337]	-
ENSG00000007038	33.0051	12.7403	1.36817	0.0323643	1	PRSS21	16	2817180	2826304	+	1967	protein_coding	serine protease 21 [Source:HGNC Symbol;Acc:HGNC:9485]	-
ENSG00000256576	108.487	52.1673	1.05543	0.0325564	1	LINC02361	12	132186735	132189695	-	1484	lincRNA	long intergenic non-protein coding RNA 2361 [Source:HGNC Symbol;Acc:HGNC:53283]	-
ENSG00000146707	12.5617	33.0898	-1.38567	0.0327785	1	POMZP3	7	76609986	76627261	-	1861	protein_coding	POM121 and ZP3 fusion [Source:HGNC Symbol;Acc:HGNC:9203]	-
ENSG00000185834	12.5617	33.0898	-1.38567	0.0327785	1	RPL12P4	20	55074644	55075140	+	497	processed_pseudogene	ribosomal protein L12 pseudogene 4 [Source:HGNC Symbol;Acc:HGNC:16587]	-
ENSG00000206172	356501	656760	-0.88146	0.0329227	1	HBA1	16	176680	177522	+	835	protein_coding	hemoglobin subunit alpha 1 [Source:HGNC Symbol;Acc:HGNC:4823]	-
ENSG00000187790	50.3031	21.6432	1.21413	0.0331211	1	FANCM	14	45135940	45200890	+	8468	protein_coding	FA complementation group M [Source:HGNC Symbol;Acc:HGNC:23168]	-
ENSG00000243273	11.7754	30.5461	-1.36282	0.0331737	1	AC020636.1	3	150890636	151038818	+	565	antisense	novel transcript	-
ENSG00000228393	29.86	10.1967	1.54286	0.0331737	1	LINC01004	7	104950315	105013044	-	1131	antisense	long intergenic non-protein coding RNA 1004 [Source:HGNC Symbol;Acc:HGNC:48961]	-
ENSG00000278558	5.48496	19.0995	-1.771	0.0333763	1	TMEM191B	22	18527802	18530573	+	2067	protein_coding	transmembrane protein 191B [Source:HGNC Symbol;Acc:HGNC:33600]	-
ENSG00000070831	5.48496	19.0995	-1.771	0.0333763	1	CDC42	1	22052627	22092946	+	3598	protein_coding	cell division cycle 42 [Source:HGNC Symbol;Acc:HGNC:1736]	-
ENSG00000244490	5.48496	19.0995	-1.771	0.0333763	1	RWDD4P1	7	105301522	105302086	+	565	processed_pseudogene	RWD domain containing 4 pseudogene 1 [Source:HGNC Symbol;Acc:HGNC:23753]	-
ENSG00000211799	10.2028	29.2743	-1.50586	0.0335331	1	TRAV19	14	22007512	22008181	+	467	TR_V_gene	T cell receptor alpha variable 19 [Source:HGNC Symbol;Acc:HGNC:12115]	-
ENSG00000256020	10.2028	29.2743	-1.50586	0.0335331	1	AC006205.2	12	585865	586486	-	373	sense_intronic	uncharacterized LOC105369595 [Source:NCBI gene;Acc:105369595]	-
ENSG00000100285	27.5011	8.92483	1.61493	0.0335331	1	NEFH	22	29480230	29491390	+	3783	protein_coding	neurofilament heavy [Source:HGNC Symbol;Acc:HGNC:7737]	-
ENSG00000279800	10.2028	29.2743	-1.50586	0.0335331	1	BCLAF1P2	16	34266041	34268649	-	2609	processed_pseudogene	BCL2 associated transcription factor 1 pseudogene 2 [Source:HGNC Symbol;Acc:HGNC:51807]	-
ENSG00000130518	48.7306	20.3714	1.2554	0.033664	1	IQCN	19	18257097	18274509	-	9154	protein_coding	IQ motif containing N [Source:HGNC Symbol;Acc:HGNC:29350]	-
ENSG00000211797	21.9971	49.6236	-1.16744	0.033664	1	TRAV17	14	21997539	21998168	+	484	TR_V_gene	T cell receptor alpha variable 17 [Source:HGNC Symbol;Acc:HGNC:12113]	-
ENSG00000147206	21.2109	49.6236	-1.21962	0.033664	1	NXF3	X	103075810	103093125	-	3526	protein_coding	nuclear RNA export factor 3 [Source:HGNC Symbol;Acc:HGNC:8073]	-
ENSG00000160201	126.572	62.3419	1.02098	0.0336706	1	U2AF1	21	43092956	43107587	-	11112	protein_coding	U2 small nuclear RNA auxiliary factor 1 [Source:HGNC Symbol;Acc:HGNC:12453]	-
ENSG00000263843	25.1423	8.92483	1.48624	0.0338323	1	AC022211.2	17	75271369	75273895	+	2527	antisense	uncharacterized LOC100287042 [Source:NCBI gene;Acc:100287042]	-
ENSG00000136929	119.495	231.495	-0.952962	0.0338692	1	HEMGN	9	97926791	97944856	-	2394	protein_coding	hemogen [Source:HGNC Symbol;Acc:HGNC:17509]	-
ENSG00000188282	19.6383	5.10939	1.9249	0.0339102	1	RUFY4	2	218034960	218090581	+	4357	protein_coding	RUN and FYVE domain containing 4 [Source:HGNC Symbol;Acc:HGNC:24804]	-
ENSG00000156172	19.6383	5.10939	1.9249	0.0339102	1	C8orf37	8	95244919	95269201	-	3334	protein_coding	chromosome 8 open reading frame 37 [Source:HGNC Symbol;Acc:HGNC:27232]	-
ENSG00000261534	19.6383	5.10939	1.9249	0.0339102	1	AL596244.1	9	121815674	121819452	-	3779	sense_overlapping	novel transcript, overlapping TTLL11	-
ENSG00000229097	19.6383	5.10939	1.9249	0.0339102	1	CALM2P2	10	70163685	70164124	+	440	processed_pseudogene	calmodulin 2 pseudogene 2 [Source:HGNC Symbol;Acc:HGNC:1447]	-
ENSG00000250831	6.27128	20.3714	-1.67479	0.0339102	1	AC074131.1	5	89466537	89470039	-	253	lincRNA	novel transcript	-
ENSG00000172508	124.213	61.0701	1.02356	0.0339961	1	CARNS1	11	67414968	67425607	+	5670	protein_coding	carnosine synthase 1 [Source:HGNC Symbol;Acc:HGNC:29268]	-
ENSG00000232104	23.5697	7.653	1.61275	0.0340354	1	RFX3-AS1	9	3526723	3691814	+	1562	lincRNA	RFX3 antisense RNA 1 [Source:HGNC Symbol;Acc:HGNC:51197]	-
ENSG00000108239	21.2109	6.38119	1.72009	0.0340884	1	TBC1D12	10	94402504	94535930	+	6921	protein_coding	TBC1 domain family member 12 [Source:HGNC Symbol;Acc:HGNC:29082]	-
ENSG00000196653	7.0576	22.9151	-1.67688	0.0340884	1	ZNF502	3	44712643	44723831	+	3273	protein_coding	zinc finger protein 502 [Source:HGNC Symbol;Acc:HGNC:23718]	zf-C2H2
ENSG00000151575	7.84391	22.9151	-1.52732	0.0340884	1	TEX9	15	56244009	56445997	+	8290	protein_coding	testis expressed 9 [Source:HGNC Symbol;Acc:HGNC:29585]	-
ENSG00000177640	7.84391	22.9151	-1.52732	0.0340884	1	CASC2	10	118046279	118210153	+	10032	antisense	cancer susceptibility 2 [Source:HGNC Symbol;Acc:HGNC:22933]	-
ENSG00000102145	227.214	428.628	-0.91512	0.0341762	1	GATA1	X	48786554	48794311	+	1500	protein_coding	GATA binding protein 1 [Source:HGNC Symbol;Acc:HGNC:4170]	zf-GATA
ENSG00000274272	348.3	183.166	0.926981	0.0342463	1	AC069281.2	7	100572232	100578700	-	4401	processed_transcript	novel transcript	-
ENSG00000012223	168.244	85.2349	0.980561	0.034328	1	LTF	3	46435645	46485234	-	4247	protein_coding	lactotransferrin [Source:HGNC Symbol;Acc:HGNC:6720]	-
ENSG00000272669	59.7384	26.7306	1.15819	0.0347185	1	AL021707.6	22	38742625	38743115	+	491	antisense	novel transcript, antisense to SUN2	-
ENSG00000189127	44.7992	17.8277	1.32583	0.0348426	1	ANKRD34B	5	80556755	80570488	-	4024	protein_coding	ankyrin repeat domain 34B [Source:HGNC Symbol;Acc:HGNC:33736]	-
ENSG00000253409	19.6383	45.8081	-1.21481	0.0348426	1	TRBV7-4	7	142455174	142455635	+	347	TR_V_gene	T cell receptor beta variable 7-4 (gene/pseudogene) [Source:HGNC Symbol;Acc:HGNC:12238]	-
ENSG00000163378	70.7462	31.8179	1.15117	0.0352672	1	EOGT	3	68975214	69013961	-	5645	protein_coding	EGF domain specific O-linked N-acetylglucosamine transferase [Source:HGNC Symbol;Acc:HGNC:28526]	-
ENSG00000211644	26.7148	58.5264	-1.12635	0.0353038	1	IGLV1-51	22	22322472	22322969	+	389	IG_V_gene	immunoglobulin lambda variable 1-51 [Source:HGNC Symbol;Acc:HGNC:5882]	-
ENSG00000114554	138.366	68.7011	1.00946	0.0354553	1	PLXNA1	3	126988594	127037392	+	10944	protein_coding	plexin A1 [Source:HGNC Symbol;Acc:HGNC:9099]	-
ENSG00000269981	286.185	150.098	0.930793	0.0356721	1	AL627309.7	1	137682	137965	-	284	processed_pseudogene	novel pseudogene	-
ENSG00000155962	25.1423	57.2546	-1.18177	0.035924	1	CLIC2	X	155276211	155334657	-	2840	protein_coding	chloride intracellular channel 2 [Source:HGNC Symbol;Acc:HGNC:2063]	-
ENSG00000213638	55.0208	24.1869	1.1835	0.035924	1	ADAT3	19	1905378	1913447	+	2237	protein_coding	adenosine deaminase, tRNA specific 3 [Source:HGNC Symbol;Acc:HGNC:25151]	-
ENSG00000270012	40.0816	16.5559	1.27199	0.0361572	1	AC232271.1	X	49273054	49275768	+	2715	lincRNA	novel transcript	-
ENSG00000236675	101.411	49.6236	1.03022	0.0362238	1	MTX1P1	1	155230975	155234325	+	838	unprocessed_pseudogene	metaxin 1 pseudogene 1 [Source:HGNC Symbol;Acc:HGNC:7505]	-
ENSG00000102908	679.32	366.309	0.890939	0.036268	1	NFAT5	16	69565094	69704666	+	16401	protein_coding	nuclear factor of activated T cells 5 [Source:HGNC Symbol;Acc:HGNC:7774]	RHD
ENSG00000285420	66.8149	30.5461	1.12752	0.0364108	1	AC011342.1	5	151173981	151180617	+	888	unitary_pseudogene	novel platelet-derived growth factor receptor-like protein	-
ENSG00000013306	14476	26348.4	-0.864045	0.0366058	1	SLC25A39	17	44319625	44324870	-	3526	protein_coding	solute carrier family 25 member 39 [Source:HGNC Symbol;Acc:HGNC:24279]	-
ENSG00000163599	64.4561	29.2743	1.13692	0.037032	1	CTLA4	2	203867771	203873965	+	2140	protein_coding	cytotoxic T-lymphocyte associated protein 4 [Source:HGNC Symbol;Acc:HGNC:2505]	-
ENSG00000204681	309.773	164.088	0.916519	0.0371674	1	GABBR1	6	29555629	29633976	-	8470	protein_coding	gamma-aminobutyric acid type B receptor subunit 1 [Source:HGNC Symbol;Acc:HGNC:4070]	-
ENSG00000226942	36.1502	14.0122	1.36269	0.0376208	1	IL9RP3	16	29336	38321	-	1674	unprocessed_pseudogene	interleukin 9 receptor pseudogene 3 [Source:HGNC Symbol;Acc:HGNC:6033]	-
ENSG00000232931	62.0972	28.0024	1.14711	0.0376897	1	LINC00342	2	95807118	95816215	-	2618	lincRNA	long intergenic non-protein coding RNA 342 [Source:HGNC Symbol;Acc:HGNC:42470]	-
ENSG00000174327	62.0972	28.0024	1.14711	0.0376897	1	SLC16A13	17	7036075	7040121	+	2087	protein_coding	solute carrier family 16 member 13 [Source:HGNC Symbol;Acc:HGNC:31037]	-
ENSG00000100068	84.1129	40.7208	1.04545	0.0377575	1	LRP5L	22	25351418	25405377	-	4687	protein_coding	LDL receptor related protein 5 like [Source:HGNC Symbol;Acc:HGNC:25323]	-
ENSG00000133466	82.5403	39.4489	1.06393	0.0383335	1	C1QTNF6	22	37180167	37199385	-	7143	protein_coding	C1q and TNF related 6 [Source:HGNC Symbol;Acc:HGNC:14343]	-
ENSG00000254995	82.5403	39.4489	1.06393	0.0383335	1	STX16-NPEPL1	20	58651434	58715410	+	3859	protein_coding	STX16-NPEPL1 readthrough (NMD candidate) [Source:HGNC Symbol;Acc:HGNC:41993]	-
ENSG00000134419	767.382	1400.3	-0.867562	0.0384033	1	RPS15A	16	18781295	18790383	-	6679	protein_coding	ribosomal protein S15a [Source:HGNC Symbol;Acc:HGNC:10389]	-
ENSG00000178209	6889.29	3802.78	0.857291	0.0385049	1	PLEC	8	143915147	143976734	-	16991	protein_coding	plectin [Source:HGNC Symbol;Acc:HGNC:9069]	-
ENSG00000278828	360.094	661.372	-0.876746	0.0388079	1	HIST1H3H	6	27810064	27811300	+	1237	protein_coding	histone cluster 1 H3 family member h [Source:HGNC Symbol;Acc:HGNC:4775]	-
ENSG00000114315	21.2109	48.3518	-1.18223	0.0388178	1	HES1	3	194136145	194138732	+	2062	protein_coding	hes family bHLH transcription factor 1 [Source:HGNC Symbol;Acc:HGNC:5192]	bHLH
ENSG00000162383	80.1815	38.1771	1.06933	0.0389391	1	SLC1A7	1	53087179	53142632	-	5407	protein_coding	solute carrier family 1 member 7 [Source:HGNC Symbol;Acc:HGNC:10945]	-
ENSG00000187796	448.943	241.67	0.893353	0.0390583	1	CARD9	9	136361903	136373681	-	6699	protein_coding	caspase recruitment domain family member 9 [Source:HGNC Symbol;Acc:HGNC:16391]	-
ENSG00000263002	89.6168	43.2644	1.04953	0.0393026	1	ZNF234	19	44141557	44160309	+	5210	protein_coding	zinc finger protein 234 [Source:HGNC Symbol;Acc:HGNC:13027]	zf-C2H2
ENSG00000167978	8448.46	4677.8	0.852852	0.0394008	1	SRRM2	16	2752329	2772538	+	13266	protein_coding	serine/arginine repetitive matrix 2 [Source:HGNC Symbol;Acc:HGNC:16639]	-
ENSG00000162882	45.5855	19.0995	1.25197	0.0396637	1	HAAO	2	42767089	42792593	-	2726	protein_coding	3-hydroxyanthranilate 3,4-dioxygenase [Source:HGNC Symbol;Acc:HGNC:4796]	-
ENSG00000270820	45.5855	19.0995	1.25197	0.0396637	1	AC016727.1	2	61471188	61484130	+	1963	antisense	novel transcript, antisense to XPO1	-
ENSG00000123213	107.701	53.4391	1.01026	0.0397639	1	NLN	5	65722196	65871725	+	10948	protein_coding	neurolysin [Source:HGNC Symbol;Acc:HGNC:16058]	-
ENSG00000164683	33.0051	68.7011	-1.05363	0.039811	1	HEY1	8	79764010	79767863	-	3232	protein_coding	hes related family bHLH transcription factor with YRPW motif 1 [Source:HGNC Symbol;Acc:HGNC:4880]	bHLH
ENSG00000101470	32.2188	68.7011	-1.08826	0.039811	1	TNNC2	20	45823214	45833745	-	876	protein_coding	troponin C2, fast skeletal type [Source:HGNC Symbol;Acc:HGNC:11944]	-
ENSG00000167705	534.646	974.242	-0.865465	0.0398842	1	RILP	17	1646145	1650077	-	2103	protein_coding	Rab interacting lysosomal protein [Source:HGNC Symbol;Acc:HGNC:30266]	-
ENSG00000120896	163.526	83.963	0.961227	0.0399008	1	SORBS3	8	22544986	22575788	+	6097	protein_coding	sorbin and SH3 domain containing 3 [Source:HGNC Symbol;Acc:HGNC:30907]	-
ENSG00000265612	30.6462	11.4685	1.41215	0.0401014	1	MIR4539	14	105857513	105857572	-	60	miRNA	microRNA 4539 [Source:HGNC Symbol;Acc:HGNC:41546]	-
ENSG00000127603	4369.29	2421.58	0.851437	0.0401597	1	MACF1	1	39081316	39487177	+	40739	protein_coding	microtubule-actin crosslinking factor 1 [Source:HGNC Symbol;Acc:HGNC:13664]	-
ENSG00000278619	65.2423	30.5461	1.09323	0.0405644	1	MRM1	17	36601572	36608971	+	1857	protein_coding	mitochondrial rRNA methyltransferase 1 [Source:HGNC Symbol;Acc:HGNC:26202]	-
ENSG00000011143	65.2423	30.5461	1.09323	0.0405644	1	MKS1	17	58205437	58219605	-	4078	protein_coding	Meckel syndrome, type 1 [Source:HGNC Symbol;Acc:HGNC:7121]	-
ENSG00000211945	19.6383	44.5363	-1.17427	0.0405677	1	IGHV1-18	14	106184901	106185394	-	410	IG_V_gene	immunoglobulin heavy variable 1-18 [Source:HGNC Symbol;Acc:HGNC:5549]	-
ENSG00000176945	5.48496	1.38778e-17	5.53326	0.0409646	1	MUC20	3	195720882	195741123	+	4249	protein_coding	mucin 20, cell surface associated [Source:HGNC Symbol;Acc:HGNC:23282]	-
ENSG00000186868	5.48496	1.38778e-17	5.53326	0.0409646	1	MAPT	17	45894382	46028334	+	14920	protein_coding	microtubule associated protein tau [Source:HGNC Symbol;Acc:HGNC:6893]	-
ENSG00000273008	5.48496	1.38778e-17	5.53326	0.0409646	1	AC010864.1	10	43136824	43138334	-	1511	lincRNA	novel transcript	-
ENSG00000162944	5.48496	1.38778e-17	5.53326	0.0409646	1	RFTN2	2	197568224	197676045	-	6007	protein_coding	raftlin family member 2 [Source:HGNC Symbol;Acc:HGNC:26402]	-
ENSG00000260325	5.48496	1.38778e-17	5.53326	0.0409646	1	HSPB9	17	42121431	42123352	+	1922	protein_coding	heat shock protein family B (small) member 9 [Source:HGNC Symbol;Acc:HGNC:30589]	-
ENSG00000175746	1.38778e-17	6.38119	-5.73744	0.0409646	1	C15orf54	15	39250684	39254845	+	3078	lincRNA	chromosome 15 open reading frame 54 (putative) [Source:HGNC Symbol;Acc:HGNC:33797]	-
ENSG00000121933	5.48496	1.38778e-17	5.53326	0.0409646	1	TMIGD3	1	111483348	111563962	-	2283	protein_coding	transmembrane and immunoglobulin domain containing 3 [Source:HGNC Symbol;Acc:HGNC:51375]	-
ENSG00000215267	1.38778e-17	6.38119	-5.73744	0.0409646	1	AKR1C7P	10	5275173	5288470	-	895	transcribed_unprocessed_pseudogene	aldo-keto reductase family 1 member C7, pseudogene [Source:HGNC Symbol;Acc:HGNC:44681]	-
ENSG00000284747	5.48496	1.38778e-17	5.53326	0.0409646	1	AL034417.4	1	7991134	8005312	+	4116	antisense	novel transcript, antisense to ERRFI1	-
ENSG00000205837	5.48496	1.38778e-17	5.53326	0.0409646	1	LINC00487	2	6728177	6770311	-	2202	lincRNA	long intergenic non-protein coding RNA 487 [Source:HGNC Symbol;Acc:HGNC:42947]	-
ENSG00000278420	5.48496	1.38778e-17	5.53326	0.0409646	1	MIR6819	22	36286847	36286907	-	61	miRNA	microRNA 6819 [Source:HGNC Symbol;Acc:HGNC:50155]	-
ENSG00000120210	5.48496	1.38778e-17	5.53326	0.0409646	1	INSL6	9	5123880	5185668	-	1760	protein_coding	insulin like 6 [Source:HGNC Symbol;Acc:HGNC:6089]	-
ENSG00000222043	5.48496	1.38778e-17	5.53326	0.0409646	1	AC079305.1	2	177264359	177265515	+	499	antisense	novel transcript	-
ENSG00000227262	1.38778e-17	6.38119	-5.73744	0.0409646	1	HCG4B	6	29925983	29926973	-	991	unprocessed_pseudogene	HLA complex group 4B [Source:HGNC Symbol;Acc:HGNC:22919]	-
ENSG00000153157	5.48496	1.38778e-17	5.53326	0.0409646	1	SYCP2L	6	10886831	10979320	+	3962	protein_coding	synaptonemal complex protein 2 like [Source:HGNC Symbol;Acc:HGNC:21537]	-
ENSG00000166349	5.48496	1.38778e-17	5.53326	0.0409646	1	RAG1	11	36510709	36593156	+	7815	protein_coding	recombination activating 1 [Source:HGNC Symbol;Acc:HGNC:9831]	-
ENSG00000243544	5.48496	1.38778e-17	5.53326	0.0409646	1	RN7SL172P	3	121653994	121654296	-	303	misc_RNA	RNA, 7SL, cytoplasmic 172, pseudogene [Source:HGNC Symbol;Acc:HGNC:46188]	-
ENSG00000127364	5.48496	1.38778e-17	5.53326	0.0409646	1	TAS2R4	7	141778442	141780819	+	2378	protein_coding	taste 2 receptor member 4 [Source:HGNC Symbol;Acc:HGNC:14911]	-
ENSG00000243554	5.48496	1.38778e-17	5.53326	0.0409646	1	AC004967.1	7	97969005	97972254	-	447	transcribed_unprocessed_pseudogene	CCZ1 homolog, vacuolar protein trafficking and biogenesis associated (CCZ1) pseudogene	-
ENSG00000258824	5.48496	1.38778e-17	5.53326	0.0409646	1	AL122035.1	14	64422935	64448557	-	550	antisense	novel transcript	-
ENSG00000232043	5.48496	1.38778e-17	5.53326	0.0409646	1	AL133230.1	20	50570975	50578041	-	4587	antisense	novel transcript, antisense to PTPN1	-
ENSG00000235419	5.48496	1.38778e-17	5.53326	0.0409646	1	AC010149.1	2	230520594	230580006	-	692	antisense	novel transcript, antisense to SP100	-
ENSG00000168079	5.48496	1.38778e-17	5.53326	0.0409646	1	SCARA5	8	27869882	27992727	-	4435	protein_coding	scavenger receptor class A member 5 [Source:HGNC Symbol;Acc:HGNC:28701]	-
ENSG00000226423	5.48496	1.38778e-17	5.53326	0.0409646	1	AC093642.1	2	242025183	242026176	-	565	lincRNA	novel transcript	-
ENSG00000279265	5.48496	1.38778e-17	5.53326	0.0409646	1	AC000123.2	7	127349833	127350293	-	461	TEC	TEC	-
ENSG00000234062	5.48496	1.38778e-17	5.53326	0.0409646	1	AL390879.1	X	136909395	137021630	+	3389	transcribed_unprocessed_pseudogene	transmembrane 9 superfamily member 2 (TM9SF2) pseudogene	-
ENSG00000274386	5.48496	1.38778e-17	5.53326	0.0409646	1	TMEM269	1	42785007	42816619	+	4373	protein_coding	transmembrane protein 269 [Source:HGNC Symbol;Acc:HGNC:52381]	-
ENSG00000211968	5.48496	1.38778e-17	5.53326	0.0409646	1	IGHV1-58	14	106622357	106622855	-	414	IG_V_gene	immunoglobulin heavy variable 1-58 [Source:HGNC Symbol;Acc:HGNC:5555]	-
ENSG00000196497	5.48496	1.38778e-17	5.53326	0.0409646	1	IPO4	14	24180219	24188964	-	5007	protein_coding	importin 4 [Source:HGNC Symbol;Acc:HGNC:19426]	-
ENSG00000159307	5.48496	1.38778e-17	5.53326	0.0409646	1	SCUBE1	22	43197283	43343388	-	12135	protein_coding	signal peptide, CUB domain and EGF like domain containing 1 [Source:HGNC Symbol;Acc:HGNC:13441]	-
ENSG00000235772	5.48496	1.38778e-17	5.53326	0.0409646	1	AP001625.2	21	42560374	42561934	-	575	antisense	novel transcript	-
ENSG00000213557	5.48496	1.38778e-17	5.53326	0.0409646	1	AC068050.1	9	108040213	108040592	+	380	processed_pseudogene	ribosomal protein L31 (RPL31) pseudogene	-
ENSG00000185155	5.48496	1.38778e-17	5.53326	0.0409646	1	MIXL1	1	226223618	226227054	+	2029	protein_coding	Mix paired-like homeobox [Source:HGNC Symbol;Acc:HGNC:13363]	Homeobox
ENSG00000143494	5.48496	1.38778e-17	5.53326	0.0409646	1	VASH2	1	212950520	212992037	+	9086	protein_coding	vasohibin 2 [Source:HGNC Symbol;Acc:HGNC:25723]	-
ENSG00000121380	5.48496	1.38778e-17	5.53326	0.0409646	1	BCL2L14	12	12049844	12211084	+	5112	protein_coding	BCL2 like 14 [Source:HGNC Symbol;Acc:HGNC:16657]	-
ENSG00000264017	5.48496	1.38778e-17	5.53326	0.0409646	1	RN7SL336P	6	89090946	89091242	+	297	misc_RNA	RNA, 7SL, cytoplasmic 336, pseudogene [Source:HGNC Symbol;Acc:HGNC:46352]	-
ENSG00000180673	1.38778e-17	6.38119	-5.73744	0.0409646	1	EXOC5P1	4	62816826	62818794	+	1969	processed_pseudogene	exocyst complex component 5 pseudogene 1 [Source:HGNC Symbol;Acc:HGNC:43870]	-
ENSG00000196391	5.48496	1.38778e-17	5.53326	0.0409646	1	ZNF774	15	90352245	90369146	+	8511	protein_coding	zinc finger protein 774 [Source:HGNC Symbol;Acc:HGNC:33108]	zf-C2H2
ENSG00000275198	5.48496	1.38778e-17	5.53326	0.0409646	1	AL512791.2	14	90383365	90387973	+	4609	lincRNA	novel transcript	-
ENSG00000261101	5.48496	1.38778e-17	5.53326	0.0409646	1	AC234775.3	X	101627868	101628523	+	656	sense_overlapping	novel transcript, overlapping to ARMCX3	-
ENSG00000256742	5.48496	1.38778e-17	5.53326	0.0409646	1	AC145422.1	12	121580792	121593504	+	544	lincRNA	novel transcript	-
ENSG00000243107	5.48496	1.38778e-17	5.53326	0.0409646	1	AC000120.1	7	92200014	92206857	-	1589	sense_overlapping	novel transcript	-
ENSG00000163016	5.48496	1.38778e-17	5.53326	0.0409646	1	ALMS1P1	2	73644919	73685576	+	1654	transcribed_unprocessed_pseudogene	ALMS1, centrosome and basal body associated protein pseudogene 1 [Source:HGNC Symbol;Acc:HGNC:29586]	-
ENSG00000204610	5.48496	1.38778e-17	5.53326	0.0409646	1	TRIM15	6	30163206	30172696	+	2515	protein_coding	tripartite motif containing 15 [Source:HGNC Symbol;Acc:HGNC:16284]	-
ENSG00000235408	5.48496	1.38778e-17	5.53326	0.0409646	1	SNORA71B	20	38425083	38425354	-	272	snoRNA	small nucleolar RNA, H/ACA box 71B [Source:HGNC Symbol;Acc:HGNC:10233]	-
ENSG00000251675	5.48496	1.38778e-17	5.53326	0.0409646	1	AC010260.1	5	80128361	80143883	+	664	antisense	novel transcript	-
ENSG00000122641	5.48496	1.38778e-17	5.53326	0.0409646	1	INHBA	7	41667168	41705834	-	8302	protein_coding	inhibin subunit beta A [Source:HGNC Symbol;Acc:HGNC:6066]	-
ENSG00000121764	5.48496	1.38778e-17	5.53326	0.0409646	1	HCRTR1	1	31617686	31632518	+	2558	protein_coding	hypocretin receptor 1 [Source:HGNC Symbol;Acc:HGNC:4848]	-
ENSG00000228915	5.48496	1.38778e-17	5.53326	0.0409646	1	OR7E128P	11	71893410	71894433	+	1024	unprocessed_pseudogene	olfactory receptor family 7 subfamily E member 128 pseudogene [Source:HGNC Symbol;Acc:HGNC:15305]	-
ENSG00000237637	5.48496	1.38778e-17	5.53326	0.0409646	1	FRY-AS1	13	32025314	32031639	-	1115	antisense	FRY antisense RNA 1 [Source:HGNC Symbol;Acc:HGNC:39725]	-
ENSG00000203416	5.48496	1.38778e-17	5.53326	0.0409646	1	FAM32BP	22	17213516	17214155	+	333	processed_pseudogene	family with sequence similarity 32 member B, pseudogene [Source:HGNC Symbol;Acc:HGNC:30945]	-
ENSG00000242798	5.48496	1.38778e-17	5.53326	0.0409646	1	AC073842.2	7	100115214	100127139	-	572	antisense	novel transcript	-
ENSG00000264548	1.38778e-17	6.38119	-5.73744	0.0409646	1	AC132872.2	17	82214227	82217352	+	2368	antisense	novel transcript, antisense CCDC57	-
ENSG00000225872	5.48496	1.38778e-17	5.53326	0.0409646	1	LINC01529	19	35785697	35797902	-	4415	transcribed_unprocessed_pseudogene	long intergenic non-protein coding RNA 1529 [Source:HGNC Symbol;Acc:HGNC:51268]	-
ENSG00000163009	5.48496	1.38778e-17	5.53326	0.0409646	1	C2orf48	2	10141382	10211725	+	2502	lincRNA	chromosome 2 open reading frame 48 [Source:HGNC Symbol;Acc:HGNC:26322]	-
ENSG00000251739	5.48496	1.38778e-17	5.53326	0.0409646	1	RNU6-1053P	4	183705931	183706031	+	101	snRNA	RNA, U6 small nuclear 1053, pseudogene [Source:HGNC Symbol;Acc:HGNC:48016]	-
ENSG00000143061	5.48496	1.38778e-17	5.53326	0.0409646	1	IGSF3	1	116574399	116667755	-	7400	protein_coding	immunoglobulin superfamily member 3 [Source:HGNC Symbol;Acc:HGNC:5950]	-
ENSG00000261359	5.48496	1.38778e-17	5.53326	0.0409646	1	PYCARD-AS1	16	31201885	31203452	+	1095	antisense	PYCARD antisense RNA 1 [Source:HGNC Symbol;Acc:HGNC:45036]	-
ENSG00000240914	1.38778e-17	6.38119	-5.73744	0.0409646	1	RPL15P2	14	94800849	94801463	-	615	processed_pseudogene	ribosomal protein L15 pseudogene 2 [Source:HGNC Symbol;Acc:HGNC:19803]	-
ENSG00000136305	1.38778e-17	6.38119	-5.73744	0.0409646	1	CIDEB	14	24305096	24311430	-	3198	protein_coding	cell death-inducing DFFA-like effector b [Source:HGNC Symbol;Acc:HGNC:1977]	-
ENSG00000156509	5.48496	1.38778e-17	5.53326	0.0409646	1	FBXO43	8	100133360	100145800	-	3950	protein_coding	F-box protein 43 [Source:HGNC Symbol;Acc:HGNC:28521]	-
ENSG00000254389	1.38778e-17	6.38119	-5.73744	0.0409646	1	RHPN1-AS1	8	143366631	143368548	-	1918	antisense	RHPN1 antisense RNA 1 (head to head) [Source:HGNC Symbol;Acc:HGNC:28457]	-
ENSG00000131409	5.48496	1.38778e-17	5.53326	0.0409646	1	LRRC4B	19	50516892	50568045	-	3121	protein_coding	leucine rich repeat containing 4B [Source:HGNC Symbol;Acc:HGNC:25042]	-
ENSG00000273682	5.48496	1.38778e-17	5.53326	0.0409646	1	AC109583.2	3	46918807	46918935	-	129	processed_pseudogene	biliverdin reductase B (flavin reductase (NADPH) (BLVRB) pseudogene	-
ENSG00000173267	1.38778e-17	6.38119	-5.73744	0.0409646	1	SNCG	10	86958618	86963260	+	1247	protein_coding	synuclein gamma [Source:HGNC Symbol;Acc:HGNC:11141]	-
ENSG00000157510	5.48496	1.38778e-17	5.53326	0.0409646	1	AFAP1L1	5	149271871	149341802	+	4721	protein_coding	actin filament associated protein 1 like 1 [Source:HGNC Symbol;Acc:HGNC:26714]	-
ENSG00000278224	5.48496	1.38778e-17	5.53326	0.0409646	1	PRICKLE4	6	41780762	41787372	+	2718	protein_coding	prickle planar cell polarity protein 4 [Source:HGNC Symbol;Acc:HGNC:16805]	-
ENSG00000115363	1.38778e-17	6.38119	-5.73744	0.0409646	1	EVA1A	2	75469302	75569722	-	2744	protein_coding	eva-1 homolog A, regulator of programmed cell death [Source:HGNC Symbol;Acc:HGNC:25816]	-
ENSG00000203756	5.48496	1.38778e-17	5.53326	0.0409646	1	TMEM244	6	129831244	129861547	-	670	protein_coding	transmembrane protein 244 [Source:HGNC Symbol;Acc:HGNC:21571]	-
ENSG00000211691	1.38778e-17	6.38119	-5.73744	0.0409646	1	TRGJP	7	38273587	38273647	-	61	TR_J_gene	T cell receptor gamma joining P [Source:HGNC Symbol;Acc:HGNC:12279]	-
ENSG00000211930	5.48496	1.38778e-17	5.53326	0.0409646	1	IGHD3-3	14	105914359	105914389	-	31	IG_D_gene	immunoglobulin heavy diversity 3-3 [Source:HGNC Symbol;Acc:HGNC:5498]	-
ENSG00000226624	5.48496	1.38778e-17	5.53326	0.0409646	1	AC005099.1	7	105819492	105820101	+	610	processed_pseudogene	ribosomal protein L13a (RPL13A) pseudogene	-
ENSG00000145198	1.38778e-17	6.38119	-5.73744	0.0409646	1	VWA5B2	3	184230429	184242329	+	5730	protein_coding	von Willebrand factor A domain containing 5B2 [Source:HGNC Symbol;Acc:HGNC:25144]	-
ENSG00000169684	1.38778e-17	6.38119	-5.73744	0.0409646	1	CHRNA5	15	78565520	78595269	+	3623	protein_coding	cholinergic receptor nicotinic alpha 5 subunit [Source:HGNC Symbol;Acc:HGNC:1959]	-
ENSG00000229334	1.38778e-17	6.38119	-5.73744	0.0409646	1	AC046143.1	3	194632923	194645401	+	972	antisense	novel transcript	-
ENSG00000281772	1.38778e-17	6.38119	-5.73744	0.0409646	1	AC019226.2	2	148062154	148062577	+	424	TEC	TEC	-
ENSG00000275215	1.38778e-17	6.38119	-5.73744	0.0409646	1	RNA5-8SN2	21	8395607	8395759	+	153	rRNA	RNA, 5.8S ribosomal N2 [Source:HGNC Symbol;Acc:HGNC:53521]	-
ENSG00000267226	5.48496	1.38778e-17	5.53326	0.0409646	1	AC104971.1	18	58670009	58671877	-	1209	bidirectional_promoter_lncRNA	uncharacterized LOC101927322 [Source:NCBI gene;Acc:101927322]	-
ENSG00000104321	5.48496	1.38778e-17	5.53326	0.0409646	1	TRPA1	8	72019917	72075617	-	6377	protein_coding	transient receptor potential cation channel subfamily A member 1 [Source:HGNC Symbol;Acc:HGNC:497]	-
ENSG00000183324	1.38778e-17	6.38119	-5.73744	0.0409646	1	REC114	15	73443158	73560014	+	927	protein_coding	REC114 meiotic recombination protein [Source:HGNC Symbol;Acc:HGNC:25065]	-
ENSG00000236519	1.38778e-17	6.38119	-5.73744	0.0409646	1	LINC01424	21	44802577	44804717	+	1031	antisense	long intergenic non-protein coding RNA 1424 [Source:HGNC Symbol;Acc:HGNC:40558]	-
ENSG00000135324	1.38778e-17	6.38119	-5.73744	0.0409646	1	MRAP2	6	84033756	84090881	+	2153	protein_coding	melanocortin 2 receptor accessory protein 2 [Source:HGNC Symbol;Acc:HGNC:21232]	-
ENSG00000207280	1.38778e-17	6.38119	-5.73744	0.0409646	1	SNORD20	2	231456444	231456523	-	80	snoRNA	small nucleolar RNA, C/D box 20 [Source:HGNC Symbol;Acc:HGNC:10143]	-
ENSG00000227009	5.48496	1.38778e-17	5.53326	0.0409646	1	FUNDC2P4	22	39155525	39155945	+	421	processed_pseudogene	FUN14 domain containing 2 pseudogene 4 [Source:HGNC Symbol;Acc:HGNC:37971]	-
ENSG00000233684	1.38778e-17	6.38119	-5.73744	0.0409646	1	LINC01865	2	317912	342118	+	1505	lincRNA	long intergenic non-protein coding RNA 1865 [Source:HGNC Symbol;Acc:HGNC:52684]	-
ENSG00000236800	1.38778e-17	6.38119	-5.73744	0.0409646	1	AC068898.1	10	48664199	48672424	-	335	lincRNA	novel transcript	-
ENSG00000130762	1.38778e-17	6.38119	-5.73744	0.0409646	1	ARHGEF16	1	3454426	3481113	+	5563	protein_coding	Rho guanine nucleotide exchange factor 16 [Source:HGNC Symbol;Acc:HGNC:15515]	-
ENSG00000125285	1.38778e-17	6.38119	-5.73744	0.0409646	1	SOX21	13	94709622	94712399	-	2778	protein_coding	SRY-box 21 [Source:HGNC Symbol;Acc:HGNC:11197]	HMG
ENSG00000258798	1.38778e-17	6.38119	-5.73744	0.0409646	1	AL133153.2	14	91418266	91421176	+	303	lincRNA	novel transcript, antisense to CCDC88C	-
ENSG00000267549	1.38778e-17	6.38119	-5.73744	0.0409646	1	AC006116.8	19	56314703	56341287	+	2537	antisense	novel transcript, antisense to ZSCAN5A	-
ENSG00000232663	1.38778e-17	6.38119	-5.73744	0.0409646	1	AL139415.2	1	8909742	8909904	+	163	processed_pseudogene	pseudogene similar to part of cytochrome oxidase subunit II	-
ENSG00000172020	1.38778e-17	6.38119	-5.73744	0.0409646	1	GAP43	3	115623324	115721490	+	2087	protein_coding	growth associated protein 43 [Source:HGNC Symbol;Acc:HGNC:4140]	-
ENSG00000207283	1.38778e-17	6.38119	-5.73744	0.0409646	1	RF00019	3	5086178	5086279	-	102	misc_RNA		-
ENSG00000136371	62.8835	123.39	-0.970425	0.0409919	1	MTHFS	15	79833585	79897379	-	1633	protein_coding	methenyltetrahydrofolate synthetase [Source:HGNC Symbol;Acc:HGNC:7437]	-
ENSG00000282164	28.2874	10.1967	1.46518	0.0409935	1	PEG13	8	140094894	140100543	-	5650	sense_intronic	paternally expressed 13 [Source:HGNC Symbol;Acc:HGNC:19969]	-
ENSG00000224975	28.2874	10.1967	1.46518	0.0409935	1	INE1	X	47204921	47205865	+	945	sense_intronic	inactivation escape 1 [Source:HGNC Symbol;Acc:HGNC:6060]	-
ENSG00000230551	130.503	66.1574	0.979491	0.041026	1	AC021078.1	5	149494314	149504670	-	8636	processed_transcript	novel transcript	-
ENSG00000234389	10.2028	1.29429	2.89208	0.041032	1	AC007278.1	2	102438713	102440475	+	1327	sense_intronic	novel transcript	-
ENSG00000099953	10.2028	1.29429	2.89208	0.041032	1	MMP11	22	23768226	23784316	+	5176	protein_coding	matrix metallopeptidase 11 [Source:HGNC Symbol;Acc:HGNC:7157]	-
ENSG00000144668	10.2028	1.29429	2.89208	0.041032	1	ITGA9	3	37452115	37823514	+	8277	protein_coding	integrin subunit alpha 9 [Source:HGNC Symbol;Acc:HGNC:6145]	-
ENSG00000233850	10.9891	1.29429	2.99778	0.041032	1	AC103563.7	2	95025193	95026709	-	478	antisense	novel transcript	-
ENSG00000272345	10.2028	1.29429	2.89208	0.041032	1	AL031775.1	6	24700907	24701793	-	887	antisense	novel transcript, antisense to ACOT13	-
ENSG00000269072	10.9891	1.29429	2.99778	0.041032	1	AC063977.6	19	51152923	51181966	-	1763	antisense	uncharacterized LOC101928517 [Source:NCBI gene;Acc:101928517]	-
ENSG00000165731	10.9891	1.29429	2.99778	0.041032	1	RET	10	43077027	43130351	+	6911	protein_coding	ret proto-oncogene [Source:HGNC Symbol;Acc:HGNC:9967]	-
ENSG00000268061	10.9891	1.29429	2.99778	0.041032	1	NAPA-AS1	19	47484282	47501597	+	1894	antisense	NAPA antisense RNA 1 [Source:HGNC Symbol;Acc:HGNC:44118]	-
ENSG00000273724	2.33955	11.4685	-2.22155	0.041032	1	AC106782.5	16	30336400	30343336	+	337	unprocessed_pseudogene	carbonic anhydrase VA, mitochondrial (CA5A) pseudogene	-
ENSG00000248472	2.33955	11.4685	-2.22155	0.041032	1	DDX11L9	15	101976558	101979093	-	1740	transcribed_unprocessed_pseudogene	DEAD/H-box helicase 11 like 9 [Source:HGNC Symbol;Acc:HGNC:37109]	-
ENSG00000261655	10.9891	1.29429	2.99778	0.041032	1	AC100803.2	8	141353403	141355365	-	1963	sense_overlapping	novel transcript, overlapping to GPR20	-
ENSG00000243176	10.9891	1.29429	2.99778	0.041032	1	AC092944.1	3	157175223	157381265	+	1544	processed_transcript	novel transcript	-
ENSG00000174483	10.2028	1.29429	2.89208	0.041032	1	BBS1	11	66510606	66533627	+	6145	protein_coding	Bardet-Biedl syndrome 1 [Source:HGNC Symbol;Acc:HGNC:966]	-
ENSG00000250850	10.9891	1.29429	2.99778	0.041032	1	AL161781.2	9	37002697	37008040	+	739	antisense	novel transcript, antisense to PAX5	-
ENSG00000279766	10.2028	1.29429	2.89208	0.041032	1	AC067931.1	8	140572142	140572812	-	671	TEC	TEC	-
ENSG00000269514	10.9891	1.29429	2.99778	0.041032	1	AC024257.3	12	48198357	48230275	+	6938	antisense	novel transcript, antisense to OR10AD1	-
ENSG00000285667	2.33955	11.4685	-2.22155	0.041032	1	AC012291.2	15	84717474	84746837	-	1711	lincRNA	novel transcript	-
ENSG00000281207	10.9891	1.29429	2.99778	0.041032	1	SLFNL1-AS1	1	41014590	41043890	+	4800	antisense	SLFNL1 antisense RNA 1 [Source:HGNC Symbol;Acc:HGNC:44126]	-
ENSG00000232504	10.9891	1.29429	2.99778	0.041032	1	ST3GAL5-AS1	2	85889280	85890980	+	783	lincRNA	ST3GAL5 antisense RNA 1 (head to head) [Source:HGNC Symbol;Acc:HGNC:51129]	-
ENSG00000274220	2.33955	11.4685	-2.22155	0.041032	1	AC009163.6	16	75433836	75436392	+	2557	lincRNA	novel transcript	-
ENSG00000240184	2.33955	11.4685	-2.22155	0.041032	1	PCDHGC3	5	141475947	141512979	+	5432	protein_coding	protocadherin gamma subfamily C, 3 [Source:HGNC Symbol;Acc:HGNC:8716]	-
ENSG00000007908	10.2028	1.29429	2.89208	0.041032	1	SELE	1	169722641	169764705	-	4585	protein_coding	selectin E [Source:HGNC Symbol;Acc:HGNC:10718]	-
ENSG00000229119	41.6541	85.2349	-1.02983	0.0411988	1	AC026403.1	5	166382305	166382599	+	295	processed_pseudogene	60S acidic ribosomal protein (RPLP0) pseudogene	-
ENSG00000159713	111.632	211.146	-0.918357	0.0413022	1	TPPP3	16	67389809	67393535	-	2618	protein_coding	tubulin polymerization promoting protein family member 3 [Source:HGNC Symbol;Acc:HGNC:24162]	-
ENSG00000282939	46.3718	94.1377	-1.0187	0.0413461	1	TRBV7-2	7	142352819	142353358	+	394	TR_V_gene	T cell receptor beta variable 7-2 [Source:HGNC Symbol;Acc:HGNC:12236]	-
ENSG00000205056	62.8835	29.2743	1.10137	0.041364	1	LINC02397	12	92466451	92492091	+	10626	lincRNA	long intergenic non-protein coding RNA 2397 [Source:HGNC Symbol;Acc:HGNC:53323]	-
ENSG00000256235	283.826	518.928	-0.870094	0.0417393	1	SMIM3	5	150777946	150796734	+	2449	protein_coding	small integral membrane protein 3 [Source:HGNC Symbol;Acc:HGNC:30248]	-
ENSG00000086506	345.941	629.577	-0.8635	0.0417789	1	HBQ1	16	180453	181181	+	536	protein_coding	hemoglobin subunit theta 1 [Source:HGNC Symbol;Acc:HGNC:4833]	-
ENSG00000105701	39566.7	70850.9	-0.840497	0.0418685	1	FKBP8	19	18531751	18544077	-	2902	protein_coding	FK506 binding protein 8 [Source:HGNC Symbol;Acc:HGNC:3724]	-
ENSG00000260267	26.7148	8.92483	1.57329	0.041904	1	AC026471.1	16	31456711	31459736	-	3026	antisense	novel transcript, antisense to ARMC5	-
ENSG00000157856	10.2028	28.0024	-1.442	0.041904	1	DRC1	2	26401916	26456711	+	3048	protein_coding	dynein regulatory complex subunit 1 [Source:HGNC Symbol;Acc:HGNC:24245]	-
ENSG00000260051	26.7148	8.92483	1.57329	0.041904	1	AL031600.1	16	1451760	1452653	+	570	antisense	novel transcript, antisense to CLCN7	-
ENSG00000142733	144.656	73.7884	0.970615	0.0419301	1	MAP3K6	1	27355184	27366892	-	4951	protein_coding	mitogen-activated protein kinase kinase kinase 6 [Source:HGNC Symbol;Acc:HGNC:6858]	-
ENSG00000276180	118.709	222.592	-0.905922	0.0421498	1	HIST1H4I	6	27138588	27139881	+	1294	protein_coding	histone cluster 1 H4 family member i [Source:HGNC Symbol;Acc:HGNC:4793]	-
ENSG00000117724	61.311	28.0024	1.12877	0.0422141	1	CENPF	1	214603195	214664588	+	11690	protein_coding	centromere protein F [Source:HGNC Symbol;Acc:HGNC:1857]	-
ENSG00000233392	70.7462	33.0898	1.09479	0.0424998	1	AC104809.2	2	240954617	240967451	-	2656	processed_transcript	uncharacterized LOC200772 [Source:NCBI gene;Acc:200772]	-
ENSG00000211900	39.2953	16.5559	1.2435	0.0425719	1	IGHJ6	14	105863198	105863258	-	61	IG_J_gene	immunoglobulin heavy joining 6 [Source:HGNC Symbol;Acc:HGNC:5540]	-
ENSG00000164707	24.356	8.92483	1.44066	0.0428142	1	SLC13A4	7	135681237	135729258	-	8015	protein_coding	solute carrier family 13 member 4 [Source:HGNC Symbol;Acc:HGNC:15827]	-
ENSG00000260793	24.356	8.92483	1.44066	0.0428142	1	AC003102.1	17	44221401	44223710	+	2012	antisense	novel transcript, antisense to UBTF	-
ENSG00000164867	24.356	8.92483	1.44066	0.0428142	1	NOS3	7	150990995	151014588	+	5953	protein_coding	nitric oxide synthase 3 [Source:HGNC Symbol;Acc:HGNC:7876]	-
ENSG00000100985	942.721	1692.82	-0.8444	0.0430352	1	MMP9	20	46008908	46016561	+	2336	protein_coding	matrix metallopeptidase 9 [Source:HGNC Symbol;Acc:HGNC:7176]	-
ENSG00000102010	53.4482	105.584	-0.979765	0.0432568	1	BMX	X	15464246	15556529	+	2806	protein_coding	BMX non-receptor tyrosine kinase [Source:HGNC Symbol;Acc:HGNC:1079]	-
ENSG00000160111	95.1207	47.0799	1.01373	0.0433388	1	CPAMD8	19	16892947	17026815	-	10199	protein_coding	C3 and PZP like, alpha-2-macroglobulin domain containing 8 [Source:HGNC Symbol;Acc:HGNC:23228]	-
ENSG00000197057	86.4717	41.9926	1.04102	0.0433967	1	DTHD1	4	36281622	36345756	+	5618	protein_coding	death domain containing 1 [Source:HGNC Symbol;Acc:HGNC:37261]	-
ENSG00000140451	37.7227	15.284	1.2994	0.0436842	1	PIF1	15	64815632	64825668	-	4656	protein_coding	PIF1 5'-to-3' DNA helicase [Source:HGNC Symbol;Acc:HGNC:26220]	-
ENSG00000198106	37.7227	15.284	1.2994	0.0436842	1	SNX29P2	16	29291220	29372110	+	4818	processed_transcript	sorting nexin 29 pseudogene 2 [Source:NCBI gene;Acc:440352]	-
ENSG00000275993	22.7834	7.653	1.5641	0.043693	1	SIK1B	21	6111134	6123739	+	4806	protein_coding	salt inducible kinase 1B (putative) [Source:HGNC Symbol;Acc:HGNC:52389]	-
ENSG00000272668	22.7834	7.653	1.5641	0.043693	1	AL590560.1	1	159854870	159867685	+	7134	antisense	uncharacterized LOC107985216 [Source:NCBI gene;Acc:107985216]	-
ENSG00000106976	22.7834	7.653	1.5641	0.043693	1	DNM1	9	128191655	128255248	+	10775	protein_coding	dynamin 1 [Source:HGNC Symbol;Acc:HGNC:2972]	-
ENSG00000115138	3.12593	14.0122	-2.11104	0.0439913	1	POMC	2	25160853	25168903	-	1538	protein_coding	proopiomelanocortin [Source:HGNC Symbol;Acc:HGNC:9201]	-
ENSG00000124103	12.5617	2.56592	2.25276	0.0439913	1	FAM209A	20	56517187	56526142	+	1137	protein_coding	family with sequence similarity 209 member A [Source:HGNC Symbol;Acc:HGNC:16100]	-
ENSG00000189423	12.5617	2.56592	2.25276	0.0439913	1	USP32P3	17	20415547	20431008	+	2935	transcribed_unprocessed_pseudogene	ubiquitin specific peptidase 32 pseudogene 3 [Source:HGNC Symbol;Acc:HGNC:43576]	-
ENSG00000284738	12.5617	2.56592	2.25276	0.0439913	1	AL358472.5	1	153923337	153935240	+	1267	antisense	uncharacterized LOC101928059 [Source:NCBI gene;Acc:101928059]	-
ENSG00000238018	3.12593	14.0122	-2.11104	0.0439913	1	AC093110.1	2	54661011	54680045	-	1236	antisense	novel transcript, antisense to SPTBN1	-
ENSG00000261308	12.5617	2.56592	2.25276	0.0439913	1	FIGNL2	12	51817840	51848766	-	4973	protein_coding	fidgetin like 2 [Source:HGNC Symbol;Acc:HGNC:13287]	-
ENSG00000197763	12.5617	2.56592	2.25276	0.0439913	1	TXNRD3	3	126571779	126655155	-	3809	protein_coding	thioredoxin reductase 3 [Source:HGNC Symbol;Acc:HGNC:20667]	-
ENSG00000136842	95.1207	179.35	-0.913628	0.0439914	1	TMOD1	9	97501180	97601748	+	3708	protein_coding	tropomodulin 1 [Source:HGNC Symbol;Acc:HGNC:11871]	-
ENSG00000232788	7.84391	21.6432	-1.4453	0.0444891	1	ITGA6-AS1	2	172464262	172466022	-	1077	antisense	ITGA6 antisense RNA 1 [Source:HGNC Symbol;Acc:HGNC:40308]	-
ENSG00000203760	7.84391	21.6432	-1.4453	0.0444891	1	CENPW	6	126340174	126348875	+	795	protein_coding	centromere protein W [Source:HGNC Symbol;Acc:HGNC:21488]	-
ENSG00000166035	7.0576	21.6432	-1.59487	0.0444891	1	LIPC	15	58410569	58569843	+	5184	protein_coding	lipase C, hepatic type [Source:HGNC Symbol;Acc:HGNC:6619]	-
ENSG00000197744	7.0576	21.6432	-1.59487	0.0444891	1	PTMAP2	5	118973796	118974122	+	327	processed_pseudogene	prothymosin alpha pseudogene 2 [Source:HGNC Symbol;Acc:HGNC:9625]	-
ENSG00000005189	7.0576	21.6432	-1.59487	0.0444891	1	REXO5	16	20806429	20849668	+	4114	protein_coding	RNA exonuclease 5 [Source:HGNC Symbol;Acc:HGNC:24661]	-
ENSG00000186638	7.84391	21.6432	-1.4453	0.0444891	1	KIF24	9	34252381	34311371	-	6131	protein_coding	kinesin family member 24 [Source:HGNC Symbol;Acc:HGNC:19916]	-
ENSG00000166348	35.3639	14.0122	1.33109	0.044879	1	USP54	10	73497538	73625953	-	9498	protein_coding	ubiquitin specific peptidase 54 [Source:HGNC Symbol;Acc:HGNC:23513]	-
ENSG00000162069	18.0657	5.10939	1.80537	0.0451175	1	BICDL2	16	3027682	3036926	-	4690	protein_coding	BICD family like cargo adaptor 2 [Source:HGNC Symbol;Acc:HGNC:33584]	-
ENSG00000162522	18.0657	5.10939	1.80537	0.0451175	1	KIAA1522	1	32741885	32774970	+	5965	protein_coding	KIAA1522 [Source:HGNC Symbol;Acc:HGNC:29301]	-
ENSG00000125869	18.0657	5.10939	1.80537	0.0451175	1	LAMP5	20	9514358	9530524	+	2042	protein_coding	lysosomal associated membrane protein family member 5 [Source:HGNC Symbol;Acc:HGNC:16097]	-
ENSG00000224281	18.852	5.10939	1.86637	0.0451175	1	SLC25A5-AS1	X	119466034	119469098	-	3065	processed_transcript	SLC25A5 antisense RNA 1 [Source:HGNC Symbol;Acc:HGNC:43438]	-
ENSG00000145075	18.852	5.10939	1.86637	0.0451175	1	CCDC39	3	180614008	180870933	-	4978	protein_coding	coiled-coil domain containing 39 [Source:HGNC Symbol;Acc:HGNC:25244]	-
ENSG00000250654	18.0657	5.10939	1.80537	0.0451175	1	AC023794.3	12	54076838	54081903	-	1390	transcribed_unprocessed_pseudogene	uncharacterized LOC100240735 [Source:NCBI gene;Acc:100240735]	-
ENSG00000234160	18.852	5.10939	1.86637	0.0451175	1	AL513165.1	9	37509150	37510299	+	289	antisense	novel transcript	-
ENSG00000211637	14.9206	3.83762	1.93563	0.0452022	1	IGLV4-69	22	22030934	22031472	+	419	IG_V_gene	immunoglobulin lambda variable 4-69 [Source:HGNC Symbol;Acc:HGNC:5921]	-
ENSG00000204396	14.1343	3.83762	1.85827	0.0452022	1	VWA7	6	31765590	31777294	-	3638	protein_coding	von Willebrand factor A domain containing 7 [Source:HGNC Symbol;Acc:HGNC:13939]	-
ENSG00000240583	4.69863	15.284	-1.66856	0.0452022	1	AQP1	7	30911694	30925516	+	3435	protein_coding	aquaporin 1 (Colton blood group) [Source:HGNC Symbol;Acc:HGNC:633]	-
ENSG00000273356	14.9206	3.83762	1.93563	0.0452022	1	LINC02019	3	50669989	50672048	+	2060	lincRNA	long intergenic non-protein coding RNA 2019 [Source:HGNC Symbol;Acc:HGNC:52854]	-
ENSG00000196517	4.69863	15.284	-1.66856	0.0452022	1	SLC6A9	1	43991500	44031467	-	5159	protein_coding	solute carrier family 6 member 9 [Source:HGNC Symbol;Acc:HGNC:11056]	-
ENSG00000274717	14.9206	3.83762	1.93563	0.0452022	1	AL049757.1	22	42791814	42794313	-	1596	processed_pseudogene	ADAM metallopeptidase with thrombospondin type 1 motif, 7 (ADAMTS7) pseudogene	-
ENSG00000232284	14.1343	3.83762	1.85827	0.0452022	1	GNG12-AS1	1	67832303	68202987	+	3465	antisense	GNG12 antisense RNA 1 [Source:HGNC Symbol;Acc:HGNC:43938]	-
ENSG00000211807	14.9206	3.83762	1.93563	0.0452022	1	TRAV26-1	14	22123318	22124285	+	537	TR_V_gene	T cell receptor alpha variable 26-1 [Source:HGNC Symbol;Acc:HGNC:12123]	-
ENSG00000269940	4.69863	15.284	-1.66856	0.0452022	1	AL049840.3	14	103694560	103695170	+	611	sense_intronic	novel transcript, sense intronic to KLC1	-
ENSG00000008311	14.1343	3.83762	1.85827	0.0452022	1	AASS	7	122075647	122144280	-	4591	protein_coding	aminoadipate-semialdehyde synthase [Source:HGNC Symbol;Acc:HGNC:17366]	-
ENSG00000143479	4.69863	15.284	-1.66856	0.0452022	1	DYRK3	1	206635536	206684419	+	4336	protein_coding	dual specificity tyrosine phosphorylation regulated kinase 3 [Source:HGNC Symbol;Acc:HGNC:3094]	-
ENSG00000228106	4.69863	15.284	-1.66856	0.0452022	1	AL392172.1	1	222815022	222837384	+	1069	lincRNA	dispatched RND transporter family member 1 [Source:NCBI gene;Acc:84976]	-
ENSG00000257270	14.1343	3.83762	1.85827	0.0452022	1	AL928654.2	14	105467793	105470617	-	445	antisense	novel transcript, antisense to MTA1	-
ENSG00000147180	14.9206	3.83762	1.93563	0.0452022	1	ZNF711	X	85244032	85273362	+	5004	protein_coding	zinc finger protein 711 [Source:HGNC Symbol;Acc:HGNC:13128]	zf-C2H2
ENSG00000248544	14.1343	3.83762	1.85827	0.0452022	1	AC008676.1	5	157375741	157384950	-	2078	antisense	novel transcript, antisense to CYFIP2	-
ENSG00000278740	14.1343	3.83762	1.85827	0.0452022	1	AC005332.7	17	68188547	68189165	+	619	lincRNA	novel transcript	-
ENSG00000099994	14.9206	3.83762	1.93563	0.0452022	1	SUSD2	22	24181259	24189110	+	5279	protein_coding	sushi domain containing 2 [Source:HGNC Symbol;Acc:HGNC:30667]	-
ENSG00000185585	4.69863	15.284	-1.66856	0.0452022	1	OLFML2A	9	124777158	124814885	+	6746	protein_coding	olfactomedin like 2A [Source:HGNC Symbol;Acc:HGNC:27270]	-
ENSG00000233836	14.1343	3.83762	1.85827	0.0452022	1	AC139769.1	19	23762944	23833314	+	3242	transcribed_unprocessed_pseudogene	zinc finger protein pseudogene	-
ENSG00000232060	4.69863	15.284	-1.66856	0.0452022	1	SLC4A1APP1	9	30558880	30559481	-	602	processed_pseudogene	solute carrier family 4 member 1 adaptor protein pseudogene 1 [Source:HGNC Symbol;Acc:HGNC:49811]	-
ENSG00000167748	3.91229	15.284	-1.92437	0.0452022	1	KLK1	19	50819148	50823787	-	2378	protein_coding	kallikrein 1 [Source:HGNC Symbol;Acc:HGNC:6357]	-
ENSG00000211813	4.69863	15.284	-1.66856	0.0452022	1	TRAV34	14	22207522	22208129	+	349	TR_V_gene	T cell receptor alpha variable 34 [Source:HGNC Symbol;Acc:HGNC:12133]	-
ENSG00000136099	3.91229	15.284	-1.92437	0.0452022	1	PCDH8	13	52842889	52848641	-	5150	protein_coding	protocadherin 8 [Source:HGNC Symbol;Acc:HGNC:8660]	-
ENSG00000234797	189.473	347.231	-0.873251	0.0452935	1	RPS3AP6	15	59768352	59769146	+	795	processed_pseudogene	ribosomal protein S3A pseudogene 6 [Source:HGNC Symbol;Acc:HGNC:18630]	-
ENSG00000224186	5.48496	17.8277	-1.67212	0.045436	1	C5orf66	5	135033280	135358219	+	6650	antisense	chromosome 5 open reading frame 66 [Source:HGNC Symbol;Acc:HGNC:48332]	-
ENSG00000270127	95.907	48.3518	0.987211	0.0460193	1	AC027020.2	15	100547765	100550153	-	2389	lincRNA	novel transcript	-
ENSG00000155846	144.656	75.0602	0.945993	0.0460546	1	PPARGC1B	5	149730298	149855022	+	12889	protein_coding	PPARG coactivator 1 beta [Source:HGNC Symbol;Acc:HGNC:30022]	-
ENSG00000196470	76.2502	146.283	-0.938282	0.0460546	1	SIAH1	16	48356364	48448402	-	6725	protein_coding	siah E3 ubiquitin protein ligase 1 [Source:HGNC Symbol;Acc:HGNC:10857]	-
ENSG00000182359	25.9286	54.7109	-1.07214	0.046223	1	KBTBD3	11	106051098	106077765	-	5516	protein_coding	kelch repeat and BTB domain containing 3 [Source:HGNC Symbol;Acc:HGNC:22934]	-
ENSG00000143416	414.347	744.041	-0.84425	0.0463496	1	SELENBP1	1	151364302	151372733	-	3504	protein_coding	selenium binding protein 1 [Source:HGNC Symbol;Acc:HGNC:10719]	-
ENSG00000107262	3656.14	6471.07	-0.82365	0.0466345	1	BAG1	9	33247820	33264720	-	7073	protein_coding	BCL2 associated athanogene 1 [Source:HGNC Symbol;Acc:HGNC:937]	-
ENSG00000233493	57.3796	111.943	-0.961925	0.0467766	1	TMEM238	19	55379245	55384598	-	1000	protein_coding	transmembrane protein 238 [Source:HGNC Symbol;Acc:HGNC:40042]	-
ENSG00000108465	414.347	227.68	0.863693	0.0470316	1	CDK5RAP3	17	47967810	47981774	+	6070	protein_coding	CDK5 regulatory subunit associated protein 3 [Source:HGNC Symbol;Acc:HGNC:18673]	-
ENSG00000251247	60.5247	28.0024	1.11019	0.047268	1	ZNF345	19	36850361	36913029	+	4738	protein_coding	zinc finger protein 345 [Source:HGNC Symbol;Acc:HGNC:16367]	zf-C2H2
ENSG00000229807	2503.47	1413.02	0.825124	0.0473775	1	XIST	X	73820651	73852723	-	25264	lincRNA	X inactive specific transcript [Source:HGNC Symbol;Acc:HGNC:12810]	-
ENSG00000163462	51.0894	22.9151	1.15443	0.0474097	1	TRIM46	1	155173787	155184971	+	4533	protein_coding	tripartite motif containing 46 [Source:HGNC Symbol;Acc:HGNC:19019]	-
ENSG00000272341	31.4325	12.7403	1.29804	0.0475441	1	AL137003.2	6	16764346	16766883	+	2538	lincRNA	novel transcript	-
ENSG00000255987	31.4325	12.7403	1.29804	0.0475441	1	TOMM20P2	17	35514766	35515186	-	421	processed_pseudogene	TOMM20 pseudogene 2 [Source:HGNC Symbol;Acc:HGNC:50519]	-
ENSG00000164114	13.348	33.0898	-1.29902	0.0475441	1	MAP9	4	155342658	155376970	-	8857	protein_coding	microtubule associated protein 9 [Source:HGNC Symbol;Acc:HGNC:26118]	-
ENSG00000133065	138.366	72.5166	0.931589	0.047758	1	SLC41A1	1	205789093	205813748	-	6357	protein_coding	solute carrier family 41 member 1 [Source:HGNC Symbol;Acc:HGNC:19429]	-
ENSG00000181218	60.5247	117.031	-0.949184	0.0477599	1	HIST3H2A	1	228456979	228457873	-	895	protein_coding	histone cluster 3 H2A [Source:HGNC Symbol;Acc:HGNC:20507]	-
ENSG00000005206	412.774	227.68	0.858209	0.0479373	1	SPPL2B	19	2328615	2354806	+	7130	protein_coding	signal peptide peptidase like 2B [Source:HGNC Symbol;Acc:HGNC:30627]	-
ENSG00000108309	275.963	496.035	-0.845525	0.047968	1	RUNDC3A	17	44308413	44318671	+	4905	protein_coding	RUN domain containing 3A [Source:HGNC Symbol;Acc:HGNC:16984]	-
ENSG00000236449	40.8678	17.8277	1.19375	0.0485971	1	AC010894.3	2	174547141	174774827	+	3701	antisense	novel transcript, antisense to WIPF1 and CHRNA1	-
ENSG00000164124	40.8678	17.8277	1.19375	0.0485971	1	TMEM144	4	158201604	158255411	+	9243	protein_coding	transmembrane protein 144 [Source:HGNC Symbol;Acc:HGNC:25633]	-
ENSG00000231160	40.8678	17.8277	1.19375	0.0485971	1	KLF3-AS1	4	38612701	38664883	-	4830	processed_transcript	KLF3 antisense RNA 1 [Source:HGNC Symbol;Acc:HGNC:25796]	-
ENSG00000157322	40.0816	17.8277	1.16582	0.0485971	1	CLEC18A	16	69950705	69964452	+	6140	protein_coding	C-type lectin domain family 18 member A [Source:HGNC Symbol;Acc:HGNC:30388]	-
ENSG00000092529	40.0816	17.8277	1.16582	0.0485971	1	CAPN3	15	42359500	42412318	+	4995	protein_coding	calpain 3 [Source:HGNC Symbol;Acc:HGNC:1480]	-
ENSG00000166529	40.0816	17.8277	1.16582	0.0485971	1	ZSCAN21	7	100049774	100065038	+	2140	protein_coding	zinc finger and SCAN domain containing 21 [Source:HGNC Symbol;Acc:HGNC:13104]	zf-C2H2
ENSG00000038382	472.531	262.019	0.850619	0.0486638	1	TRIO	5	14143702	14532128	+	17500	protein_coding	trio Rho guanine nucleotide exchange factor [Source:HGNC Symbol;Acc:HGNC:12303]	-
ENSG00000237803	23.5697	50.8954	-1.10487	0.0486862	1	LINC00211	2	37826247	37876274	-	2595	lincRNA	long intergenic non-protein coding RNA 211 [Source:HGNC Symbol;Acc:HGNC:37459]	-
ENSG00000128218	54.2345	105.584	-0.958751	0.0490125	1	VPREB3	22	23752743	23754468	-	610	protein_coding	V-set pre-B cell surrogate light chain 3 [Source:HGNC Symbol;Acc:HGNC:12710]	-
ENSG00000116675	12.5617	30.5461	-1.27063	0.0490282	1	DNAJC6	1	65248219	65415869	+	6954	protein_coding	DnaJ heat shock protein family (Hsp40) member C6 [Source:HGNC Symbol;Acc:HGNC:15469]	-
ENSG00000142303	190.26	101.769	0.902331	0.0496882	1	ADAMTS10	19	8580242	8610735	-	5703	protein_coding	ADAM metallopeptidase with thrombospondin type 1 motif 10 [Source:HGNC Symbol;Acc:HGNC:13201]	-
ENSG00000198892	202.054	363.765	-0.847665	0.0496891	1	SHISA4	1	201888680	201892306	+	1746	protein_coding	shisa family member 4 [Source:HGNC Symbol;Acc:HGNC:27139]	-
ENSG00000167548	3141.13	1785.67	0.814807	0.0498114	1	KMT2D	12	49018975	49059774	-	20485	protein_coding	lysine methyltransferase 2D [Source:HGNC Symbol;Acc:HGNC:7133]	-
ENSG00000163735	228.787	410.823	-0.843979	0.0500349	1	CXCL5	4	73995642	73998779	-	2538	protein_coding	C-X-C motif chemokine ligand 5 [Source:HGNC Symbol;Acc:HGNC:10642]	-
ENSG00000274602	47.158	21.6432	1.12125	0.0500626	1	PI4KAP1	22	18533646	18577968	-	4812	transcribed_unprocessed_pseudogene	phosphatidylinositol 4-kinase alpha pseudogene 1 [Source:HGNC Symbol;Acc:HGNC:33576]	-
ENSG00000253982	280.681	502.394	-0.839456	0.0501345	1	AC100810.1	8	1761990	1764502	-	1322	antisense	uncharacterized LOC101927752 [Source:NCBI gene;Acc:101927752]	-
ENSG00000213713	27.5011	10.1967	1.42471	0.0506208	1	PIGCP1	11	33075566	33076460	-	895	processed_pseudogene	phosphatidylinositol glycan anchor biosynthesis class C pseudogene 1 [Source:HGNC Symbol;Acc:HGNC:8961]	-
ENSG00000138182	121.068	63.6138	0.92782	0.0509752	1	KIF20B	10	89701610	89774939	+	6851	protein_coding	kinesin family member 20B [Source:HGNC Symbol;Acc:HGNC:7212]	-
ENSG00000224950	54.2345	25.4587	1.08915	0.0509782	1	AL390066.1	1	116493016	116499212	-	2302	lincRNA	novel transcript	-
ENSG00000111678	104.556	193.34	-0.88568	0.0511951	1	C12orf57	12	6942978	6946003	+	1806	protein_coding	chromosome 12 open reading frame 57 [Source:HGNC Symbol;Acc:HGNC:29521]	-
ENSG00000214872	84.1129	41.9926	1.00118	0.0512994	1	SMTNL1	11	57542641	57550274	+	1649	protein_coding	smoothelin like 1 [Source:HGNC Symbol;Acc:HGNC:32394]	-
ENSG00000126464	570.028	320.523	0.830515	0.0514118	1	PRR12	19	49591643	49626439	+	7093	protein_coding	proline rich 12 [Source:HGNC Symbol;Acc:HGNC:29217]	-
ENSG00000121940	91.1893	45.8081	0.99235	0.0514586	1	CLCC1	1	108929508	108963457	-	4964	protein_coding	chloride channel CLIC like 1 [Source:HGNC Symbol;Acc:HGNC:29675]	-
ENSG00000214688	45.5855	20.3714	1.15943	0.0515504	1	C10orf105	10	71711702	71737824	-	4933	protein_coding	chromosome 10 open reading frame 105 [Source:HGNC Symbol;Acc:HGNC:20304]	-
ENSG00000180574	21.9971	47.0799	-1.09168	0.0515504	1	EIF2S3B	12	10505602	10523135	+	2423	protein_coding	eukaryotic translation initiation factor 2 subunit gamma B [Source:HGNC Symbol;Acc:HGNC:43863]	-
ENSG00000203965	21.2109	47.0799	-1.14386	0.0515504	1	EFCAB7	1	63523372	63572693	+	5704	protein_coding	EF-hand calcium binding domain 7 [Source:HGNC Symbol;Acc:HGNC:29379]	-
ENSG00000197779	112.419	58.5264	0.941072	0.0517056	1	ZNF81	X	47836902	48002561	+	8443	protein_coding	zinc finger protein 81 [Source:HGNC Symbol;Acc:HGNC:13156]	zf-C2H2
ENSG00000272462	36.1502	15.284	1.2382	0.051728	1	U91328.1	6	25992662	26001775	+	4130	lincRNA	novel transcript	-
ENSG00000251259	36.9364	15.284	1.26912	0.051728	1	AC004069.1	4	105137280	105140619	-	549	lincRNA	novel transcript	-
ENSG00000264781	36.9364	15.284	1.26912	0.051728	1	MIR4537	14	105859484	105859553	-	70	miRNA	microRNA 4537 [Source:HGNC Symbol;Acc:HGNC:41682]	-
ENSG00000172159	146.228	265.834	-0.861465	0.0518926	1	FRMD3	9	83242990	83538546	-	6486	protein_coding	FERM domain containing 3 [Source:HGNC Symbol;Acc:HGNC:24125]	-
ENSG00000197355	344.369	190.797	0.851756	0.052221	1	UAP1L1	9	137077501	137084539	+	5283	protein_coding	UDP-N-acetylglucosamine pyrophosphorylase 1 like 1 [Source:HGNC Symbol;Acc:HGNC:28082]	-
ENSG00000266714	1527.71	869.952	0.812328	0.0523104	1	MYO15B	17	75588058	75626501	+	12761	protein_coding	myosin XVB [Source:HGNC Symbol;Acc:HGNC:14083]	-
ENSG00000177432	10.2028	26.7306	-1.37518	0.0523243	1	NAP1L5	4	88695915	88697829	-	1915	protein_coding	nucleosome assembly protein 1 like 5 [Source:HGNC Symbol;Acc:HGNC:19968]	-
ENSG00000198658	10.2028	26.7306	-1.37518	0.0523243	1	ABHD17AP1	1	148146395	148149566	+	933	unprocessed_pseudogene	abhydrolase domain containing 17A pseudogene 1 [Source:HGNC Symbol;Acc:HGNC:28394]	-
ENSG00000072195	52.662	24.1869	1.12045	0.0524031	1	SPEG	2	219434846	219498287	+	17910	protein_coding	SPEG complex locus [Source:HGNC Symbol;Acc:HGNC:16901]	-
ENSG00000143774	7257.26	12626.7	-0.798966	0.0531974	1	GUK1	1	228139962	228148984	+	4725	protein_coding	guanylate kinase 1 [Source:HGNC Symbol;Acc:HGNC:4693]	-
ENSG00000285979	66.8149	31.8179	1.06885	0.0532081	1	AC009090.6	16	57177349	57181390	+	3524	antisense	novel transcript, antisense to FAM192A	-
ENSG00000125843	66.0286	123.39	-0.900168	0.0533156	1	AP5S1	20	3820524	3828837	+	5490	protein_coding	adaptor related protein complex 5 subunit sigma 1 [Source:HGNC Symbol;Acc:HGNC:15875]	-
ENSG00000169397	37.7227	75.0602	-0.989181	0.0533767	1	RNASE3	14	20891399	20892348	+	720	protein_coding	ribonuclease A family member 3 [Source:HGNC Symbol;Acc:HGNC:10046]	-
ENSG00000179406	101.411	52.1673	0.958242	0.0534653	1	LINC00174	7	66376044	66493566	-	11354	processed_transcript	long intergenic non-protein coding RNA 174 [Source:HGNC Symbol;Acc:HGNC:27788]	-
ENSG00000104970	34.5776	14.0122	1.29878	0.0535035	1	KIR3DX1	19	54532692	54545771	+	5125	transcribed_unprocessed_pseudogene	killer cell immunoglobulin like receptor, three Ig domains X1 [Source:HGNC Symbol;Acc:HGNC:25043]	-
ENSG00000163359	34.5776	14.0122	1.29878	0.0535035	1	COL6A3	2	237324003	237414375	-	19633	protein_coding	collagen type VI alpha 3 chain [Source:HGNC Symbol;Acc:HGNC:2213]	-
ENSG00000127920	963.164	1681.38	-0.803666	0.0539901	1	GNG11	7	93921699	93928610	+	3055	protein_coding	G protein subunit gamma 11 [Source:HGNC Symbol;Acc:HGNC:4403]	-
ENSG00000163606	68.3874	128.477	-0.907875	0.0540368	1	CD200R1	3	112921209	112975122	-	3905	protein_coding	CD200 receptor 1 [Source:HGNC Symbol;Acc:HGNC:24235]	-
ENSG00000171368	23.5697	8.92483	1.39359	0.0541358	1	TPPP	5	659862	693395	-	6022	protein_coding	tubulin polymerization promoting protein [Source:HGNC Symbol;Acc:HGNC:24164]	-
ENSG00000112796	23.5697	8.92483	1.39359	0.0541358	1	ENPP5	6	46159187	46170971	-	4264	protein_coding	ectonucleotide pyrophosphatase/phosphodiesterase 5 (putative) [Source:HGNC Symbol;Acc:HGNC:13717]	-
ENSG00000211670	9.41652	24.1869	-1.34555	0.0541358	1	IGLV3-9	22	22819010	22819756	+	461	IG_V_gene	immunoglobulin lambda variable 3-9 (gene/pseudogene) [Source:HGNC Symbol;Acc:HGNC:5918]	-
ENSG00000163923	9.41652	24.1869	-1.34555	0.0541358	1	RPL39L	3	187120948	187180908	-	1060	protein_coding	ribosomal protein L39 like [Source:HGNC Symbol;Acc:HGNC:17094]	-
ENSG00000004399	1227.35	700.799	0.808436	0.0542165	1	PLXND1	3	129555175	129606818	-	9738	protein_coding	plexin D1 [Source:HGNC Symbol;Acc:HGNC:9107]	-
ENSG00000126756	257.879	456.608	-0.823796	0.0543213	1	UXT	X	47651798	47659161	-	1243	protein_coding	ubiquitously expressed prefoldin like chaperone [Source:HGNC Symbol;Acc:HGNC:12641]	-
ENSG00000247982	698.977	396.833	0.816643	0.0546499	1	LINC00926	15	57300365	57307769	+	3669	lincRNA	long intergenic non-protein coding RNA 926 [Source:HGNC Symbol;Acc:HGNC:27514]	-
ENSG00000213930	257.093	142.467	0.85144	0.054665	1	GALT	9	34638133	34651035	+	4407	protein_coding	galactose-1-phosphate uridylyltransferase [Source:HGNC Symbol;Acc:HGNC:4135]	-
ENSG00000067191	104.556	54.7109	0.933688	0.0553018	1	CACNB1	17	39173456	39197703	-	7094	protein_coding	calcium voltage-gated channel auxiliary subunit beta 1 [Source:HGNC Symbol;Acc:HGNC:1401]	-
ENSG00000243547	44.0129	85.2349	-0.950618	0.0557588	1	HNRNPKP4	3	96349554	96350939	+	1386	processed_pseudogene	heterogeneous nuclear ribonucleoprotein K pseudogene 4 [Source:HGNC Symbol;Acc:HGNC:42377]	-
ENSG00000128694	55.0208	26.7306	1.0398	0.0559049	1	OSGEPL1	2	189746660	189763227	-	3583	protein_coding	O-sialoglycoprotein endopeptidase like 1 [Source:HGNC Symbol;Acc:HGNC:23075]	-
ENSG00000139194	55.8071	26.7306	1.06022	0.0559049	1	RBP5	12	7123684	7128942	-	1369	protein_coding	retinol binding protein 5 [Source:HGNC Symbol;Acc:HGNC:15847]	-
ENSG00000132530	398.621	223.864	0.832264	0.0559095	1	XAF1	17	6755447	6775647	+	6615	protein_coding	XIAP associated factor 1 [Source:HGNC Symbol;Acc:HGNC:30932]	-
ENSG00000185986	62.0972	30.5461	1.0221	0.0559989	1	SDHAP3	5	1572222	1594620	-	1173	transcribed_unprocessed_pseudogene	succinate dehydrogenase complex flavoprotein subunit A pseudogene 3 [Source:HGNC Symbol;Acc:HGNC:18781]	-
ENSG00000167291	21.2109	7.653	1.46157	0.0560418	1	TBC1D16	17	79932343	80035848	-	11555	protein_coding	TBC1 domain family member 16 [Source:HGNC Symbol;Acc:HGNC:28356]	-
ENSG00000254419	21.2109	7.653	1.46157	0.0560418	1	AL139349.1	20	58710795	58711633	+	577	sense_intronic	novel transcript	-
ENSG00000146733	8.63021	22.9151	-1.39181	0.0560418	1	PSPH	7	56011051	56051604	-	2762	protein_coding	phosphoserine phosphatase [Source:HGNC Symbol;Acc:HGNC:9577]	-
ENSG00000242028	21.2109	7.653	1.46157	0.0560418	1	HYPK	15	43796142	43803043	+	6393	protein_coding	huntingtin interacting protein K [Source:HGNC Symbol;Acc:HGNC:18418]	-
ENSG00000234515	21.9971	7.653	1.51374	0.0560418	1	PPP1R2P1	6	32879171	32879848	-	678	transcribed_processed_pseudogene	protein phosphatase 1 regulatory inhibitor subunit 2 pseudogene 1 [Source:HGNC Symbol;Acc:HGNC:9289]	-
ENSG00000272994	21.9971	7.653	1.51374	0.0560418	1	AC012360.3	2	105334027	105337475	-	3449	lincRNA	novel transcript	-
ENSG00000276819	8.63021	22.9151	-1.39181	0.0560418	1	TRBV15	7	142592928	142593473	+	421	TR_V_gene	T cell receptor beta variable 15 [Source:HGNC Symbol;Acc:HGNC:12190]	-
ENSG00000225200	8.63021	22.9151	-1.39181	0.0560418	1	AC246787.1	14	105978520	105979146	-	627	processed_pseudogene	ribosomal protein S8 (RPS8) pseudogene	-
ENSG00000130635	0.766981	8.92483	-3.31345	0.0566303	1	COL5A1	9	134641774	134844843	+	11189	protein_coding	collagen type V alpha 1 chain [Source:HGNC Symbol;Acc:HGNC:2209]	-
ENSG00000125462	1.55316	8.92483	-2.41336	0.0566303	1	C1orf61	1	156404250	156430701	-	12314	protein_coding	chromosome 1 open reading frame 61 [Source:HGNC Symbol;Acc:HGNC:30780]	-
ENSG00000173258	0.766981	8.92483	-3.31345	0.0566303	1	ZNF483	9	111525159	111577844	+	5738	protein_coding	zinc finger protein 483 [Source:HGNC Symbol;Acc:HGNC:23384]	zf-C2H2
ENSG00000138606	1.55316	8.92483	-2.41336	0.0566303	1	SHF	15	45167214	45201175	-	4894	protein_coding	Src homology 2 domain containing F [Source:HGNC Symbol;Acc:HGNC:25116]	-
ENSG00000254717	0.766981	8.92483	-3.31345	0.0566303	1	GLYATL1P2	11	58878302	58893460	+	1161	transcribed_unprocessed_pseudogene	glycine-N-acyltransferase like 1 pseudogene 2 [Source:HGNC Symbol;Acc:HGNC:37863]	-
ENSG00000124614	1.55316	8.92483	-2.41336	0.0566303	1	RPS10	6	34417454	34426125	-	2358	protein_coding	ribosomal protein S10 [Source:HGNC Symbol;Acc:HGNC:10383]	-
ENSG00000197465	1.55316	8.92483	-2.41336	0.0566303	1	GYPE	4	143870867	143905563	-	2004	protein_coding	glycophorin E (MNS blood group) [Source:HGNC Symbol;Acc:HGNC:4705]	-
ENSG00000143341	0.766981	8.92483	-3.31345	0.0566303	1	HMCN1	1	185734551	186190949	+	18579	protein_coding	hemicentin 1 [Source:HGNC Symbol;Acc:HGNC:19194]	-
ENSG00000175161	1.55316	8.92483	-2.41336	0.0566303	1	CADM2	3	84958981	86074429	+	9990	protein_coding	cell adhesion molecule 2 [Source:HGNC Symbol;Acc:HGNC:29849]	-
ENSG00000131019	1.55316	8.92483	-2.41336	0.0566303	1	ULBP3	6	150063150	150069095	-	988	protein_coding	UL16 binding protein 3 [Source:HGNC Symbol;Acc:HGNC:14895]	-
ENSG00000078114	1.55316	8.92483	-2.41336	0.0566303	1	NEBL	10	20779973	21174187	-	13654	protein_coding	nebulette [Source:HGNC Symbol;Acc:HGNC:16932]	-
ENSG00000060566	0.766981	8.92483	-3.31345	0.0566303	1	CREB3L3	19	4153601	4173054	+	2678	protein_coding	cAMP responsive element binding protein 3 like 3 [Source:HGNC Symbol;Acc:HGNC:18855]	TF_bZIP
ENSG00000252274	0.766981	8.92483	-3.31345	0.0566303	1	RF00422	17	72818836	72818972	-	137	scaRNA		-
ENSG00000259659	0.766981	8.92483	-3.31345	0.0566303	1	AC009996.1	15	44557829	44559188	+	653	sense_intronic	novel transcript	-
ENSG00000273424	0.766981	8.92483	-3.31345	0.0566303	1	AL008582.1	22	41430934	41431375	+	442	lincRNA	novel transcript	-
ENSG00000259097	1.55316	8.92483	-2.41336	0.0566303	1	AL163932.1	14	98068240	98205143	-	542	lincRNA	novel transcript	-
ENSG00000123154	39.2953	17.8277	1.13734	0.0568267	1	WDR83	19	12666800	12675832	+	2360	protein_coding	WD repeat domain 83 [Source:HGNC Symbol;Acc:HGNC:32672]	-
ENSG00000185875	18.852	40.7208	-1.10388	0.0568267	1	THNSL1	10	25016658	25026664	+	3788	protein_coding	threonine synthase like 1 [Source:HGNC Symbol;Acc:HGNC:26160]	-
ENSG00000214135	152.519	82.6912	0.882772	0.0570021	1	AC132008.2	3	197578213	197627906	-	3502	transcribed_unprocessed_pseudogene	succinate dehydrogenase complex flavoprotein subunit A pseudogene [Source:NCBI gene;Acc:220729]	-
ENSG00000137078	379.751	663.916	-0.805632	0.0573211	1	SIT1	9	35649295	35650950	-	1327	protein_coding	signaling threshold regulating transmembrane adaptor 1 [Source:HGNC Symbol;Acc:HGNC:17710]	-
ENSG00000235174	126.572	227.68	-0.846088	0.0574706	1	RPL39P3	6	73373108	73373263	-	156	processed_pseudogene	ribosomal protein L39 pseudogene 3 [Source:HGNC Symbol;Acc:HGNC:21383]	-
ENSG00000279744	30.6462	12.7403	1.26166	0.0575636	1	AC132938.5	17	82462601	82464255	+	1655	TEC	TEC	-
ENSG00000175063	30.6462	12.7403	1.26166	0.0575636	1	UBE2C	20	45812576	45816957	+	1286	protein_coding	ubiquitin conjugating enzyme E2 C [Source:HGNC Symbol;Acc:HGNC:15937]	-
ENSG00000217716	13.348	31.8179	-1.24265	0.0575636	1	RPS10P3	9	88016300	88016793	+	494	processed_pseudogene	ribosomal protein S10 pseudogene 3 [Source:HGNC Symbol;Acc:HGNC:23684]	-
ENSG00000223960	53.4482	25.4587	1.06813	0.0575772	1	AC009948.1	2	178413939	178440243	+	4001	antisense	uncharacterized LOC101927027 [Source:NCBI gene;Acc:101927027]	-
ENSG00000269044	53.4482	25.4587	1.06813	0.0575772	1	AC024075.2	19	16633797	16635269	-	1473	sense_intronic	novel transcript, sense intronic C19orf42	-
ENSG00000178115	19.6383	6.38119	1.60971	0.05801	1	GOLGA8Q	15	30552078	30562501	+	2137	protein_coding	golgin A8 family member Q [Source:HGNC Symbol;Acc:HGNC:44408]	-
ENSG00000180769	7.0576	20.3714	-1.50791	0.05801	1	WDFY3-AS2	4	84965682	85011277	+	6203	processed_transcript	WDFY3 antisense RNA 2 [Source:HGNC Symbol;Acc:HGNC:21603]	-
ENSG00000234337	7.0576	20.3714	-1.50791	0.05801	1	AC026462.1	16	52655307	52656045	+	739	processed_pseudogene	tropomyosin 1 (alpha) (TPM1) pseudogene	-
ENSG00000100526	7.84391	20.3714	-1.35834	0.05801	1	CDKN3	14	54396849	54420218	+	1836	protein_coding	cyclin dependent kinase inhibitor 3 [Source:HGNC Symbol;Acc:HGNC:1791]	-
ENSG00000243566	19.6383	6.38119	1.60971	0.05801	1	UPK3B	7	76510428	76516521	+	2660	protein_coding	uroplakin 3B [Source:HGNC Symbol;Acc:HGNC:21444]	-
ENSG00000114857	1137.72	656.285	0.793706	0.0588398	1	NKTR	3	42600614	42648741	+	17356	protein_coding	natural killer cell triggering receptor [Source:HGNC Symbol;Acc:HGNC:7833]	-
ENSG00000123545	48.7306	92.8658	-0.927727	0.0588423	1	NDUFAF4	6	96889313	96897881	-	2540	protein_coding	NADH:ubiquinone oxidoreductase complex assembly factor 4 [Source:HGNC Symbol;Acc:HGNC:21034]	-
ENSG00000172809	966.309	1667.39	-0.78691	0.0591499	1	RPL38	17	74203582	74210655	+	3829	protein_coding	ribosomal protein L38 [Source:HGNC Symbol;Acc:HGNC:10349]	-
ENSG00000165949	73.8913	136.108	-0.879599	0.0592241	1	IFI27	14	94104836	94116698	+	4147	protein_coding	interferon alpha inducible protein 27 [Source:HGNC Symbol;Acc:HGNC:5397]	-
ENSG00000100429	44.0129	20.3714	1.10894	0.0593617	1	HDAC10	22	50245183	50251405	-	4951	protein_coding	histone deacetylase 10 [Source:HGNC Symbol;Acc:HGNC:18128]	-
ENSG00000169246	21.2109	45.8081	-1.10443	0.0593617	1	NPIPB3	16	21402237	21448567	-	4717	protein_coding	nuclear pore complex interacting protein family member B3 [Source:HGNC Symbol;Acc:HGNC:28989]	-
ENSG00000235192	12.5617	29.2743	-1.20948	0.0598915	1	AC009495.3	2	165794851	165810010	+	779	lincRNA	novel transcript	-
ENSG00000100359	28.2874	11.4685	1.29715	0.0598915	1	SGSM3	22	40370591	40410289	+	4770	protein_coding	small G protein signaling modulator 3 [Source:HGNC Symbol;Acc:HGNC:25228]	-
ENSG00000179240	28.2874	11.4685	1.29715	0.0598915	1	GVQW3	11	76381313	76414619	+	10972	protein_coding	GVQW motif containing 3 [Source:HGNC Symbol;Acc:HGNC:51239]	-
ENSG00000260852	28.2874	11.4685	1.29715	0.0598915	1	FBXL19-AS1	16	30919319	30923269	-	3951	antisense	FBXL19 antisense RNA 1 [Source:HGNC Symbol;Acc:HGNC:27557]	-
ENSG00000235257	12.5617	29.2743	-1.20948	0.0598915	1	ITGA9-AS1	3	37745432	37861780	-	6651	processed_transcript	ITGA9 antisense RNA 1 [Source:HGNC Symbol;Acc:HGNC:49668]	-
ENSG00000279377	17.2794	5.10939	1.74168	0.0599736	1	AC003973.3	19	21965708	21968529	-	2822	TEC	TEC	-
ENSG00000173567	17.2794	5.10939	1.74168	0.0599736	1	ADGRF3	2	26308173	26346817	-	5761	protein_coding	adhesion G protein-coupled receptor F3 [Source:HGNC Symbol;Acc:HGNC:18989]	-
ENSG00000278922	17.2794	5.10939	1.74168	0.0599736	1	AC002310.6	16	30526918	30528294	+	1377	TEC	novel transcript	-
ENSG00000173239	6.27128	19.0995	-1.58226	0.0599736	1	LIPM	10	88802730	88820546	+	1511	protein_coding	lipase family member M [Source:HGNC Symbol;Acc:HGNC:23455]	-
ENSG00000257497	17.2794	5.10939	1.74168	0.0599736	1	AC121761.1	12	75483454	75489820	-	1482	antisense	novel transcript, antisense to GLIPR1	-
ENSG00000117592	1075.6	1849.26	-0.781694	0.060564	1	PRDX6	1	173477266	173488807	+	2367	protein_coding	peroxiredoxin 6 [Source:HGNC Symbol;Acc:HGNC:16753]	-
ENSG00000179104	94.3344	49.6236	0.926012	0.0608497	1	TMTC2	12	82686880	83134870	+	8323	protein_coding	transmembrane and tetratricopeptide repeat containing 2 [Source:HGNC Symbol;Acc:HGNC:25440]	-
ENSG00000260244	16.4932	36.9053	-1.15364	0.06121	1	AC104083.1	4	155734448	155737062	+	2615	sense_overlapping	novel transcript, overlapping GUCY1A3	-
ENSG00000198478	323.139	560.898	-0.795214	0.0612234	1	SH3BGRL2	6	79631283	79703659	+	4653	protein_coding	SH3 domain binding glutamate rich protein like 2 [Source:HGNC Symbol;Acc:HGNC:15567]	-
ENSG00000108387	24.356	50.8954	-1.0578	0.0613407	1	SEPT4	17	58520250	58540818	-	8012	protein_coding	septin 4 [Source:HGNC Symbol;Acc:HGNC:9165]	-
ENSG00000183010	5.48496	16.5559	-1.56595	0.0618007	1	PYCR1	17	81932384	81942412	-	2886	protein_coding	pyrroline-5-carboxylate reductase 1 [Source:HGNC Symbol;Acc:HGNC:9721]	-
ENSG00000237264	5.48496	16.5559	-1.56595	0.0618007	1	FTH1P11	8	81521682	81522232	-	551	processed_pseudogene	ferritin heavy chain 1 pseudogene 11 [Source:HGNC Symbol;Acc:HGNC:3981]	-
ENSG00000244479	5.48496	16.5559	-1.56595	0.0618007	1	OR2A1-AS1	7	144300395	144356181	-	2532	antisense	OR2A1 antisense RNA 1 [Source:HGNC Symbol;Acc:HGNC:49168]	-
ENSG00000254876	5.48496	16.5559	-1.56595	0.0618007	1	SUGT1P4-STRA6LP	9	97238449	97297314	+	3701	processed_transcript	SUGT1P4-STRA6LP readthrough [Source:HGNC Symbol;Acc:HGNC:53834]	-
ENSG00000236333	5.48496	16.5559	-1.56595	0.0618007	1	TRHDE-AS1	12	72253508	72274907	-	8781	processed_transcript	TRHDE antisense RNA 1 [Source:HGNC Symbol;Acc:HGNC:27471]	-
ENSG00000176438	976.531	565.985	0.786854	0.0619393	1	SYNE3	14	95407266	95475836	-	18164	protein_coding	spectrin repeat containing nuclear envelope family member 3 [Source:HGNC Symbol;Acc:HGNC:19861]	-
ENSG00000253755	2.33955	10.1967	-2.05352	0.0623388	1	IGHGP	14	105664633	105669843	-	1178	IG_C_pseudogene	immunoglobulin heavy constant gamma P (non-functional) [Source:HGNC Symbol;Acc:HGNC:5529]	-
ENSG00000168546	9.41652	1.29429	2.77801	0.0623388	1	GFRA2	8	21690403	21812357	-	5716	protein_coding	GDNF family receptor alpha 2 [Source:HGNC Symbol;Acc:HGNC:4244]	-
ENSG00000280054	9.41652	1.29429	2.77801	0.0623388	1	AC004241.5	12	47728151	47730598	-	2448	TEC	TEC	-
ENSG00000170482	9.41652	1.29429	2.77801	0.0623388	1	SLC23A1	5	139367196	139384553	-	3203	protein_coding	solute carrier family 23 member 1 [Source:HGNC Symbol;Acc:HGNC:10974]	-
ENSG00000206557	9.41652	1.29429	2.77801	0.0623388	1	TRIM71	3	32818018	32897826	+	8685	protein_coding	tripartite motif containing 71 [Source:HGNC Symbol;Acc:HGNC:32669]	-
ENSG00000128298	9.41652	1.29429	2.77801	0.0623388	1	BAIAP2L2	22	38084889	38110670	-	2146	protein_coding	BAI1 associated protein 2 like 2 [Source:HGNC Symbol;Acc:HGNC:26203]	-
ENSG00000169282	9.41652	1.29429	2.77801	0.0623388	1	KCNAB1	3	156037701	156539138	+	6852	protein_coding	potassium voltage-gated channel subfamily A member regulatory beta subunit 1 [Source:HGNC Symbol;Acc:HGNC:6228]	-
ENSG00000087085	2.33955	10.1967	-2.05352	0.0623388	1	ACHE	7	100889994	100896974	-	3783	protein_coding	acetylcholinesterase (Cartwright blood group) [Source:HGNC Symbol;Acc:HGNC:108]	-
ENSG00000273679	2.33955	10.1967	-2.05352	0.0623388	1	AC100757.1	15	22371736	22373570	+	1835	processed_pseudogene	ring finger protein 145 (Rnf145) pseudogene	-
ENSG00000145721	9.41652	1.29429	2.77801	0.0623388	1	LIX1	5	97091867	97142872	-	4115	protein_coding	limb and CNS expressed 1 [Source:HGNC Symbol;Acc:HGNC:18581]	-
ENSG00000237017	9.41652	1.29429	2.77801	0.0623388	1	AC245052.4	19	54119511	54125343	-	4158	antisense	novel transcript	-
ENSG00000251143	9.41652	1.29429	2.77801	0.0623388	1	AP002490.1	11	72014291	72020910	+	4233	antisense	uncharacterized LOC100128494 [Source:NCBI gene;Acc:100128494]	-
ENSG00000072832	9.41652	1.29429	2.77801	0.0623388	1	CRMP1	4	5748084	5893058	-	5823	protein_coding	collapsin response mediator protein 1 [Source:HGNC Symbol;Acc:HGNC:2365]	-
ENSG00000131746	2.33955	10.1967	-2.05352	0.0623388	1	TNS4	17	40475828	40501597	-	4847	protein_coding	tensin 4 [Source:HGNC Symbol;Acc:HGNC:24352]	-
ENSG00000187475	9.41652	1.29429	2.77801	0.0623388	1	HIST1H1T	6	26107419	26108136	-	718	protein_coding	histone cluster 1 H1 family member t [Source:HGNC Symbol;Acc:HGNC:4720]	-
ENSG00000249850	9.41652	1.29429	2.77801	0.0623388	1	KRT18P31	5	36885206	36886497	+	1292	processed_pseudogene	keratin 18 pseudogene 31 [Source:HGNC Symbol;Acc:HGNC:33400]	-
ENSG00000130600	9.41652	1.29429	2.77801	0.0623388	1	H19	11	1995176	2001470	-	2897	processed_transcript	H19, imprinted maternally expressed transcript [Source:HGNC Symbol;Acc:HGNC:4713]	-
ENSG00000006704	2.33955	10.1967	-2.05352	0.0623388	1	GTF2IRD1	7	74453790	74602604	+	6498	protein_coding	GTF2I repeat domain containing 1 [Source:HGNC Symbol;Acc:HGNC:4661]	GTF2I
ENSG00000223466	2.33955	10.1967	-2.05352	0.0623388	1	LINC01825	2	195533035	195538681	+	850	lincRNA	long intergenic non-protein coding RNA 1825 [Source:HGNC Symbol;Acc:HGNC:52631]	-
ENSG00000230847	9.41652	1.29429	2.77801	0.0623388	1	OCLNP1	5	71074225	71093193	-	679	unprocessed_pseudogene	OCLN pseudogene 1 [Source:HGNC Symbol;Acc:HGNC:53916]	-
ENSG00000240864	10.9891	28.0024	-1.3363	0.0624507	1	IGKV1-16	2	89099859	89100361	-	378	IG_V_gene	immunoglobulin kappa variable 1-16 [Source:HGNC Symbol;Acc:HGNC:5732]	-
ENSG00000145423	11.7754	28.0024	-1.23781	0.0624507	1	SFRP2	4	153780592	153789120	-	2032	protein_coding	secreted frizzled related protein 2 [Source:HGNC Symbol;Acc:HGNC:10777]	-
ENSG00000107020	73.1051	134.836	-0.88147	0.0624828	1	PLGRKT	9	5357973	5437878	-	1493	protein_coding	plasminogen receptor with a C-terminal lysine [Source:HGNC Symbol;Acc:HGNC:23633]	-
ENSG00000122786	27.5011	55.9828	-1.02073	0.0629168	1	CALD1	7	134744252	134970728	+	9843	protein_coding	caldesmon 1 [Source:HGNC Symbol;Acc:HGNC:1441]	-
ENSG00000282416	4.69863	14.0122	-1.54407	0.0632343	1	AC092299.1	19	197310	198066	-	757	processed_pseudogene	novel pseudogene	-
ENSG00000125084	13.348	3.83762	1.77653	0.0632343	1	WNT1	12	48978453	48981676	+	1347	protein_coding	Wnt family member 1 [Source:HGNC Symbol;Acc:HGNC:12774]	-
ENSG00000196878	4.69863	14.0122	-1.54407	0.0632343	1	LAMB3	1	209614870	209652466	-	4688	protein_coding	laminin subunit beta 3 [Source:HGNC Symbol;Acc:HGNC:6490]	-
ENSG00000143882	13.348	3.83762	1.77653	0.0632343	1	ATP6V1C2	2	10721100	10785110	+	3483	protein_coding	ATPase H+ transporting V1 subunit C2 [Source:HGNC Symbol;Acc:HGNC:18264]	-
ENSG00000276386	13.348	3.83762	1.77653	0.0632343	1	CNTNAP3P2	9	67059560	67293468	+	3861	unprocessed_pseudogene	contactin associated protein-like 3 pseudogene 2 [Source:HGNC Symbol;Acc:HGNC:49589]	-
ENSG00000188582	4.69863	14.0122	-1.54407	0.0632343	1	PAQR9	3	142949164	142963682	-	4169	protein_coding	progestin and adipoQ receptor family member 9 [Source:HGNC Symbol;Acc:HGNC:30131]	-
ENSG00000236255	13.348	3.83762	1.77653	0.0632343	1	AC009404.1	2	117833937	117841658	+	4058	lincRNA	novel transcript	-
ENSG00000082196	4.69863	14.0122	-1.54407	0.0632343	1	C1QTNF3	5	34019448	34043832	-	3576	protein_coding	C1q and TNF related 3 [Source:HGNC Symbol;Acc:HGNC:14326]	-
ENSG00000230555	13.348	3.83762	1.77653	0.0632343	1	AL450326.1	10	43420738	43422100	+	760	lincRNA	novel transcript	-
ENSG00000264885	13.348	3.83762	1.77653	0.0632343	1	AC026271.3	17	18667629	18669461	-	1833	sense_intronic	novel transcript	-
ENSG00000225177	13.348	3.83762	1.77653	0.0632343	1	FLJ46906	6	138692548	138697288	+	1220	antisense	uncharacterized LOC441172 [Source:NCBI gene;Acc:441172]	-
ENSG00000236936	4.69863	14.0122	-1.54407	0.0632343	1	AL031005.1	1	21266082	21267251	+	723	antisense	novel transcript	-
ENSG00000148680	4.69863	14.0122	-1.54407	0.0632343	1	HTR7	10	90740823	90857698	-	3131	protein_coding	5-hydroxytryptamine receptor 7 [Source:HGNC Symbol;Acc:HGNC:5302]	-
ENSG00000105737	13.348	3.83762	1.77653	0.0632343	1	GRIK5	19	41998321	42069498	-	5014	protein_coding	glutamate ionotropic receptor kainate type subunit 5 [Source:HGNC Symbol;Acc:HGNC:4583]	-
ENSG00000207721	13.348	3.83762	1.77653	0.0632343	1	MIR186	1	71067631	71067716	-	86	miRNA	microRNA 186 [Source:HGNC Symbol;Acc:HGNC:31557]	-
ENSG00000080854	66.0286	33.0898	0.995435	0.0634162	1	IGSF9B	11	133908564	133956985	-	5753	protein_coding	immunoglobulin superfamily member 9B [Source:HGNC Symbol;Acc:HGNC:32326]	-
ENSG00000235437	78.609	40.7208	0.94798	0.0635361	1	LINC01278	X	63343227	63561071	-	6379	processed_transcript	long intergenic non-protein coding RNA 1278 [Source:HGNC Symbol;Acc:HGNC:28090]	-
ENSG00000230426	66.0286	120.846	-0.87014	0.0636822	1	ERVMER61-1	1	187070700	187686622	+	10142	lincRNA	endogenous retrovirus group MER61 member 1 [Source:HGNC Symbol;Acc:HGNC:27919]	-
ENSG00000125730	33.7913	14.0122	1.26573	0.0637359	1	C3	19	6677704	6730562	-	8328	protein_coding	complement C3 [Source:HGNC Symbol;Acc:HGNC:1318]	-
ENSG00000211794	33.7913	14.0122	1.26573	0.0637359	1	TRAV12-3	14	21965451	21966061	+	399	TR_V_gene	T cell receptor alpha variable 12-3 [Source:HGNC Symbol;Acc:HGNC:12107]	-
ENSG00000233261	11.7754	2.56592	2.16057	0.0637647	1	FAM238A	10	26589865	26594330	+	1091	transcribed_unprocessed_pseudogene	family with sequence similarity 238 member A [Source:HGNC Symbol;Acc:HGNC:17776]	-
ENSG00000259321	11.7754	2.56592	2.16057	0.0637647	1	AL136295.2	14	24139445	24140444	+	747	lincRNA	novel transcript	-
ENSG00000265656	11.7754	2.56592	2.16057	0.0637647	1	AC106037.2	18	21673628	21682561	+	447	antisense	novel transcript, antisense to ABHD3	-
ENSG00000112599	11.7754	2.56592	2.16057	0.0637647	1	GUCA1B	6	42184401	42194916	-	1113	protein_coding	guanylate cyclase activator 1B [Source:HGNC Symbol;Acc:HGNC:4679]	-
ENSG00000258900	11.7754	2.56592	2.16057	0.0637647	1	HNRNPCP1	14	58521223	58521988	+	766	processed_pseudogene	heterogeneous nuclear ribonucleoprotein C pseudogene 1 [Source:HGNC Symbol;Acc:HGNC:20017]	-
ENSG00000091136	11.7754	2.56592	2.16057	0.0637647	1	LAMB1	7	107923799	108003255	-	8140	protein_coding	laminin subunit beta 1 [Source:HGNC Symbol;Acc:HGNC:6486]	-
ENSG00000168350	11.7754	2.56592	2.16057	0.0637647	1	DEGS2	14	100143957	100160163	-	4466	protein_coding	delta 4-desaturase, sphingolipid 2 [Source:HGNC Symbol;Acc:HGNC:20113]	-
ENSG00000213185	3.12593	12.7403	-1.97477	0.0637647	1	FAM24B	10	122849078	122879641	-	1177	protein_coding	family with sequence similarity 24 member B [Source:HGNC Symbol;Acc:HGNC:23475]	-
ENSG00000211749	11.7754	2.56592	2.16057	0.0637647	1	TRBV23-1	7	142645961	142646467	+	347	TR_V_gene	T cell receptor beta variable 23-1 (non-functional) [Source:HGNC Symbol;Acc:HGNC:12201]	-
ENSG00000260729	11.7754	2.56592	2.16057	0.0637647	1	AC009690.1	15	72284727	72375981	-	4374	protein_coding	novel transcript	-
ENSG00000099365	11.7754	2.56592	2.16057	0.0637647	1	STX1B	16	30989256	31010661	-	5229	protein_coding	syntaxin 1B [Source:HGNC Symbol;Acc:HGNC:18539]	-
ENSG00000184984	3.12593	12.7403	-1.97477	0.0637647	1	CHRM5	15	33968720	34067457	+	5817	protein_coding	cholinergic receptor muscarinic 5 [Source:HGNC Symbol;Acc:HGNC:1954]	-
ENSG00000260549	3.12593	12.7403	-1.97477	0.0637647	1	MT1L	16	56617476	56618818	+	411	transcribed_unprocessed_pseudogene	metallothionein 1L, pseudogene [Source:HGNC Symbol;Acc:HGNC:7404]	-
ENSG00000134909	58.9521	29.2743	1.00844	0.0641936	1	ARHGAP32	11	128965060	129279324	-	12841	protein_coding	Rho GTPase activating protein 32 [Source:HGNC Symbol;Acc:HGNC:17399]	-
ENSG00000113811	379.751	653.741	-0.783355	0.0644213	1	SELENOK	3	53884410	53891988	-	2165	protein_coding	selenoprotein K [Source:HGNC Symbol;Acc:HGNC:30394]	-
ENSG00000162086	129.717	69.9729	0.890006	0.0645046	1	ZNF75A	16	3305406	3318852	+	8063	protein_coding	zinc finger protein 75a [Source:HGNC Symbol;Acc:HGNC:13146]	zf-C2H2
ENSG00000170315	7327.24	12438.5	-0.763453	0.064553	1	UBB	17	16380798	16382745	+	1621	protein_coding	ubiquitin B [Source:HGNC Symbol;Acc:HGNC:12463]	-
ENSG00000147454	18976.6	32195	-0.762608	0.0646114	1	SLC25A37	8	23528805	23575463	+	8147	protein_coding	solute carrier family 25 member 37 [Source:HGNC Symbol;Acc:HGNC:29786]	-
ENSG00000261971	603.838	349.775	0.787661	0.0648139	1	MMP25-AS1	16	3037403	3059370	-	7244	antisense	MMP25 antisense RNA 1 [Source:HGNC Symbol;Acc:HGNC:51372]	-
ENSG00000088726	150.16	264.563	-0.81631	0.0649766	1	TMEM40	3	12733525	12769457	-	3562	protein_coding	transmembrane protein 40 [Source:HGNC Symbol;Acc:HGNC:25620]	-
ENSG00000123395	107.701	192.068	-0.833462	0.0650528	1	ATG101	12	52069246	52077494	+	3199	protein_coding	autophagy related 101 [Source:HGNC Symbol;Acc:HGNC:25679]	-
ENSG00000172167	10.2028	25.4587	-1.30512	0.0652687	1	MTBP	8	120445400	120542133	+	8326	protein_coding	MDM2 binding protein [Source:HGNC Symbol;Acc:HGNC:7417]	-
ENSG00000266401	10.2028	25.4587	-1.30512	0.0652687	1	AP002478.1	18	3653410	3656282	+	1455	antisense	novel transcript, antisense to DLGAP1	-
ENSG00000146776	200.481	111.943	0.840427	0.0654892	1	ATXN7L1	7	105605067	105876604	-	8295	protein_coding	ataxin 7 like 1 [Source:HGNC Symbol;Acc:HGNC:22210]	-
ENSG00000163170	22.7834	47.0799	-1.04133	0.0657831	1	BOLA3	2	74135398	74147994	-	3156	protein_coding	bolA family member 3 [Source:HGNC Symbol;Acc:HGNC:24415]	-
ENSG00000198042	80.9678	41.9926	0.946296	0.0658303	1	MAK16	8	33484750	33501260	+	4846	protein_coding	MAK16 homolog [Source:HGNC Symbol;Acc:HGNC:13703]	-
ENSG00000171103	81.7541	41.9926	0.960214	0.0658303	1	TRMT61B	2	28849821	28870301	-	2056	protein_coding	tRNA methyltransferase 61B [Source:HGNC Symbol;Acc:HGNC:26070]	-
ENSG00000233968	29.0737	58.5264	-1.00489	0.0662197	1	AL157895.1	10	19710328	19728550	-	2151	antisense	uncharacterized LOC101928834 [Source:NCBI gene;Acc:101928834]	-
ENSG00000151718	38.509	17.8277	1.10828	0.0664041	1	WWC2	4	183099293	183320777	+	9966	protein_coding	WW and C2 domain containing 2 [Source:HGNC Symbol;Acc:HGNC:24148]	-
ENSG00000100211	18.0657	39.4489	-1.11922	0.0664041	1	CBY1	22	38656636	38673854	+	2348	protein_coding	chibby family member 1, beta catenin antagonist [Source:HGNC Symbol;Acc:HGNC:1307]	-
ENSG00000089685	18.852	39.4489	-1.05822	0.0664041	1	BIRC5	17	78214186	78225636	+	3815	protein_coding	baculoviral IAP repeat containing 5 [Source:HGNC Symbol;Acc:HGNC:593]	-
ENSG00000285799	38.509	17.8277	1.10828	0.0664041	1	AL645929.2	6	29849550	29885615	-	3405	transcribed_unprocessed_pseudogene	MHC class I polypeptide-related sequence F pseudogene	-
ENSG00000100162	14.9206	33.0898	-1.13992	0.0665284	1	CENPM	22	41938721	41947164	-	1778	protein_coding	centromere protein M [Source:HGNC Symbol;Acc:HGNC:18352]	-
ENSG00000271870	14.1343	33.0898	-1.21728	0.0665284	1	AC024060.1	3	3152942	3153435	+	494	antisense	novel transcript, antisense to CRBN	-
ENSG00000166860	124.999	68.7011	0.863044	0.0666919	1	ZBTB39	12	56998834	57006446	-	6170	protein_coding	zinc finger and BTB domain containing 39 [Source:HGNC Symbol;Acc:HGNC:29014]	ZBTB
ENSG00000229117	6236.68	10537.1	-0.756609	0.067028	1	RPL41	12	56116586	56117943	+	1088	protein_coding	ribosomal protein L41 [Source:HGNC Symbol;Acc:HGNC:10354]	-
ENSG00000185219	424.568	245.485	0.790254	0.0670686	1	ZNF445	3	44431720	44477670	-	18871	protein_coding	zinc finger protein 445 [Source:HGNC Symbol;Acc:HGNC:21018]	zf-C2H2
ENSG00000267796	32.2188	63.6138	-0.977435	0.0672037	1	LIN37	19	35748361	35754519	+	2820	protein_coding	lin-37 DREAM MuvB core complex component [Source:HGNC Symbol;Acc:HGNC:33234]	-
ENSG00000163534	525.211	305.261	0.78277	0.0673593	1	FCRL1	1	157794403	157820105	-	3935	protein_coding	Fc receptor like 1 [Source:HGNC Symbol;Acc:HGNC:18509]	-
ENSG00000236304	232.718	401.92	-0.787814	0.0675205	1	AP001189.1	11	76657056	76663866	+	1426	antisense	novel transcript	-
ENSG00000186448	140.724	77.6039	0.858263	0.0675465	1	ZNF197	3	44584888	44648471	+	6767	protein_coding	zinc finger protein 197 [Source:HGNC Symbol;Acc:HGNC:12988]	zf-C2H2
ENSG00000204842	253.161	143.739	0.816408	0.0678928	1	ATXN2	12	111443485	111599676	-	16504	protein_coding	ataxin 2 [Source:HGNC Symbol;Acc:HGNC:10555]	-
ENSG00000187187	43.2267	20.3714	1.08302	0.0683153	1	ZNF546	19	39984134	40021041	+	9007	protein_coding	zinc finger protein 546 [Source:HGNC Symbol;Acc:HGNC:28671]	zf-C2H2
ENSG00000215458	219.352	124.662	0.815001	0.0684755	1	AATBC	21	43805758	43812567	-	4874	antisense	apoptosis associated transcript in bladder cancer [Source:HGNC Symbol;Acc:HGNC:51526]	-
ENSG00000148908	1291.04	2182.48	-0.757343	0.0685276	1	RGS10	10	119499828	119542708	-	1252	protein_coding	regulator of G protein signaling 10 [Source:HGNC Symbol;Acc:HGNC:9992]	-
ENSG00000139211	116.35	63.6138	0.870546	0.068799	1	AMIGO2	12	47075707	47079951	-	3956	protein_coding	adhesion molecule with Ig like domain 2 [Source:HGNC Symbol;Acc:HGNC:24073]	-
ENSG00000279884	36.9364	16.5559	1.15452	0.0692352	1	AC010894.5	2	174545385	174546335	-	951	TEC	TEC	-
ENSG00000181638	36.9364	16.5559	1.15452	0.0692352	1	ZFP41	8	143246821	143262705	+	6910	protein_coding	ZFP41 zinc finger protein [Source:HGNC Symbol;Acc:HGNC:26786]	zf-C2H2
ENSG00000250251	99.0521	53.4391	0.88965	0.0692539	1	PKD1P6	16	15125242	15154564	-	6015	transcribed_unprocessed_pseudogene	polycystin 1, transient receptor potential channel interacting pseudogene 6 [Source:HGNC Symbol;Acc:HGNC:30070]	-
ENSG00000123453	29.0737	12.7403	1.18602	0.0696284	1	SARDH	9	133663560	133739955	-	5120	protein_coding	sarcosine dehydrogenase [Source:HGNC Symbol;Acc:HGNC:10536]	-
ENSG00000204920	29.86	12.7403	1.22434	0.0696284	1	ZNF155	19	43967862	43998325	+	3454	protein_coding	zinc finger protein 155 [Source:HGNC Symbol;Acc:HGNC:12940]	zf-C2H2
ENSG00000273188	29.0737	12.7403	1.18602	0.0696284	1	AL022328.3	22	50191724	50192402	-	679	antisense	novel transcript, antisense to TRABD	-
ENSG00000124787	29.0737	12.7403	1.18602	0.0696284	1	RPP40	6	4994732	5004063	-	1962	protein_coding	ribonuclease P/MRP subunit p40 [Source:HGNC Symbol;Acc:HGNC:20992]	-
ENSG00000175066	287.757	165.36	0.799078	0.0703939	1	GK5	3	142157527	142225607	-	12158	protein_coding	glycerol kinase 5 [Source:HGNC Symbol;Acc:HGNC:28635]	-
ENSG00000163935	92.7619	49.6236	0.901796	0.0704642	1	SFMBT1	3	52903572	53046750	-	5676	protein_coding	Scm like with four mbt domains 1 [Source:HGNC Symbol;Acc:HGNC:20255]	-
ENSG00000137474	53.4482	26.7306	0.998069	0.0707751	1	MYO7A	11	77128264	77215241	+	10147	protein_coding	myosin VIIA [Source:HGNC Symbol;Acc:HGNC:7606]	-
ENSG00000242960	27.5011	54.7109	-0.987632	0.0707751	1	FTH1P23	3	72929044	72929593	+	550	processed_pseudogene	ferritin heavy chain 1 pseudogene 23 [Source:HGNC Symbol;Acc:HGNC:37641]	-
ENSG00000174171	134.434	73.7884	0.864997	0.0708817	1	AC020659.1	15	41892793	41898575	+	3653	antisense	novel transcript, antisense to SPTBN5	-
ENSG00000185798	106.915	58.5264	0.868743	0.0712609	1	WDR53	3	196554177	196568674	-	1797	protein_coding	WD repeat domain 53 [Source:HGNC Symbol;Acc:HGNC:28786]	-
ENSG00000082146	718.634	1212.07	-0.753986	0.0717272	1	STRADB	2	201387858	201480846	+	3242	protein_coding	STE20-related kinase adaptor beta [Source:HGNC Symbol;Acc:HGNC:13205]	-
ENSG00000163736	2855.72	4787.18	-0.745281	0.0717458	1	PPBP	4	73987038	73988197	-	715	protein_coding	pro-platelet basic protein [Source:HGNC Symbol;Acc:HGNC:9240]	-
ENSG00000189195	8.63021	21.6432	-1.3098	0.0717909	1	BTBD8	1	92080305	92184725	+	6887	protein_coding	BTB domain containing 8 [Source:HGNC Symbol;Acc:HGNC:21019]	-
ENSG00000241527	20.4246	7.653	1.40744	0.0717909	1	CA15P1	22	19031564	19034564	-	905	unitary_pseudogene	carbonic anhydrase 15 pseudogene 1 [Source:HGNC Symbol;Acc:HGNC:44364]	-
ENSG00000150456	20.4246	7.653	1.40744	0.0717909	1	EEF1AKMT1	13	20728731	20773958	-	1339	protein_coding	EEF1A lysine methyltransferase 1 [Source:HGNC Symbol;Acc:HGNC:27351]	-
ENSG00000133983	8.63021	21.6432	-1.3098	0.0717909	1	COX16	14	70325081	70359731	-	1863	protein_coding	cytochrome c oxidase assembly factor COX16 [Source:HGNC Symbol;Acc:HGNC:20213]	-
ENSG00000198829	8.63021	21.6432	-1.3098	0.0717909	1	SUCNR1	3	151873643	151884619	+	4181	protein_coding	succinate receptor 1 [Source:HGNC Symbol;Acc:HGNC:4542]	-
ENSG00000178860	46.3718	86.5067	-0.896875	0.0718368	1	MSC	8	71841549	71844468	-	2113	protein_coding	musculin [Source:HGNC Symbol;Acc:HGNC:7321]	bHLH
ENSG00000196154	4066.58	6809.38	-0.743681	0.0720383	1	S100A4	1	153543613	153550136	-	1025	protein_coding	S100 calcium binding protein A4 [Source:HGNC Symbol;Acc:HGNC:10494]	-
ENSG00000157483	199.695	113.215	0.818478	0.0721586	1	MYO1E	15	59132434	59372900	-	9106	protein_coding	myosin IE [Source:HGNC Symbol;Acc:HGNC:7599]	-
ENSG00000259658	33.7913	64.8856	-0.937489	0.0722079	1	AC027559.1	15	101732201	101746870	-	970	transcribed_unprocessed_pseudogene	putative ubiquitin-conjugating enzyme E2Q2-like protein [Source:NCBI gene;Acc:100128108]	-
ENSG00000198932	95.1207	50.8954	0.901532	0.0723578	1	GPRASP1	X	102651366	102659083	+	6340	protein_coding	G protein-coupled receptor associated sorting protein 1 [Source:HGNC Symbol;Acc:HGNC:24834]	-
ENSG00000105854	34.5776	15.284	1.17429	0.0723694	1	PON2	7	95404863	95435329	-	3843	protein_coding	paraoxonase 2 [Source:HGNC Symbol;Acc:HGNC:9205]	-
ENSG00000173272	528.356	892.845	-0.756678	0.0723852	1	MZT2A	2	131464900	131492743	-	4093	protein_coding	mitotic spindle organizing protein 2A [Source:HGNC Symbol;Acc:HGNC:33187]	-
ENSG00000180626	68.3874	35.6334	0.939432	0.0727001	1	ZNF594	17	5179536	5191883	-	5314	protein_coding	zinc finger protein 594 [Source:HGNC Symbol;Acc:HGNC:29392]	zf-C2H2
ENSG00000196498	1706.98	1016.21	0.748219	0.0728281	1	NCOR2	12	124324415	124567589	-	13975	protein_coding	nuclear receptor corepressor 2 [Source:HGNC Symbol;Acc:HGNC:7673]	MYB
ENSG00000012171	27.5011	11.4685	1.25668	0.0730844	1	SEMA3B	3	50267558	50277546	+	5768	protein_coding	semaphorin 3B [Source:HGNC Symbol;Acc:HGNC:10724]	-
ENSG00000227615	122.64	213.689	-0.80011	0.0731235	1	AP001324.1	11	74745716	74746114	-	399	processed_pseudogene	ribosomal protein S12 (RPS12) pseudogene	-
ENSG00000164978	109.274	192.068	-0.812577	0.0738716	1	NUDT2	9	34329506	34343713	+	1075	protein_coding	nudix hydrolase 2 [Source:HGNC Symbol;Acc:HGNC:8049]	-
ENSG00000124942	23635.3	14175.8	0.737511	0.0738919	1	AHNAK	11	62433542	62556235	-	19465	protein_coding	AHNAK nucleoprotein [Source:HGNC Symbol;Acc:HGNC:347]	-
ENSG00000105429	215.42	123.39	0.803709	0.0739601	1	MEGF8	19	42325609	42378769	+	11372	protein_coding	multiple EGF like domains 8 [Source:HGNC Symbol;Acc:HGNC:3233]	-
ENSG00000074657	56.5933	28.0024	1.01353	0.0740343	1	ZNF532	18	58862600	58986480	+	11951	protein_coding	zinc finger protein 532 [Source:HGNC Symbol;Acc:HGNC:30940]	zf-C2H2
ENSG00000181778	19.6383	40.7208	-1.04536	0.074152	1	TMEM252	9	68536580	68540867	-	1245	protein_coding	transmembrane protein 252 [Source:HGNC Symbol;Acc:HGNC:28537]	-
ENSG00000117318	84.8992	150.098	-0.820664	0.074739	1	ID3	1	23557918	23559794	-	1797	protein_coding	inhibitor of DNA binding 3, HLH protein [Source:HGNC Symbol;Acc:HGNC:5362]	bHLH
ENSG00000279430	4.69863	1.38778e-17	5.31605	0.0751017	1	AL590560.2	1	159910094	159910554	-	461	TEC	novel transcript	-
ENSG00000236525	4.69863	1.38778e-17	5.31605	0.0751017	1	AC007278.2	2	102433957	102435340	+	1200	sense_intronic	novel transcript	-
ENSG00000173578	4.69863	1.38778e-17	5.31605	0.0751017	1	XCR1	3	46017024	46027742	-	5403	protein_coding	X-C motif chemokine receptor 1 [Source:HGNC Symbol;Acc:HGNC:1625]	-
ENSG00000086570	4.69863	1.38778e-17	5.31605	0.0751017	1	FAT2	5	151504093	151568944	-	14537	protein_coding	FAT atypical cadherin 2 [Source:HGNC Symbol;Acc:HGNC:3596]	-
ENSG00000124091	4.69863	1.38778e-17	5.31605	0.0751017	1	GCNT7	20	56491492	56525925	-	2064	protein_coding	glucosaminyl (N-acetyl) transferase family member 7 [Source:HGNC Symbol;Acc:HGNC:16099]	-
ENSG00000133101	4.69863	1.38778e-17	5.31605	0.0751017	1	CCNA1	13	36431520	36442882	+	2400	protein_coding	cyclin A1 [Source:HGNC Symbol;Acc:HGNC:1577]	-
ENSG00000143603	4.69863	1.38778e-17	5.31605	0.0751017	1	KCNN3	1	154697455	154870280	-	13598	protein_coding	potassium calcium-activated channel subfamily N member 3 [Source:HGNC Symbol;Acc:HGNC:6292]	-
ENSG00000264773	4.69863	1.38778e-17	5.31605	0.0751017	1	MIR4420	1	30739156	30739232	-	77	miRNA	microRNA 4420 [Source:HGNC Symbol;Acc:HGNC:41772]	-
ENSG00000158270	4.69863	1.38778e-17	5.31605	0.0751017	1	COLEC12	18	316740	500722	-	7340	protein_coding	collectin subfamily member 12 [Source:HGNC Symbol;Acc:HGNC:16016]	-
ENSG00000269929	4.69863	1.38778e-17	5.31605	0.0751017	1	AL158152.1	9	94176458	94177892	+	1435	lincRNA	novel transcript	-
ENSG00000229598	4.69863	1.38778e-17	5.31605	0.0751017	1	PRDX3P1	22	38722743	38723505	-	763	processed_pseudogene	peroxiredoxin 3 pseudogene 1 [Source:HGNC Symbol;Acc:HGNC:39264]	-
ENSG00000236946	4.69863	1.38778e-17	5.31605	0.0751017	1	HNRNPA1P70	12	68035767	68036853	+	1087	processed_pseudogene	heterogeneous nuclear ribonucleoprotein A1 pseudogene 70 [Source:HGNC Symbol;Acc:HGNC:48800]	-
ENSG00000135740	4.69863	1.38778e-17	5.31605	0.0751017	1	SLC9A5	16	67237683	67272190	+	5419	protein_coding	solute carrier family 9 member A5 [Source:HGNC Symbol;Acc:HGNC:11078]	-
ENSG00000270587	4.69863	1.38778e-17	5.31605	0.0751017	1	AC046185.2	17	63610772	63611184	-	413	processed_pseudogene	family with sequence similarity 136, member A (FAM136A) pseudogene	-
ENSG00000110723	4.69863	1.38778e-17	5.31605	0.0751017	1	EXPH5	11	108505431	108593738	-	10843	protein_coding	exophilin 5 [Source:HGNC Symbol;Acc:HGNC:30578]	-
ENSG00000185561	4.69863	1.38778e-17	5.31605	0.0751017	1	TLCD2	17	1702790	1710438	-	5971	protein_coding	TLC domain containing 2 [Source:HGNC Symbol;Acc:HGNC:33522]	-
ENSG00000223374	4.69863	1.38778e-17	5.31605	0.0751017	1	AC005104.1	2	241351340	241353104	-	442	antisense	novel transcript	-
ENSG00000232344	4.69863	1.38778e-17	5.31605	0.0751017	1	AC087163.2	17	18010643	18011822	+	853	processed_pseudogene	ribosomal protein S2 (RPS2) pseudogene	-
ENSG00000152953	4.69863	1.38778e-17	5.31605	0.0751017	1	STK32B	4	5051442	5500998	+	5324	protein_coding	serine/threonine kinase 32B [Source:HGNC Symbol;Acc:HGNC:14217]	-
ENSG00000280149	4.69863	1.38778e-17	5.31605	0.0751017	1	AC004877.2	7	149851572	149852170	+	599	TEC	TEC	-
ENSG00000260507	4.69863	1.38778e-17	5.31605	0.0751017	1	AC133919.1	16	90105095	90106316	-	416	lincRNA	novel transcript	-
ENSG00000234750	4.69863	1.38778e-17	5.31605	0.0751017	1	AC012618.2	19	12284337	12285185	+	849	processed_pseudogene	ribosomal protein S2 (RPS2) pseudogene	-
ENSG00000253366	4.69863	1.38778e-17	5.31605	0.0751017	1	AC139272.1	5	70751184	70795914	+	640	unprocessed_pseudogene	glucuronidase, beta (GUSB) pseudogene	-
ENSG00000105246	4.69863	1.38778e-17	5.31605	0.0751017	1	EBI3	19	4229498	4237531	+	1284	protein_coding	Epstein-Barr virus induced 3 [Source:HGNC Symbol;Acc:HGNC:3129]	-
ENSG00000211632	4.69863	1.38778e-17	5.31605	0.0751017	1	IGKV3D-11	2	90172802	90173414	+	444	IG_V_gene	immunoglobulin kappa variable 3D-11 [Source:HGNC Symbol;Acc:HGNC:5823]	-
ENSG00000231799	4.69863	1.38778e-17	5.31605	0.0751017	1	PA2G4P6	9	89449558	89450754	+	1197	processed_pseudogene	proliferation-associated 2G4 pseudogene 6 [Source:HGNC Symbol;Acc:HGNC:32219]	-
ENSG00000235092	4.69863	1.38778e-17	5.31605	0.0751017	1	ID2-AS1	2	8666636	8681863	-	2060	antisense	ID2 antisense RNA 1 [Source:HGNC Symbol;Acc:HGNC:51103]	-
ENSG00000236200	4.69863	1.38778e-17	5.31605	0.0751017	1	KDM4A-AS1	1	43699765	43708138	-	1931	antisense	KDM4A antisense RNA 1 [Source:HGNC Symbol;Acc:HGNC:40528]	-
ENSG00000234261	4.69863	1.38778e-17	5.31605	0.0751017	1	AL138720.1	6	14661829	15090003	-	1735	lincRNA	novel transcript	-
ENSG00000183856	4.69863	1.38778e-17	5.31605	0.0751017	1	IQGAP3	1	156525405	156572604	-	6742	protein_coding	IQ motif containing GTPase activating protein 3 [Source:HGNC Symbol;Acc:HGNC:20669]	-
ENSG00000237980	4.69863	1.38778e-17	5.31605	0.0751017	1	AL590648.3	1	212653999	212665434	-	473	lincRNA	novel transcript	-
ENSG00000249160	1.38778e-17	5.10939	-5.42226	0.0751017	1	LINC02213	5	10504996	10522084	-	1103	lincRNA	long intergenic non-protein coding RNA 2213 [Source:HGNC Symbol;Acc:HGNC:53080]	-
ENSG00000268069	4.69863	1.38778e-17	5.31605	0.0751017	1	AC004466.1	12	47784923	47786002	+	1080	antisense	novel transcript, antisense to HDAC7	-
ENSG00000063015	4.69863	1.38778e-17	5.31605	0.0751017	1	SEZ6	17	28954901	29006440	-	5115	protein_coding	seizure related 6 homolog [Source:HGNC Symbol;Acc:HGNC:15955]	-
ENSG00000265194	4.69863	1.38778e-17	5.31605	0.0751017	1	AL359922.2	9	21858910	21861926	-	3017	antisense	novel transcript, antisense MTAP	-
ENSG00000211827	4.69863	1.38778e-17	5.31605	0.0751017	1	TRDJ2	14	22456689	22456742	+	54	TR_J_gene	T cell receptor delta joining 2 [Source:HGNC Symbol;Acc:HGNC:12258]	-
ENSG00000222179	4.69863	1.38778e-17	5.31605	0.0751017	1	RN7SKP26	18	45989653	45989945	-	293	misc_RNA	RNA, 7SK small nuclear pseudogene 26 [Source:HGNC Symbol;Acc:HGNC:45750]	-
ENSG00000267246	4.69863	1.38778e-17	5.31605	0.0751017	1	AC091132.5	17	45549781	45558738	-	826	processed_transcript	novel transcript	-
ENSG00000172247	1.38778e-17	5.10939	-5.42226	0.0751017	1	C1QTNF4	11	47589664	47594659	-	1664	protein_coding	C1q and TNF related 4 [Source:HGNC Symbol;Acc:HGNC:14346]	-
ENSG00000166920	4.69863	1.38778e-17	5.31605	0.0751017	1	C15orf48	15	45430529	45448761	+	1405	protein_coding	chromosome 15 open reading frame 48 [Source:HGNC Symbol;Acc:HGNC:29898]	-
ENSG00000159860	4.69863	1.38778e-17	5.31605	0.0751017	1	TCAF2P1	7	143800732	143817973	+	2896	transcribed_unprocessed_pseudogene	TRPM8 channel associated factor 2 pseudogene 1 [Source:HGNC Symbol;Acc:HGNC:33603]	-
ENSG00000225792	1.38778e-17	5.10939	-5.42226	0.0751017	1	AC004540.2	7	26372144	26376701	-	882	antisense	uncharacterized LOC105375304 [Source:NCBI gene;Acc:105375304]	-
ENSG00000271781	4.69863	1.38778e-17	5.31605	0.0751017	1	AC026740.1	5	675826	676616	+	791	antisense	novel transcript, antisense to TPPP	-
ENSG00000231587	4.69863	1.38778e-17	5.31605	0.0751017	1	SNORD62B	9	131490486	131490571	+	86	snoRNA	small nucleolar RNA, C/D box 62B [Source:HGNC Symbol;Acc:HGNC:23031]	-
ENSG00000207697	1.38778e-17	5.10939	-5.42226	0.0751017	1	MIR573	4	24520192	24520290	-	99	miRNA	microRNA 573 [Source:HGNC Symbol;Acc:HGNC:32829]	-
ENSG00000187595	4.69863	1.38778e-17	5.31605	0.0751017	1	ZNF385C	17	42025576	42098479	-	5198	protein_coding	zinc finger protein 385C [Source:HGNC Symbol;Acc:HGNC:33722]	-
ENSG00000285480	4.69863	1.38778e-17	5.31605	0.0751017	1	AC021097.3	7	151207837	151210378	-	463	protein_coding	novel histone H2B-like protein	-
ENSG00000243664	4.69863	1.38778e-17	5.31605	0.0751017	1	RPS29P12	5	180945756	180945907	+	152	processed_pseudogene	ribosomal protein S29 pseudogene 12 [Source:HGNC Symbol;Acc:HGNC:36458]	-
ENSG00000204179	4.69863	1.38778e-17	5.31605	0.0751017	1	PTPN20	10	46911396	47002488	+	4506	protein_coding	protein tyrosine phosphatase, non-receptor type 20 [Source:HGNC Symbol;Acc:HGNC:23423]	-
ENSG00000124205	4.69863	1.38778e-17	5.31605	0.0751017	1	EDN3	20	59300427	59325992	+	2733	protein_coding	endothelin 3 [Source:HGNC Symbol;Acc:HGNC:3178]	-
ENSG00000282320	1.38778e-17	5.10939	-5.42226	0.0751017	1	TRBJ1-1	7	142786880	142786927	+	48	TR_J_gene	T cell receptor beta joining 1-1 [Source:HGNC Symbol;Acc:HGNC:12162]	-
ENSG00000272980	4.69863	1.38778e-17	5.31605	0.0751017	1	Z94721.2	6	166999405	167139141	+	5310	processed_transcript	novel transcript	-
ENSG00000273129	4.69863	1.38778e-17	5.31605	0.0751017	1	PACERR	1	186680622	186681446	+	825	lincRNA	PTGS2 antisense NFKB1 complex-mediated expression regulator RNA [Source:HGNC Symbol;Acc:HGNC:50552]	-
ENSG00000228763	4.69863	1.38778e-17	5.31605	0.0751017	1	LIMS1-AS1	2	108676795	108678601	-	477	antisense	LIMS1 antisense RNA 1 [Source:HGNC Symbol;Acc:HGNC:40342]	-
ENSG00000224635	4.69863	1.38778e-17	5.31605	0.0751017	1	AL391095.1	20	38406011	38416797	-	2004	lincRNA	novel transcript	-
ENSG00000253785	4.69863	1.38778e-17	5.31605	0.0751017	1	AC008429.2	5	172975511	172976374	+	864	processed_pseudogene	pyrophosphatase (inorganic) 1 (PPA1) pseudogene	-
ENSG00000274667	4.69863	1.38778e-17	5.31605	0.0751017	1	AC090517.2	15	56729932	56730611	-	680	sense_intronic	novel transcript, sense intronic to	-
ENSG00000270019	4.69863	1.38778e-17	5.31605	0.0751017	1	AC110769.2	2	113888203	113889750	-	1548	lincRNA	novel transcript	-
ENSG00000168754	1.38778e-17	5.10939	-5.42226	0.0751017	1	FAM178B	2	96875882	96986592	-	3545	protein_coding	family with sequence similarity 178 member B [Source:HGNC Symbol;Acc:HGNC:28036]	-
ENSG00000182586	4.69863	1.38778e-17	5.31605	0.0751017	1	LINC00334	21	45234340	45264548	+	1764	lincRNA	long intergenic non-protein coding RNA 334 [Source:HGNC Symbol;Acc:HGNC:16425]	-
ENSG00000258623	1.38778e-17	5.10939	-5.42226	0.0751017	1	AL121820.1	14	68683411	68685565	-	461	antisense	novel transcript, antisense to RAD51L1	-
ENSG00000275580	4.69863	1.38778e-17	5.31605	0.0751017	1	AC022306.2	15	49343608	49344254	+	647	lincRNA	novel transcript, sense intronic to GALK2	-
ENSG00000211452	1.38778e-17	5.10939	-5.42226	0.0751017	1	DIO1	1	53891239	53911086	+	2282	protein_coding	iodothyronine deiodinase 1 [Source:HGNC Symbol;Acc:HGNC:2883]	-
ENSG00000196935	4.69863	1.38778e-17	5.31605	0.0751017	1	SRGAP1	12	63844293	64162221	+	26641	protein_coding	SLIT-ROBO Rho GTPase activating protein 1 [Source:HGNC Symbol;Acc:HGNC:17382]	-
ENSG00000226756	4.69863	1.38778e-17	5.31605	0.0751017	1	AC007365.1	2	64644612	64646698	+	627	lincRNA	novel transcript	-
ENSG00000200235	4.69863	1.38778e-17	5.31605	0.0751017	1	RF00443	5	140579667	140579792	+	126	snoRNA		-
ENSG00000247595	1.38778e-17	5.10939	-5.42226	0.0751017	1	SPTY2D1OS	11	18588781	18610255	+	2283	protein_coding	SPTY2D1 opposite strand [Source:HGNC Symbol;Acc:HGNC:44122]	-
ENSG00000212993	4.69863	1.38778e-17	5.31605	0.0751017	1	POU5F1B	8	127322183	127420066	+	4964	protein_coding	POU class 5 homeobox 1B [Source:HGNC Symbol;Acc:HGNC:9223]	Pou
ENSG00000232645	4.69863	1.38778e-17	5.31605	0.0751017	1	LINC01431	20	23356594	23358116	-	841	lincRNA	long intergenic non-protein coding RNA 1431 [Source:HGNC Symbol;Acc:HGNC:50744]	-
ENSG00000249947	4.69863	1.38778e-17	5.31605	0.0751017	1	XBP1P1	5	112885094	112885745	+	652	processed_pseudogene	X-box binding protein 1 pseudogene 1 [Source:HGNC Symbol;Acc:HGNC:12802]	-
ENSG00000272146	1.38778e-17	5.10939	-5.42226	0.0751017	1	ARF4-AS1	3	57597715	57600927	+	597	antisense	ARF4 antisense RNA 1 [Source:HGNC Symbol;Acc:HGNC:51593]	-
ENSG00000277151	4.69863	1.38778e-17	5.31605	0.0751017	1	AL138820.1	13	32782874	32788178	+	5305	lincRNA	novel transcript	-
ENSG00000226904	4.69863	1.38778e-17	5.31605	0.0751017	1	AL353608.2	9	68228651	68229312	+	340	antisense	novel transcript	-
ENSG00000231494	4.69863	1.38778e-17	5.31605	0.0751017	1	AC104634.1	2	231559903	231560364	+	462	processed_pseudogene	ribosomal protein L21 (RPL21) pseudogene	-
ENSG00000251322	4.69863	1.38778e-17	5.31605	0.0751017	1	SHANK3	22	50674415	50733298	+	7455	protein_coding	SH3 and multiple ankyrin repeat domains 3 [Source:HGNC Symbol;Acc:HGNC:14294]	-
ENSG00000233056	4.69863	1.38778e-17	5.31605	0.0751017	1	ERVH48-1	21	42916803	42925646	-	2842	lincRNA	endogenous retrovirus group 48 member 1 [Source:HGNC Symbol;Acc:HGNC:17216]	-
ENSG00000108821	4.69863	1.38778e-17	5.31605	0.0751017	1	COL1A1	17	50183289	50201632	-	9819	protein_coding	collagen type I alpha 1 chain [Source:HGNC Symbol;Acc:HGNC:2197]	-
ENSG00000272100	4.69863	1.38778e-17	5.31605	0.0751017	1	AL513218.1	1	52353487	52353877	+	391	antisense	novel transcript, antisense to CC2D1B	-
ENSG00000244167	1.38778e-17	5.10939	-5.42226	0.0751017	1	AC005532.2	7	7177952	7178324	+	373	processed_pseudogene	pseudogene similar to part of UTP6, small subunit (SSU) processome component, homolog (yeast) (UTP6)	-
ENSG00000272829	4.69863	1.38778e-17	5.31605	0.0751017	1	AC002470.1	22	20981361	20981755	-	395	lincRNA	novel transcript	-
ENSG00000259536	1.38778e-17	5.10939	-5.42226	0.0751017	1	AC091045.1	15	40488041	40558019	+	2321	antisense	novel transcript, antisense to C15orf57	-
ENSG00000259153	1.38778e-17	5.10939	-5.42226	0.0751017	1	AC004816.1	14	70810205	70815403	+	716	lincRNA	novel transcript	-
ENSG00000137731	4.69863	1.38778e-17	5.31605	0.0751017	1	FXYD2	11	117800844	117828698	-	5595	protein_coding	FXYD domain containing ion transport regulator 2 [Source:HGNC Symbol;Acc:HGNC:4026]	-
ENSG00000284914	4.69863	1.38778e-17	5.31605	0.0751017	1	AL121935.2	6	167126223	167131572	-	1072	lincRNA	novel transcript	-
ENSG00000153976	1.38778e-17	5.10939	-5.42226	0.0751017	1	HS3ST3A1	17	13495689	13601927	-	2628	protein_coding	heparan sulfate-glucosamine 3-sulfotransferase 3A1 [Source:HGNC Symbol;Acc:HGNC:5196]	-
ENSG00000279608	4.69863	1.38778e-17	5.31605	0.0751017	1	AL353795.3	9	35038625	35044326	-	5702	TEC	TEC	-
ENSG00000213261	4.69863	1.38778e-17	5.31605	0.0751017	1	EEF1B2P6	7	131661952	131662624	-	673	processed_pseudogene	eukaryotic translation elongation factor 1 beta 2 pseudogene 6 [Source:HGNC Symbol;Acc:HGNC:51453]	-
ENSG00000213188	4.69863	1.38778e-17	5.31605	0.0751017	1	YBX1P4	7	152128879	152129686	+	808	processed_pseudogene	Y-box binding protein 1 pseudogene 4 [Source:HGNC Symbol;Acc:HGNC:42425]	-
ENSG00000245468	1.38778e-17	5.10939	-5.42226	0.0751017	1	LINC02447	4	7094571	7103385	-	3763	lincRNA	long intergenic non-protein coding RNA 2447 [Source:HGNC Symbol;Acc:HGNC:53379]	-
ENSG00000256357	4.69863	1.38778e-17	5.31605	0.0751017	1	AL132708.1	14	94430633	94464730	+	568	antisense	novel transcript, antisense to SERPINA9	-
ENSG00000092445	4.69863	1.38778e-17	5.31605	0.0751017	1	TYRO3	15	41557675	41583586	+	10945	protein_coding	TYRO3 protein tyrosine kinase [Source:HGNC Symbol;Acc:HGNC:12446]	-
ENSG00000231445	1.38778e-17	5.10939	-5.42226	0.0751017	1	TIMM8AP1	2	162077357	162077651	-	295	processed_pseudogene	translocase of inner mitochondrial membrane 8A pseudogene 1 [Source:HGNC Symbol;Acc:HGNC:17802]	-
ENSG00000283486	4.69863	1.38778e-17	5.31605	0.0751017	1	FAM95C	9	38540569	38577207	-	3936	protein_coding	family with sequence similarity 95 member C [Source:HGNC Symbol;Acc:HGNC:45272]	-
ENSG00000196739	4.69863	1.38778e-17	5.31605	0.0751017	1	COL27A1	9	114155560	114312511	+	13988	protein_coding	collagen type XXVII alpha 1 chain [Source:HGNC Symbol;Acc:HGNC:22986]	-
ENSG00000259318	4.69863	1.38778e-17	5.31605	0.0751017	1	AL356801.1	14	55394940	55395233	-	294	processed_pseudogene	high mobility group nucleosome binding pseudogene	-
ENSG00000249986	4.69863	1.38778e-17	5.31605	0.0751017	1	YWHAQP6	3	141600276	141600579	-	304	processed_pseudogene	YWHAQ pseudogene 6 [Source:HGNC Symbol;Acc:HGNC:37685]	-
ENSG00000230417	1.38778e-17	5.10939	-5.42226	0.0751017	1	LINC00856	10	78179185	78551355	+	9354	lincRNA	long intergenic non-protein coding RNA 856 [Source:HGNC Symbol;Acc:HGNC:45111]	-
ENSG00000264943	4.69863	1.38778e-17	5.31605	0.0751017	1	SH3GL1P2	17	30624413	30625494	+	1082	processed_pseudogene	SH3 domain containing GRB2 like 1, endophilin A2 pseudogene 2 [Source:HGNC Symbol;Acc:HGNC:10836]	-
ENSG00000239552	1.38778e-17	5.10939	-5.42226	0.0751017	1	HOXB-AS2	17	48557262	48560333	+	845	antisense	HOXB cluster antisense RNA 2 [Source:HGNC Symbol;Acc:HGNC:40284]	-
ENSG00000272323	1.38778e-17	5.10939	-5.42226	0.0751017	1	AC026801.2	5	34837549	34839278	-	1565	antisense	uncharacterized LOC101929704 [Source:NCBI gene;Acc:101929704]	-
ENSG00000154252	4.69863	1.38778e-17	5.31605	0.0751017	1	GAL3ST2	2	241776825	241804208	+	1370	protein_coding	galactose-3-O-sulfotransferase 2 [Source:HGNC Symbol;Acc:HGNC:24869]	-
ENSG00000201451	4.69863	1.38778e-17	5.31605	0.0751017	1	RF00019	9	133337728	133337824	-	97	misc_RNA		-
ENSG00000197496	4.69863	1.38778e-17	5.31605	0.0751017	1	SLC2A10	20	46709487	46736347	+	5000	protein_coding	solute carrier family 2 member 10 [Source:HGNC Symbol;Acc:HGNC:13444]	-
ENSG00000188517	1.38778e-17	5.10939	-5.42226	0.0751017	1	COL25A1	4	108808725	109302752	-	8744	protein_coding	collagen type XXV alpha 1 chain [Source:HGNC Symbol;Acc:HGNC:18603]	-
ENSG00000164604	1.38778e-17	5.10939	-5.42226	0.0751017	1	GPR85	7	113078331	113087778	-	7396	protein_coding	G protein-coupled receptor 85 [Source:HGNC Symbol;Acc:HGNC:4536]	-
ENSG00000248925	1.38778e-17	5.10939	-5.42226	0.0751017	1	HRAT5	5	269858	271516	-	522	antisense	heart tissue-associated transcript 5 [Source:NCBI gene;Acc:102467073]	-
ENSG00000134812	1.38778e-17	5.10939	-5.42226	0.0751017	1	GIF	11	59829268	59845501	-	2409	protein_coding	gastric intrinsic factor [Source:HGNC Symbol;Acc:HGNC:4268]	-
ENSG00000272416	4.69863	1.38778e-17	5.31605	0.0751017	1	AC025175.1	5	53880293	53881051	-	759	lincRNA	novel transcript	-
ENSG00000275901	4.69863	1.38778e-17	5.31605	0.0751017	1	RF00017	19	16187313	16187566	+	254	misc_RNA		-
ENSG00000189325	4.69863	1.38778e-17	5.31605	0.0751017	1	C6orf222	6	36315757	36336885	-	3736	protein_coding	chromosome 6 open reading frame 222 [Source:HGNC Symbol;Acc:HGNC:33769]	-
ENSG00000223462	1.38778e-17	5.10939	-5.42226	0.0751017	1	AL353801.1	10	44937508	44955725	+	425	lincRNA	novel transcript	-
ENSG00000184206	4.69863	1.38778e-17	5.31605	0.0751017	1	GOLGA6L4	15	84235773	84245368	+	6065	protein_coding	golgin A6 family-like 4 [Source:HGNC Symbol;Acc:HGNC:27256]	-
ENSG00000211454	4.69863	1.38778e-17	5.31605	0.0751017	1	AKR7L	1	19265982	19274194	-	2768	polymorphic_pseudogene	aldo-keto reductase family 7 like (gene/pseudogene) [Source:HGNC Symbol;Acc:HGNC:24056]	-
ENSG00000173947	1.38778e-17	5.10939	-5.42226	0.0751017	1	PIFO	1	111346288	111353013	+	4261	protein_coding	primary cilia formation [Source:HGNC Symbol;Acc:HGNC:27009]	-
ENSG00000264324	1.38778e-17	5.10939	-5.42226	0.0751017	1	AC006030.1	2	74211604	74363377	-	5059	protein_coding	artifact	-
ENSG00000228604	1.38778e-17	5.10939	-5.42226	0.0751017	1	AL121759.1	20	21148741	21162890	-	1110	antisense	novel transcript	-
ENSG00000184378	1.38778e-17	5.10939	-5.42226	0.0751017	1	ACTRT3	3	169766921	169769895	-	2005	protein_coding	actin related protein T3 [Source:HGNC Symbol;Acc:HGNC:24022]	-
ENSG00000220937	1.38778e-17	5.10939	-5.42226	0.0751017	1	HNRNPA1P41	9	4944670	4945902	-	928	processed_pseudogene	heterogeneous nuclear ribonucleoprotein A1 pseudogene 41 [Source:HGNC Symbol;Acc:HGNC:48770]	-
ENSG00000269473	4.69863	1.38778e-17	5.31605	0.0751017	1	AC012313.8	19	58440448	58445849	+	5402	lincRNA	novel transcript	-
ENSG00000260671	4.69863	1.38778e-17	5.31605	0.0751017	1	AC010536.2	16	87739771	87747706	-	338	sense_intronic	novel transcript, sense intronic to KLHDC4	-
ENSG00000261341	1.38778e-17	5.10939	-5.42226	0.0751017	1	AC010325.1	19	50776141	50793142	-	832	protein_coding	uncharacterized LOC105372440 [Source:NCBI gene;Acc:105372440]	-
ENSG00000129991	1.38778e-17	5.10939	-5.42226	0.0751017	1	TNNI3	19	55151767	55157773	-	2034	protein_coding	troponin I3, cardiac type [Source:HGNC Symbol;Acc:HGNC:11947]	-
ENSG00000258534	1.38778e-17	5.10939	-5.42226	0.0751017	1	AL132712.1	14	103854366	103880111	-	582	lincRNA	novel transcript	-
ENSG00000224116	4.69863	1.38778e-17	5.31605	0.0751017	1	INHBA-AS1	7	41693916	41779388	+	5417	antisense	INHBA antisense RNA 1 [Source:HGNC Symbol;Acc:HGNC:40303]	-
ENSG00000263080	4.69863	1.38778e-17	5.31605	0.0751017	1	AC009121.2	16	11341809	11345211	-	1134	antisense	uncharacterized LOC105371083 [Source:NCBI gene;Acc:105371083]	-
ENSG00000276029	1.38778e-17	5.10939	-5.42226	0.0751017	1	MIR4477A	9	41233755	41233835	+	81	miRNA	microRNA 4477a [Source:HGNC Symbol;Acc:HGNC:41859]	-
ENSG00000229766	4.69863	1.38778e-17	5.31605	0.0751017	1	AL021396.1	20	8019223	8043512	+	2294	antisense	novel transcript, antisense to TMX4	-
ENSG00000264311	4.69863	1.38778e-17	5.31605	0.0751017	1	CCDC58P1	18	10623876	10624305	-	430	processed_pseudogene	coiled-coil domain containing 58 pseudogene 1 [Source:HGNC Symbol;Acc:HGNC:32457]	-
ENSG00000250053	4.69863	1.38778e-17	5.31605	0.0751017	1	RARRES2P4	4	190037916	190038399	-	484	processed_pseudogene	retinoic acid receptor responder 2 pseudogene 4 [Source:HGNC Symbol;Acc:HGNC:48703]	-
ENSG00000254233	4.69863	1.38778e-17	5.31605	0.0751017	1	LINC02365	4	184584093	184625030	-	1268	lincRNA	long intergenic non-protein coding RNA 2365 [Source:HGNC Symbol;Acc:HGNC:53285]	-
ENSG00000164619	1.38778e-17	5.10939	-5.42226	0.0751017	1	BMPER	7	33904308	34156356	+	7919	protein_coding	BMP binding endothelial regulator [Source:HGNC Symbol;Acc:HGNC:24154]	-
ENSG00000270332	1.38778e-17	5.10939	-5.42226	0.0751017	1	SMC2-AS1	9	104080024	104093073	-	7619	lincRNA	SMC2 antisense RNA 1 (head to head) [Source:HGNC Symbol;Acc:HGNC:50827]	-
ENSG00000278655	4.69863	1.38778e-17	5.31605	0.0751017	1	AP000346.4	22	23607041	23608407	+	381	unprocessed_pseudogene	rhabdoid tumor deletion region gene 1 (RTDR1) pseudogene	-
ENSG00000262434	1.38778e-17	5.10939	-5.42226	0.0751017	1	AC087392.4	17	789744	790525	-	486	antisense	novel transcript, antisense to RNMTL1	-
ENSG00000226658	1.38778e-17	5.10939	-5.42226	0.0751017	1	RPL23AP30	2	201066691	201067191	+	501	processed_pseudogene	ribosomal protein L23a pseudogene 30 [Source:HGNC Symbol;Acc:HGNC:35617]	-
ENSG00000240591	1.38778e-17	5.10939	-5.42226	0.0751017	1	AL096701.3	22	31454251	31464204	+	788	antisense	novel transcript	-
ENSG00000272395	1.38778e-17	5.10939	-5.42226	0.0751017	1	IFNL4	19	39246314	39248856	-	1836	polymorphic_pseudogene	interferon lambda 4 (gene/pseudogene) [Source:HGNC Symbol;Acc:HGNC:44480]	-
ENSG00000240625	4.69863	1.38778e-17	5.31605	0.0751017	1	RN7SL403P	6	43036196	43036500	-	305	misc_RNA	RNA, 7SL, cytoplasmic 403, pseudogene [Source:HGNC Symbol;Acc:HGNC:46419]	-
ENSG00000258378	4.69863	1.38778e-17	5.31605	0.0751017	1	AL139021.1	14	58398557	58427125	+	436	antisense	novel transcript, antisense to TIMM9	-
ENSG00000174521	1.38778e-17	5.10939	-5.42226	0.0751017	1	TTC9B	19	40216058	40218399	-	2342	protein_coding	tetratricopeptide repeat domain 9B [Source:HGNC Symbol;Acc:HGNC:26395]	-
ENSG00000259895	4.69863	1.38778e-17	5.31605	0.0751017	1	AC106820.2	16	2464950	2468213	-	3264	antisense	uncharacterized LOC729652 [Source:NCBI gene;Acc:729652]	-
ENSG00000237357	1.38778e-17	5.10939	-5.42226	0.0751017	1	BX088651.4	9	42566679	42569353	-	2579	lincRNA	novel transcript	-
ENSG00000215838	1.38778e-17	5.10939	-5.42226	0.0751017	1	AL451074.1	1	165698750	165709968	+	1854	transcribed_processed_pseudogene	carbonic anhydrase 14 pseudogene [Source:NCBI gene;Acc:440700]	-
ENSG00000199161	4.69863	1.38778e-17	5.31605	0.0751017	1	MIR126	9	136670602	136670686	+	85	miRNA	microRNA 126 [Source:HGNC Symbol;Acc:HGNC:31508]	-
ENSG00000134757	4.69863	1.38778e-17	5.31605	0.0751017	1	DSG3	18	31447795	31478702	+	5525	protein_coding	desmoglein 3 [Source:HGNC Symbol;Acc:HGNC:3050]	-
ENSG00000233196	1.38778e-17	5.10939	-5.42226	0.0751017	1	AL096803.2	1	186580515	186581191	-	677	processed_pseudogene	novel pseudogene	-
ENSG00000230623	1.38778e-17	5.10939	-5.42226	0.0751017	1	AC104461.1	1	200333193	200478360	+	3344	processed_transcript	novel transcript, antisense to ZNF281	-
ENSG00000256331	1.38778e-17	5.10939	-5.42226	0.0751017	1	NIFKP3	12	7604350	7605214	-	865	processed_pseudogene	nucleolar protein interacting with the FHA domain of MKI67 pseudogene 3 [Source:HGNC Symbol;Acc:HGNC:44951]	-
ENSG00000258914	1.38778e-17	5.10939	-5.42226	0.0751017	1	AL132712.2	14	103875055	103877478	+	127	lincRNA	novel transcript	-
ENSG00000248405	4.69863	1.38778e-17	5.31605	0.0751017	1	PRR5-ARHGAP8	22	44702233	44862706	+	3264	protein_coding	PRR5-ARHGAP8 readthrough [Source:HGNC Symbol;Acc:HGNC:34512]	-
ENSG00000229020	4.69863	1.38778e-17	5.31605	0.0751017	1	AKR7A2P1	1	112923423	112924337	+	915	processed_pseudogene	aldo-keto reductase family 7 member A2 pseudogene 1 [Source:HGNC Symbol;Acc:HGNC:24062]	-
ENSG00000183760	1.38778e-17	5.10939	-5.42226	0.0751017	1	ACP7	19	39083913	39111493	+	3107	protein_coding	acid phosphatase 7, tartrate resistant (putative) [Source:HGNC Symbol;Acc:HGNC:33781]	-
ENSG00000213411	1.38778e-17	5.10939	-5.42226	0.0751017	1	RBM22P2	13	30539597	30543461	-	1814	processed_pseudogene	RNA binding motif protein 22 pseudogene 2 [Source:HGNC Symbol;Acc:HGNC:39695]	-
ENSG00000154975	1.38778e-17	5.10939	-5.42226	0.0751017	1	CA10	17	51630313	52160017	-	4450	protein_coding	carbonic anhydrase 10 [Source:HGNC Symbol;Acc:HGNC:1369]	-
ENSG00000260514	1.38778e-17	5.10939	-5.42226	0.0751017	1	AC009086.1	16	29624517	29624825	+	309	processed_pseudogene	ribosomal protein S10 (RPS10) pseudogene	-
ENSG00000184144	1.38778e-17	5.10939	-5.42226	0.0751017	1	CNTN2	1	205042937	205078284	+	17785	protein_coding	contactin 2 [Source:HGNC Symbol;Acc:HGNC:2172]	-
ENSG00000259150	1.38778e-17	5.10939	-5.42226	0.0751017	1	LINC00929	15	26115813	26133037	+	1994	lincRNA	long intergenic non-protein coding RNA 929 [Source:HGNC Symbol;Acc:HGNC:48615]	-
ENSG00000260156	1.38778e-17	5.10939	-5.42226	0.0751017	1	AC020763.1	16	70747057	70747926	+	551	antisense	novel transcript, antisense to VAC14	-
ENSG00000285639	1.38778e-17	5.10939	-5.42226	0.0751017	1	AL133259.1	6	14152196	14211186	-	2621	lincRNA	novel transcript	-
ENSG00000160293	321.567	186.981	0.782089	0.075212	1	VAV2	9	133761894	133992604	-	5682	protein_coding	vav guanine nucleotide exchange factor 2 [Source:HGNC Symbol;Acc:HGNC:12658]	-
ENSG00000243716	463.882	273.465	0.762312	0.0752722	1	NPIPB5	16	22479121	22536521	+	10005	protein_coding	nuclear pore complex interacting protein family member B5 [Source:HGNC Symbol;Acc:HGNC:37233]	-
ENSG00000182873	44.7992	21.6432	1.04745	0.0753393	1	PRKCZ-AS1	1	2181794	2184389	-	1734	antisense	PRKCZ antisense RNA 1 [Source:HGNC Symbol;Acc:HGNC:40477]	-
ENSG00000100902	22.7834	45.8081	-1.0019	0.0753393	1	PSMA6	14	35278633	35317493	+	6506	protein_coding	proteasome subunit alpha 6 [Source:HGNC Symbol;Acc:HGNC:9535]	-
ENSG00000175305	44.0129	21.6432	1.02198	0.0753393	1	CCNE2	8	94879770	94896678	-	4397	protein_coding	cyclin E2 [Source:HGNC Symbol;Acc:HGNC:1590]	-
ENSG00000101974	276.749	160.273	0.787888	0.0753625	1	ATP11C	X	139726346	139945276	-	7407	protein_coding	ATPase phospholipid transporting 11C [Source:HGNC Symbol;Acc:HGNC:13554]	-
ENSG00000149716	266.528	153.914	0.791994	0.0753998	1	LTO1	11	69653076	69675416	-	7872	protein_coding	LTO1, ABCE1 maturation factor [Source:HGNC Symbol;Acc:HGNC:17589]	-
ENSG00000270062	18.852	6.38119	1.55119	0.0755371	1	AL606834.2	14	50723777	50724272	-	496	sense_intronic	novel transcript, sense intronic to NIN	-
ENSG00000210154	18.852	6.38119	1.55119	0.0755371	1	MT-TD	MT	7518	7585	+	68	Mt_tRNA	mitochondrially encoded tRNA aspartic acid [Source:HGNC Symbol;Acc:HGNC:7478]	-
ENSG00000151006	18.852	6.38119	1.55119	0.0755371	1	PRSS53	16	31083425	31089628	-	5501	protein_coding	serine protease 53 [Source:HGNC Symbol;Acc:HGNC:34407]	-
ENSG00000258810	18.852	6.38119	1.55119	0.0755371	1	AL133371.2	14	20783888	20784293	+	294	antisense	novel transcript, antisense to RNASE1	-
ENSG00000188152	18.852	6.38119	1.55119	0.0755371	1	NUTM2G	9	96928310	96940253	+	3906	protein_coding	NUT family member 2G [Source:HGNC Symbol;Acc:HGNC:23449]	-
ENSG00000280213	7.0576	19.0995	-1.41537	0.0755371	1	UCKL1-AS1	20	63953384	63956985	+	3602	antisense	UCKL1 antisense RNA 1 [Source:HGNC Symbol;Acc:HGNC:31967]	-
ENSG00000272502	7.0576	19.0995	-1.41537	0.0755371	1	AC104958.2	8	120812219	120813359	+	1141	antisense	novel transcript	-
ENSG00000127074	7.0576	19.0995	-1.41537	0.0755371	1	RGS13	1	192636138	192660306	+	5923	protein_coding	regulator of G protein signaling 13 [Source:HGNC Symbol;Acc:HGNC:9995]	-
ENSG00000139631	359.308	209.874	0.775578	0.075613	1	CSAD	12	53157663	53180909	-	4390	protein_coding	cysteine sulfinic acid decarboxylase [Source:HGNC Symbol;Acc:HGNC:18966]	-
ENSG00000198198	844.437	502.394	0.749125	0.0757877	1	SZT2	1	43389882	43454247	+	26354	protein_coding	SZT2, KICSTOR complex subunit [Source:HGNC Symbol;Acc:HGNC:29040]	-
ENSG00000257702	32.2188	14.0122	1.19727	0.0758549	1	LBX2-AS1	2	74502595	74504678	+	2084	antisense	LBX2 antisense RNA 1 [Source:HGNC Symbol;Acc:HGNC:25136]	-
ENSG00000185278	804.337	478.229	0.75005	0.0758802	1	ZBTB37	1	173868082	173903549	+	19464	protein_coding	zinc finger and BTB domain containing 37 [Source:HGNC Symbol;Acc:HGNC:28365]	ZBTB
ENSG00000131089	141.511	78.8757	0.84287	0.0759432	1	ARHGEF9	X	63634967	63809274	-	13771	protein_coding	Cdc42 guanine nucleotide exchange factor 9 [Source:HGNC Symbol;Acc:HGNC:14561]	-
ENSG00000163482	106.129	58.5264	0.858108	0.075948	1	STK36	2	218672026	218702716	+	6458	protein_coding	serine/threonine kinase 36 [Source:HGNC Symbol;Acc:HGNC:17209]	-
ENSG00000198937	77.8227	137.38	-0.81836	0.075958	1	CCDC167	6	37482920	37499922	-	619	protein_coding	coiled-coil domain containing 167 [Source:HGNC Symbol;Acc:HGNC:21239]	-
ENSG00000137198	402.553	677.906	-0.751618	0.0759702	1	GMPR	6	16238580	16295549	+	2232	protein_coding	guanosine monophosphate reductase [Source:HGNC Symbol;Acc:HGNC:4376]	-
ENSG00000164587	6789.43	11272.2	-0.731392	0.0765129	1	RPS14	5	150442635	150449756	-	5099	protein_coding	ribosomal protein S14 [Source:HGNC Symbol;Acc:HGNC:10387]	-
ENSG00000176410	28.2874	55.9828	-0.98026	0.0766901	1	DNAJC30	7	73680969	73683453	-	2485	protein_coding	DnaJ heat shock protein family (Hsp40) member C30 [Source:HGNC Symbol;Acc:HGNC:16410]	-
ENSG00000260007	25.1423	10.1967	1.29602	0.0769543	1	AC107871.1	15	68184032	68229718	-	7276	protein_coding	novel protein	-
ENSG00000100197	25.1423	10.1967	1.29602	0.0769543	1	CYP2D6	22	42126499	42130906	-	2443	protein_coding	cytochrome P450 family 2 subfamily D member 6 [Source:HGNC Symbol;Acc:HGNC:2625]	-
ENSG00000134504	25.9286	10.1967	1.34021	0.0769543	1	KCTD1	18	26454910	26657401	-	8882	protein_coding	potassium channel tetramerization domain containing 1 [Source:HGNC Symbol;Acc:HGNC:18249]	-
ENSG00000210184	25.9286	10.1967	1.34021	0.0769543	1	MT-TS2	MT	12207	12265	+	59	Mt_tRNA	mitochondrially encoded tRNA serine 2 (AGU/C) [Source:HGNC Symbol;Acc:HGNC:7498]	-
ENSG00000146856	25.1423	10.1967	1.29602	0.0769543	1	AGBL3	7	134986508	135147963	+	7307	protein_coding	ATP/GTP binding protein like 3 [Source:HGNC Symbol;Acc:HGNC:27981]	-
ENSG00000131400	25.1423	10.1967	1.29602	0.0769543	1	NAPSA	19	50358477	50365830	-	3581	protein_coding	napsin A aspartic peptidase [Source:HGNC Symbol;Acc:HGNC:13395]	-
ENSG00000211978	10.9891	26.7306	-1.26948	0.0769543	1	IGHV5-78	14	106851123	106851417	-	295	IG_V_pseudogene	immunoglobulin heavy variable 5-78 (pseudogene) [Source:HGNC Symbol;Acc:HGNC:5660]	-
ENSG00000155755	10.9891	26.7306	-1.26948	0.0769543	1	TMEM237	2	201620184	201643570	-	7647	protein_coding	transmembrane protein 237 [Source:HGNC Symbol;Acc:HGNC:14432]	-
ENSG00000211788	31.4325	61.0701	-0.954144	0.0770633	1	TRAV13-1	14	21868839	21869365	+	360	TR_V_gene	T cell receptor alpha variable 13-1 [Source:HGNC Symbol;Acc:HGNC:12108]	-
ENSG00000160299	551.944	326.882	0.755681	0.0770944	1	PCNT	21	46324122	46445769	+	11660	protein_coding	pericentrin [Source:HGNC Symbol;Acc:HGNC:16068]	-
ENSG00000118898	64.4561	33.0898	0.960735	0.0773149	1	PPL	16	4882507	4960741	-	7686	protein_coding	periplakin [Source:HGNC Symbol;Acc:HGNC:9273]	-
ENSG00000118363	298.765	503.666	-0.753066	0.0774005	1	SPCS2	11	74949247	74979031	+	2982	protein_coding	signal peptidase complex subunit 2 [Source:HGNC Symbol;Acc:HGNC:28962]	-
ENSG00000170085	74.6776	39.4489	0.919762	0.0775842	1	SIMC1	5	176238367	176345991	+	5536	protein_coding	SUMO interacting motifs containing 1 [Source:HGNC Symbol;Acc:HGNC:24779]	-
ENSG00000116128	99.8383	54.7109	0.86717	0.0776274	1	BCL9	1	147541412	147626216	+	6420	protein_coding	B cell CLL/lymphoma 9 [Source:HGNC Symbol;Acc:HGNC:1008]	-
ENSG00000122140	99.8383	174.263	-0.802402	0.0778942	1	MRPS2	9	135499984	135504673	+	2464	protein_coding	mitochondrial ribosomal protein S2 [Source:HGNC Symbol;Acc:HGNC:14495]	-
ENSG00000130958	81.7541	143.739	-0.81262	0.0784331	1	SLC35D2	9	96313444	96383710	-	3830	protein_coding	solute carrier family 35 member D2 [Source:HGNC Symbol;Acc:HGNC:20799]	-
ENSG00000117713	2394.18	1442.27	0.73117	0.0785433	1	ARID1A	1	26693236	26782110	+	15928	protein_coding	AT-rich interaction domain 1A [Source:HGNC Symbol;Acc:HGNC:11110]	ARID
ENSG00000064607	1092.9	656.285	0.735732	0.0793622	1	SUGP2	19	18990888	19034023	-	8468	protein_coding	SURP and G-patch domain containing 2 [Source:HGNC Symbol;Acc:HGNC:18641]	-
ENSG00000272455	16.4932	5.10939	1.67505	0.0796049	1	AL391244.3	1	1409096	1410618	+	1523	lincRNA	novel transcript	-
ENSG00000113790	16.4932	5.10939	1.67505	0.0796049	1	EHHADH	3	185190624	185281990	-	4700	protein_coding	enoyl-CoA hydratase and 3-hydroxyacyl CoA dehydrogenase [Source:HGNC Symbol;Acc:HGNC:3247]	-
ENSG00000255153	6.27128	17.8277	-1.48337	0.0796049	1	TOLLIP-AS1	11	1309769	1310707	+	939	antisense	TOLLIP antisense RNA 1 (head to head) [Source:HGNC Symbol;Acc:HGNC:27403]	-
ENSG00000267508	6.27128	17.8277	-1.48337	0.0796049	1	ZNF285	19	44382298	44401608	-	6866	protein_coding	zinc finger protein 285 [Source:HGNC Symbol;Acc:HGNC:13079]	zf-C2H2
ENSG00000186235	16.4932	5.10939	1.67505	0.0796049	1	AC016757.1	2	238224552	238231677	-	2906	processed_transcript	uncharacterized LOC151174 [Source:NCBI gene;Acc:151174]	-
ENSG00000157429	16.4932	5.10939	1.67505	0.0796049	1	ZNF19	16	71464555	71565089	-	9225	protein_coding	zinc finger protein 19 [Source:HGNC Symbol;Acc:HGNC:12981]	zf-C2H2
ENSG00000272034	6.27128	17.8277	-1.48337	0.0796049	1	SNORD14A	11	17074654	17074744	-	91	snoRNA	small nucleolar RNA, C/D box 14A [Source:HGNC Symbol;Acc:HGNC:10113]	-
ENSG00000115457	14.1343	31.8179	-1.16091	0.0797497	1	IGFBP2	2	216632828	216664436	+	4767	protein_coding	insulin like growth factor binding protein 2 [Source:HGNC Symbol;Acc:HGNC:5471]	-
ENSG00000189164	57.3796	29.2743	0.969531	0.079784	1	ZNF527	19	37371061	37393066	+	6436	protein_coding	zinc finger protein 527 [Source:HGNC Symbol;Acc:HGNC:29385]	zf-C2H2
ENSG00000108590	42.4404	78.8757	-0.891211	0.0798251	1	MED31	17	6643315	6651634	-	2103	protein_coding	mediator complex subunit 31 [Source:HGNC Symbol;Acc:HGNC:24260]	-
ENSG00000134548	74.6776	132.293	-0.823367	0.0800589	1	SPX	12	21526307	21541249	+	7231	protein_coding	spexin hormone [Source:HGNC Symbol;Acc:HGNC:28139]	-
ENSG00000130338	206.771	119.574	0.789909	0.0800798	1	TULP4	6	158232236	158511828	+	12285	protein_coding	tubby like protein 4 [Source:HGNC Symbol;Acc:HGNC:15530]	Tub
ENSG00000156603	71.5325	127.205	-0.828795	0.0802193	1	MED19	11	57703714	57712323	-	1877	protein_coding	mediator complex subunit 19 [Source:HGNC Symbol;Acc:HGNC:29600]	-
ENSG00000188092	120.281	67.4293	0.834523	0.0803864	1	GPR89B	1	147928393	147993521	+	5143	protein_coding	G protein-coupled receptor 89B [Source:HGNC Symbol;Acc:HGNC:13840]	-
ENSG00000261716	148.587	83.963	0.823138	0.0807658	1	HIST2H2BC	1	149844498	149850937	-	6440	transcribed_unprocessed_pseudogene	histone cluster 2 H2B family member c (pseudogene) [Source:NCBI gene;Acc:337873]	-
ENSG00000167524	35.3639	16.5559	1.09199	0.0812893	1	SGK494	17	28607964	28614200	-	4663	protein_coding	uncharacterized serine/threonine-protein kinase SgK494 [Source:NCBI gene;Acc:124923]	-
ENSG00000254893	10.2028	24.1869	-1.23148	0.0813077	1	AC113404.3	5	76173629	76174183	-	555	translated_processed_pseudogene	RAP1B, member of RAS oncogene family pseudogene	-
ENSG00000267365	95.907	52.1673	0.877851	0.0813243	1	KCNJ2-AS1	17	70166961	70169402	-	2442	antisense	KCNJ2 antisense RNA 1 [Source:HGNC Symbol;Acc:HGNC:43720]	-
ENSG00000214900	95.1207	52.1673	0.865992	0.0813243	1	LINC01588	14	49927571	50092643	-	14763	lincRNA	long intergenic non-protein coding RNA 1588 [Source:HGNC Symbol;Acc:HGNC:27503]	-
ENSG00000196372	133.648	75.0602	0.831922	0.0813308	1	ASB13	10	5638867	5666595	-	3003	protein_coding	ankyrin repeat and SOCS box containing 13 [Source:HGNC Symbol;Acc:HGNC:19765]	-
ENSG00000255587	290.902	171.719	0.760345	0.0817111	1	RAB44	6	36697810	36733183	+	4274	protein_coding	RAB44, member RAS oncogene family [Source:HGNC Symbol;Acc:HGNC:21068]	-
ENSG00000182400	85.6854	45.8081	0.902677	0.0817372	1	TRAPPC6B	14	39147811	39170532	-	4533	protein_coding	trafficking protein particle complex 6B [Source:HGNC Symbol;Acc:HGNC:23066]	-
ENSG00000131899	382.896	227.68	0.749847	0.0819185	1	LLGL1	17	18225587	18244875	+	6638	protein_coding	LLGL1, scribble cell polarity complex component [Source:HGNC Symbol;Acc:HGNC:6628]	-
ENSG00000162512	80.1815	43.2644	0.889296	0.0819452	1	SDC3	1	30869467	30908761	-	7067	protein_coding	syndecan 3 [Source:HGNC Symbol;Acc:HGNC:10660]	-
ENSG00000235576	38.509	71.2447	-0.884365	0.0823424	1	LINC01871	2	7725801	7730705	+	243	lincRNA	long intergenic non-protein coding RNA 1871 [Source:HGNC Symbol;Acc:HGNC:52690]	-
ENSG00000182512	591.258	980.601	-0.729684	0.0824147	1	GLRX5	14	95533503	95544724	+	2845	protein_coding	glutaredoxin 5 [Source:HGNC Symbol;Acc:HGNC:20134]	-
ENSG00000232593	65.2423	34.3616	0.923937	0.0825151	1	KANTR	X	53094145	53170914	+	9927	protein_coding	KDM5C adjacent transcript [Source:HGNC Symbol;Acc:HGNC:49510]	-
ENSG00000172954	58.1659	104.312	-0.840573	0.0827489	1	LCLAT1	2	30447226	30644225	+	7517	protein_coding	lysocardiolipin acyltransferase 1 [Source:HGNC Symbol;Acc:HGNC:26756]	-
ENSG00000262580	93.5482	50.8954	0.877517	0.0833241	1	AC087741.1	17	80200673	80205949	-	5122	antisense	novel transcript, antisense to CARD14	-
ENSG00000169635	121.854	68.7011	0.826321	0.0833607	1	HIC2	22	21417404	21451463	+	7219	protein_coding	HIC ZBTB transcriptional repressor 2 [Source:HGNC Symbol;Acc:HGNC:18595]	ZBTB
ENSG00000179583	1721.92	1044.19	0.721607	0.0834508	1	CIITA	16	10866222	10943021	+	20757	protein_coding	class II major histocompatibility complex transactivator [Source:HGNC Symbol;Acc:HGNC:7067]	-
ENSG00000273136	449.729	268.378	0.744706	0.0838057	1	NBPF26	1	120723923	120841481	+	6032	protein_coding	NBPF member 26 [Source:HGNC Symbol;Acc:HGNC:49571]	-
ENSG00000271821	5.48496	15.284	-1.45135	0.083932	1	AL662844.3	6	31200165	31201918	-	517	lincRNA	novel transcript	-
ENSG00000260228	5.48496	15.284	-1.45135	0.083932	1	AC009119.1	16	83789967	83807834	-	1603	antisense	uncharacterized LOC102724163 [Source:NCBI gene;Acc:102724163]	-
ENSG00000259717	5.48496	15.284	-1.45135	0.083932	1	LINC00677	14	103120847	103123007	-	584	lincRNA	long intergenic non-protein coding RNA 677 [Source:HGNC Symbol;Acc:HGNC:20121]	-
ENSG00000240509	5.48496	15.284	-1.45135	0.083932	1	RPL34P18	8	93957338	93957691	-	354	processed_pseudogene	ribosomal protein L34 pseudogene 18 [Source:HGNC Symbol;Acc:HGNC:35968]	-
ENSG00000227811	5.48496	15.284	-1.45135	0.083932	1	INKA2-AS1	1	111739841	111747798	+	2131	bidirectional_promoter_lncRNA	INKA2 antisense RNA 1 [Source:HGNC Symbol;Acc:HGNC:49446]	-
ENSG00000157368	5.48496	15.284	-1.45135	0.083932	1	IL34	16	70579895	70660682	+	2233	protein_coding	interleukin 34 [Source:HGNC Symbol;Acc:HGNC:28529]	-
ENSG00000130821	288.543	482.045	-0.739977	0.0839891	1	SLC6A8	X	153688099	153696593	+	5498	protein_coding	solute carrier family 6 member 8 [Source:HGNC Symbol;Acc:HGNC:11055]	-
ENSG00000134571	157.236	90.3222	0.79948	0.0840215	1	MYBPC3	11	47331397	47352702	-	4280	protein_coding	myosin binding protein C, cardiac [Source:HGNC Symbol;Acc:HGNC:7551]	-
ENSG00000123838	13.348	29.2743	-1.12283	0.0841249	1	C4BPA	1	207104262	207144972	+	2441	protein_coding	complement component 4 binding protein alpha [Source:HGNC Symbol;Acc:HGNC:1325]	-
ENSG00000262312	28.2874	12.7403	1.14666	0.0841249	1	AC004494.1	16	3542739	3545785	+	2955	antisense	novel transcript, antisense to NLRC3	-
ENSG00000136383	13.348	29.2743	-1.12283	0.0841249	1	ALPK3	15	84816680	84873482	+	10940	protein_coding	alpha kinase 3 [Source:HGNC Symbol;Acc:HGNC:17574]	-
ENSG00000072571	13.348	29.2743	-1.12283	0.0841249	1	HMMR	5	163460203	163491945	+	3936	protein_coding	hyaluronan mediated motility receptor [Source:HGNC Symbol;Acc:HGNC:5012]	-
ENSG00000137878	28.2874	12.7403	1.14666	0.0841249	1	GCOM1	15	57591908	57714745	+	10302	protein_coding	GRINL1A complex locus 1 [Source:HGNC Symbol;Acc:HGNC:26424]	-
ENSG00000134827	44.0129	80.1476	-0.861939	0.0842865	1	TCN1	11	59852800	59866575	-	1586	protein_coding	transcobalamin 1 [Source:HGNC Symbol;Acc:HGNC:11652]	-
ENSG00000128654	43.2267	80.1476	-0.887862	0.0842865	1	MTX2	2	176269395	176338025	+	1717	protein_coding	metaxin 2 [Source:HGNC Symbol;Acc:HGNC:7506]	-
ENSG00000133742	160.381	272.193	-0.762397	0.084433	1	CA1	8	85327608	85379014	-	4068	protein_coding	carbonic anhydrase 1 [Source:HGNC Symbol;Acc:HGNC:1368]	-
ENSG00000123349	3051.5	5003.39	-0.713349	0.0845929	1	PFDN5	12	53295291	53299450	+	3380	protein_coding	prefoldin subunit 5 [Source:HGNC Symbol;Acc:HGNC:8869]	-
ENSG00000154874	73.8913	39.4489	0.90452	0.0846285	1	CCDC144B	17	18537800	18625617	-	9900	transcribed_unprocessed_pseudogene	coiled-coil domain containing 144B (pseudogene) [Source:HGNC Symbol;Acc:HGNC:26704]	-
ENSG00000176473	37.7227	69.9729	-0.888068	0.0849748	1	WDR25	14	100376418	100530303	+	4218	protein_coding	WD repeat domain 25 [Source:HGNC Symbol;Acc:HGNC:21064]	-
ENSG00000111644	774.459	1275.66	-0.71984	0.085102	1	ACRBP	12	6638075	6647460	-	2843	protein_coding	acrosin binding protein [Source:HGNC Symbol;Acc:HGNC:17195]	-
ENSG00000185164	203.626	342.144	-0.748109	0.0852165	1	NOMO2	16	18417325	18562211	-	6801	protein_coding	NODAL modulator 2 [Source:HGNC Symbol;Acc:HGNC:22652]	-
ENSG00000090266	277.536	462.967	-0.737821	0.0852727	1	NDUFB2	7	140690777	140722790	+	4447	protein_coding	NADH:ubiquinone oxidoreductase subunit B2 [Source:HGNC Symbol;Acc:HGNC:7697]	-
ENSG00000248124	155.664	89.0504	0.805428	0.085357	1	RRN3P1	16	21796106	21820410	-	5253	transcribed_unprocessed_pseudogene	RRN3 homolog, RNA polymerase I transcription factor pseudogene 1 [Source:HGNC Symbol;Acc:HGNC:30548]	-
ENSG00000183960	33.7913	15.284	1.14124	0.0854797	1	KCNH8	3	19148454	19535646	+	6148	protein_coding	potassium voltage-gated channel subfamily H member 8 [Source:HGNC Symbol;Acc:HGNC:18864]	-
ENSG00000151229	58.1659	30.5461	0.927966	0.0856431	1	SLC2A13	12	39755021	40106089	-	10027	protein_coding	solute carrier family 2 member 13 [Source:HGNC Symbol;Acc:HGNC:15956]	-
ENSG00000080947	109.274	61.0701	0.83891	0.0858013	1	CROCCP3	1	16467436	16499257	-	6813	transcribed_unprocessed_pseudogene	ciliary rootlet coiled-coil, rootletin pseudogene 3 [Source:HGNC Symbol;Acc:HGNC:29405]	-
ENSG00000276842	48.7306	24.1869	1.00882	0.0861437	1	AC023510.2	12	25103124	25103869	-	746	antisense	novel transcript, antisense to LRMP	-
ENSG00000169679	43.2267	21.6432	0.996058	0.0862225	1	BUB1	2	110637698	110678114	-	6032	protein_coding	BUB1 mitotic checkpoint serine/threonine kinase [Source:HGNC Symbol;Acc:HGNC:1148]	-
ENSG00000162576	43.2267	21.6432	0.996058	0.0862225	1	MXRA8	1	1352689	1361777	-	3622	protein_coding	matrix remodeling associated 8 [Source:HGNC Symbol;Acc:HGNC:7542]	-
ENSG00000262049	21.9971	8.92483	1.29458	0.0862277	1	AC139530.1	17	81701324	81703300	-	1977	antisense	novel transcript, antisense to HGS	-
ENSG00000176681	21.2109	8.92483	1.24241	0.0862277	1	LRRC37A	17	46292733	46337794	+	6506	protein_coding	leucine rich repeat containing 37A [Source:HGNC Symbol;Acc:HGNC:29069]	-
ENSG00000162415	21.9971	8.92483	1.29458	0.0862277	1	ZSWIM5	1	45016399	45306209	-	6046	protein_coding	zinc finger SWIM-type containing 5 [Source:HGNC Symbol;Acc:HGNC:29299]	-
ENSG00000233175	21.9971	8.92483	1.29458	0.0862277	1	AC008105.1	17	45238028	45241734	-	2293	antisense	uncharacterized LOC107985040 [Source:NCBI gene;Acc:107985040]	-
ENSG00000279330	21.9971	8.92483	1.29458	0.0862277	1	AJ003147.3	16	3273609	3275807	+	2199	TEC	TEC	-
ENSG00000198720	21.2109	8.92483	1.24241	0.0862277	1	ANKRD13B	17	29589769	29614761	+	3971	protein_coding	ankyrin repeat domain 13B [Source:HGNC Symbol;Acc:HGNC:26363]	-
ENSG00000282458	21.9971	8.92483	1.29458	0.0862277	1	WASH5P	19	60951	71626	-	6331	transcribed_processed_pseudogene	WAS protein family homolog 5, pseudogene [Source:HGNC Symbol;Acc:HGNC:33884]	-
ENSG00000064393	690.328	417.182	0.726556	0.0866863	1	HIPK2	7	139561570	139777778	-	15402	protein_coding	homeodomain interacting protein kinase 2 [Source:HGNC Symbol;Acc:HGNC:14402]	-
ENSG00000142856	42.4404	77.6039	-0.867789	0.0867799	1	ITGB3BP	1	63440770	63593721	-	5459	protein_coding	integrin subunit beta 3 binding protein [Source:HGNC Symbol;Acc:HGNC:6157]	-
ENSG00000180549	320.781	531.646	-0.728521	0.0868115	1	FUT7	9	137030174	137033010	-	2584	protein_coding	fucosyltransferase 7 [Source:HGNC Symbol;Acc:HGNC:4018]	-
ENSG00000177706	183.969	106.856	0.783557	0.0869077	1	FAM20C	7	192969	260745	+	4629	protein_coding	FAM20C, golgi associated secretory pathway kinase [Source:HGNC Symbol;Acc:HGNC:22140]	-
ENSG00000104903	1557.58	2548.76	-0.710413	0.0869353	1	LYL1	19	13099033	13103161	-	3119	protein_coding	LYL1, basic helix-loop-helix family member [Source:HGNC Symbol;Acc:HGNC:6734]	bHLH
ENSG00000149527	148.587	85.2349	0.801474	0.0871173	1	PLCH2	1	2425980	2505530	+	10781	protein_coding	phospholipase C eta 2 [Source:HGNC Symbol;Acc:HGNC:29037]	-
ENSG00000133612	386.827	231.495	0.740613	0.0875055	1	AGAP3	7	151085831	151144436	+	11032	protein_coding	ArfGAP with GTPase domain, ankyrin repeat and PH domain 3 [Source:HGNC Symbol;Acc:HGNC:16923]	-
ENSG00000234290	143.87	82.6912	0.798628	0.0875177	1	AC116366.1	5	132468890	132473043	-	3730	antisense	novel transcript	-
ENSG00000163221	1967.23	3212.66	-0.707542	0.0877524	1	S100A12	1	153373706	153375649	-	518	protein_coding	S100 calcium binding protein A12 [Source:HGNC Symbol;Acc:HGNC:10489]	-
ENSG00000246922	66.0286	35.6334	0.888897	0.0877991	1	UBAP1L	15	65092770	65115197	-	8536	protein_coding	ubiquitin associated protein 1 like [Source:HGNC Symbol;Acc:HGNC:40028]	-
ENSG00000185684	138.366	78.8757	0.810477	0.0879427	1	EP400P1	12	132084283	132131639	+	12817	transcribed_unprocessed_pseudogene	EP400 pseudogene 1 [Source:HGNC Symbol;Acc:HGNC:26602]	-
ENSG00000147400	80.1815	139.923	-0.801806	0.0879427	1	CETN2	X	152826973	152830777	-	1928	protein_coding	centrin 2 [Source:HGNC Symbol;Acc:HGNC:1867]	-
ENSG00000125430	169.817	97.9532	0.793541	0.0879593	1	HS3ST3B1	17	14301083	14349404	+	5367	protein_coding	heparan sulfate-glucosamine 3-sulfotransferase 3B1 [Source:HGNC Symbol;Acc:HGNC:5198]	-
ENSG00000159433	151.732	87.7785	0.789288	0.0881712	1	STARD9	15	42575659	42720981	+	20706	protein_coding	StAR related lipid transfer domain containing 9 [Source:HGNC Symbol;Acc:HGNC:19162]	-
ENSG00000280828	12.5617	3.83762	1.68988	0.0883316	1	AC090114.3	7	128533652	128615970	+	829	unprocessed_pseudogene	pseudogene similar to part of tousled-like kinase 2 (TLK2)	-
ENSG00000114405	12.5617	3.83762	1.68988	0.0883316	1	C3orf14	3	62318973	62336213	+	4430	protein_coding	chromosome 3 open reading frame 14 [Source:HGNC Symbol;Acc:HGNC:25024]	-
ENSG00000231507	3.91229	14.0122	-1.79988	0.0883316	1	LINC01353	1	203287152	203288801	+	837	lincRNA	long intergenic non-protein coding RNA 1353 [Source:HGNC Symbol;Acc:HGNC:50580]	-
ENSG00000197927	3.91229	14.0122	-1.79988	0.0883316	1	C2orf27A	2	131722375	131767404	+	2566	transcribed_unprocessed_pseudogene	chromosome 2 open reading frame 27A [Source:HGNC Symbol;Acc:HGNC:25077]	-
ENSG00000090659	12.5617	3.83762	1.68988	0.0883316	1	CD209	19	7739994	7747564	-	4413	protein_coding	CD209 molecule [Source:HGNC Symbol;Acc:HGNC:1641]	-
ENSG00000279108	12.5617	3.83762	1.68988	0.0883316	1	AC008537.3	19	40840159	40842039	+	1881	TEC	TEC	-
ENSG00000272112	3.91229	14.0122	-1.79988	0.0883316	1	AC011374.2	5	151724831	151725356	-	526	lincRNA	novel transcript	-
ENSG00000186715	12.5617	3.83762	1.68988	0.0883316	1	MST1L	1	16754910	16770237	-	5298	transcribed_unprocessed_pseudogene	macrophage stimulating 1 like [Source:HGNC Symbol;Acc:HGNC:7390]	-
ENSG00000168004	12.5617	3.83762	1.68988	0.0883316	1	HRASLS5	11	63461404	63491194	-	3268	protein_coding	HRAS like suppressor family member 5 [Source:HGNC Symbol;Acc:HGNC:24978]	-
ENSG00000122515	833.429	506.21	0.719285	0.0883559	1	ZMIZ2	7	44748581	44769881	+	7339	protein_coding	zinc finger MIZ-type containing 2 [Source:HGNC Symbol;Acc:HGNC:22229]	zf-MIZ
ENSG00000103168	405.698	242.941	0.739706	0.0883662	1	TAF1C	16	84177847	84187070	-	5577	protein_coding	TATA-box binding protein associated factor, RNA polymerase I subunit C [Source:HGNC Symbol;Acc:HGNC:11534]	-
ENSG00000140379	774.459	1269.31	-0.712631	0.0885844	1	BCL2A1	15	79960889	79971446	-	1089	protein_coding	BCL2 related protein A1 [Source:HGNC Symbol;Acc:HGNC:991]	-
ENSG00000115896	56.5933	29.2743	0.949674	0.088882	1	PLCL1	2	197804702	198572581	+	8013	protein_coding	phospholipase C like 1 (inactive) [Source:HGNC Symbol;Acc:HGNC:9063]	-
ENSG00000182580	26.7148	11.4685	1.21505	0.0890681	1	EPHB3	3	184561784	184582409	+	4532	protein_coding	EPH receptor B3 [Source:HGNC Symbol;Acc:HGNC:3394]	-
ENSG00000260660	26.7148	11.4685	1.21505	0.0890681	1	AC113208.2	15	75226401	75234834	-	2663	transcribed_unitary_pseudogene	taste receptor cell protein 1-like [Source:NCBI gene;Acc:105376731]	-
ENSG00000211768	26.7148	11.4685	1.21505	0.0890681	1	TRBJ2-4	7	142796998	142797047	+	50	TR_J_gene	T cell receptor beta joining 2-4 [Source:HGNC Symbol;Acc:HGNC:12172]	-
ENSG00000267481	26.7148	11.4685	1.21505	0.0890681	1	AC011477.2	19	19788755	19790531	-	921	sense_intronic	novel transcript, sense intronic to ZNF506	-
ENSG00000261087	12.5617	28.0024	-1.14562	0.0890681	1	AP003469.4	8	101166805	101169629	-	2825	lincRNA	novel transcript	-
ENSG00000164056	12.5617	28.0024	-1.14562	0.0890681	1	SPRY1	4	123396795	123403760	+	3963	protein_coding	sprouty RTK signaling antagonist 1 [Source:HGNC Symbol;Acc:HGNC:11269]	-
ENSG00000211598	71.5325	124.662	-0.799677	0.0893901	1	IGKV4-1	2	88885397	88886153	+	538	IG_V_gene	immunoglobulin kappa variable 4-1 [Source:HGNC Symbol;Acc:HGNC:5834]	-
ENSG00000173064	1166.81	712.245	0.712093	0.0895679	1	HECTD4	12	112160188	112382439	-	21572	protein_coding	HECT domain E3 ubiquitin protein ligase 4 [Source:HGNC Symbol;Acc:HGNC:26611]	-
ENSG00000126705	201.267	118.302	0.766427	0.0898251	1	AHDC1	1	27534035	27604431	-	8297	protein_coding	AT-hook DNA binding motif containing 1 [Source:HGNC Symbol;Acc:HGNC:25230]	-
ENSG00000161265	69.1737	36.9053	0.905434	0.090115	1	U2AF1L4	19	35742464	35745445	-	2875	protein_coding	U2 small nuclear RNA auxiliary factor 1 like 4 [Source:HGNC Symbol;Acc:HGNC:23020]	-
ENSG00000268087	31.4325	14.0122	1.16178	0.0901797	1	AC008764.2	19	16610411	16636531	+	376	lincRNA	novel transcript	-
ENSG00000270344	41.6541	20.3714	1.02973	0.0902831	1	POC1B-AS1	12	89525654	89548005	+	8041	antisense	POC1B antisense RNA 1 [Source:HGNC Symbol;Acc:HGNC:52949]	-
ENSG00000234771	100.625	55.9828	0.845377	0.0903517	1	SLC25A25-AS1	9	128108581	128118693	-	6391	antisense	SLC25A25 antisense RNA 1 [Source:HGNC Symbol;Acc:HGNC:27844]	-
ENSG00000211648	36.1502	17.8277	1.01743	0.0904458	1	IGLV1-47	22	22357739	22358260	+	407	IG_V_gene	immunoglobulin lambda variable 1-47 [Source:HGNC Symbol;Acc:HGNC:5880]	-
ENSG00000072840	36.9364	17.8277	1.04836	0.0904458	1	EVC	4	5711197	5814305	+	7148	protein_coding	EvC ciliary complex subunit 1 [Source:HGNC Symbol;Acc:HGNC:3497]	-
ENSG00000103037	82.5403	45.8081	0.848816	0.0907212	1	SETD6	16	58515479	58521181	+	5078	protein_coding	SET domain containing 6 [Source:HGNC Symbol;Acc:HGNC:26116]	-
ENSG00000121542	46.3718	83.963	-0.853868	0.0907212	1	SEC22A	3	123201927	123274130	+	4698	protein_coding	SEC22 homolog A, vesicle trafficking protein [Source:HGNC Symbol;Acc:HGNC:20260]	-
ENSG00000123384	4065	2501.71	0.700337	0.090762	1	LRP1	12	57128493	57213351	+	20839	protein_coding	LDL receptor related protein 1 [Source:HGNC Symbol;Acc:HGNC:6692]	-
ENSG00000167100	35.3639	66.1574	-0.900093	0.0908354	1	SAMD14	17	50110040	50129882	-	7016	protein_coding	sterile alpha motif domain containing 14 [Source:HGNC Symbol;Acc:HGNC:27312]	-
ENSG00000167671	4832.4	7839.56	-0.698008	0.0910156	1	UBXN6	19	4444999	4457822	-	5275	protein_coding	UBX domain protein 6 [Source:HGNC Symbol;Acc:HGNC:14928]	-
ENSG00000225783	974.958	596.509	0.708763	0.0913034	1	MIAT	22	26646428	26676475	+	11829	lincRNA	myocardial infarction associated transcript [Source:HGNC Symbol;Acc:HGNC:33425]	-
ENSG00000171467	570.815	345.959	0.72236	0.0913186	1	ZNF318	6	43307134	43369478	-	9559	protein_coding	zinc finger protein 318 [Source:HGNC Symbol;Acc:HGNC:13578]	-
ENSG00000203666	32.2188	61.0701	-0.918656	0.0915987	1	EFCAB2	1	244969705	245127164	+	8607	protein_coding	EF-hand calcium binding domain 2 [Source:HGNC Symbol;Acc:HGNC:28166]	-
ENSG00000254681	59.7384	31.8179	0.907697	0.0915987	1	PKD1P5	16	18374521	18401940	-	10291	transcribed_unprocessed_pseudogene	polycystin 1, transient receptor potential channel interacting pseudogene 5 [Source:HGNC Symbol;Acc:HGNC:30069]	-
ENSG00000169116	19.6383	7.653	1.35119	0.0918123	1	PARM1	4	74933095	75050115	+	5034	protein_coding	prostate androgen-regulated mucin-like protein 1 [Source:HGNC Symbol;Acc:HGNC:24536]	-
ENSG00000088881	19.6383	7.653	1.35119	0.0918123	1	EBF4	20	2692878	2760108	+	3717	protein_coding	early B cell factor 4 [Source:HGNC Symbol;Acc:HGNC:29278]	COE
ENSG00000277687	19.6383	7.653	1.35119	0.0918123	1	AL139407.1	10	118692361	118693535	-	1175	sense_intronic	novel transcript, sense intronic to CACUL1	-
ENSG00000270696	19.6383	7.653	1.35119	0.0918123	1	AC005034.3	2	75660462	75662208	+	1747	antisense	novel transcript, antisense to C2orf3	-
ENSG00000175544	19.6383	7.653	1.35119	0.0918123	1	CABP4	11	67452406	67460313	+	3786	protein_coding	calcium binding protein 4 [Source:HGNC Symbol;Acc:HGNC:1386]	-
ENSG00000254760	19.6383	7.653	1.35119	0.0918123	1	AC008750.1	19	51414298	51414965	+	492	antisense	novel transcript, antisense to SIGLEC10	-
ENSG00000003436	8.63021	20.3714	-1.22284	0.0918123	1	TFPI	2	187464230	187565760	-	11714	protein_coding	tissue factor pathway inhibitor [Source:HGNC Symbol;Acc:HGNC:11760]	-
ENSG00000163687	19.6383	7.653	1.35119	0.0918123	1	DNASE1L3	3	58192257	58214697	-	3148	protein_coding	deoxyribonuclease 1 like 3 [Source:HGNC Symbol;Acc:HGNC:2959]	-
ENSG00000186481	19.6383	7.653	1.35119	0.0918123	1	ANKRD20A5P	18	14179097	14252140	+	6302	transcribed_unprocessed_pseudogene	ankyrin repeat domain 20 family member A5, pseudogene [Source:HGNC Symbol;Acc:HGNC:33833]	-
ENSG00000233476	141.511	237.854	-0.748344	0.0918359	1	EEF1A1P6	7	22510616	22511999	-	1384	processed_pseudogene	eukaryotic translation elongation factor 1 alpha 1 pseudogene 6 [Source:HGNC Symbol;Acc:HGNC:3201]	-
ENSG00000140932	1374.38	2232.08	-0.69952	0.0921529	1	CMTM2	16	66579448	66588275	+	1151	protein_coding	CKLF like MARVEL transmembrane domain containing 2 [Source:HGNC Symbol;Acc:HGNC:19173]	-
ENSG00000135898	40.8678	73.7884	-0.849438	0.0922807	1	GPR55	2	230907318	230961066	-	4130	protein_coding	G protein-coupled receptor 55 [Source:HGNC Symbol;Acc:HGNC:4511]	-
ENSG00000251546	1.55316	7.653	-2.1942	0.0922987	1	IGKV1D-39	2	89862482	89862981	+	376	IG_V_gene	immunoglobulin kappa variable 1D-39 [Source:HGNC Symbol;Acc:HGNC:5756]	-
ENSG00000251139	1.55316	7.653	-2.1942	0.0922987	1	AC084871.1	4	184813619	184821300	+	628	antisense	novel transcript, antisense to ACSL1	-
ENSG00000270210	1.55316	7.653	-2.1942	0.0922987	1	AC104695.2	2	28425945	28426719	+	775	lincRNA	novel transcript	-
ENSG00000124882	1.55316	7.653	-2.1942	0.0922987	1	EREG	4	74365143	74388751	+	5717	protein_coding	epiregulin [Source:HGNC Symbol;Acc:HGNC:3443]	-
ENSG00000282051	0.766981	7.653	-3.09429	0.0922987	1	AC010507.1	19	197961	200775	+	634	transcribed_processed_pseudogene	novel pseudogene	-
ENSG00000260751	1.55316	7.653	-2.1942	0.0922987	1	AC008870.2	16	23568673	23569696	+	1024	sense_intronic	novel transcript	-
ENSG00000243071	1.55316	7.653	-2.1942	0.0922987	1	AC107032.1	12	76660405	76660884	+	480	processed_pseudogene	ribosomal protein L21 (RPL21) pseudogene	-
ENSG00000255364	1.55316	7.653	-2.1942	0.0922987	1	SMILR	8	122414332	122428551	-	553	lincRNA	smooth muscle induced lncRNA, enhancer of proliferation [Source:HGNC Symbol;Acc:HGNC:51825]	-
ENSG00000197549	1.55316	7.653	-2.1942	0.0922987	1	PRAMENP	22	21991099	22043934	-	3039	transcribed_unprocessed_pseudogene	PRAME N-terminal-like, pseudogene [Source:HGNC Symbol;Acc:HGNC:34302]	-
ENSG00000228624	1.55316	7.653	-2.1942	0.0922987	1	HDAC2-AS2	6	113969701	114471705	+	8063	antisense	HDAC2 and HS3ST5 antisense RNA 2 [Source:HGNC Symbol;Acc:HGNC:43590]	-
ENSG00000260000	1.55316	7.653	-2.1942	0.0922987	1	AL133338.1	6	100881471	100882987	+	1517	antisense	novel transcript, antisense to ASCC3	-
ENSG00000237473	1.55316	7.653	-2.1942	0.0922987	1	AC068759.1	3	173153737	173336965	+	470	lincRNA	novel transcript	-
ENSG00000229994	1.55316	7.653	-2.1942	0.0922987	1	RPL5P4	1	35350722	35351607	+	886	processed_pseudogene	ribosomal protein L5 pseudogene 4 [Source:HGNC Symbol;Acc:HGNC:36095]	-
ENSG00000278948	0.766981	7.653	-3.09429	0.0922987	1	AL031587.5	22	37943050	37944898	+	1849	TEC	TEC	-
ENSG00000276597	0.766981	7.653	-3.09429	0.0922987	1	TRBV11-3	7	142554836	142555318	+	392	TR_V_gene	T cell receptor beta variable 11-3 [Source:HGNC Symbol;Acc:HGNC:12182]	-
ENSG00000176428	0.766981	7.653	-3.09429	0.0922987	1	VPS37D	7	73667825	73672112	+	1626	protein_coding	VPS37D, ESCRT-I subunit [Source:HGNC Symbol;Acc:HGNC:18287]	-
ENSG00000259120	0.766981	7.653	-3.09429	0.0922987	1	SMIM6	17	75646243	75647977	+	1086	protein_coding	small integral membrane protein 6 [Source:HGNC Symbol;Acc:HGNC:40032]	-
ENSG00000272913	0.766981	7.653	-3.09429	0.0922987	1	AC009237.14	2	95525109	95526702	-	1594	lincRNA	novel transcript	-
ENSG00000235204	0.766981	7.653	-3.09429	0.0922987	1	AL162724.2	9	124259250	124261156	-	308	antisense	novel transcript	-
ENSG00000260868	0.766981	7.653	-3.09429	0.0922987	1	LINC01960	2	174025280	174027163	+	1884	lincRNA	long intergenic non-protein coding RNA 1960 [Source:HGNC Symbol;Acc:HGNC:52785]	-
ENSG00000283761	1.55316	7.653	-2.1942	0.0922987	1	AC118553.2	1	99970011	100083321	+	5765	protein_coding	novel protein	-
ENSG00000280010	0.766981	7.653	-3.09429	0.0922987	1	AP001350.2	11	58627435	58628528	+	1094	TEC	TEC	-
ENSG00000172554	1.55316	7.653	-2.1942	0.0922987	1	SNTG2	2	950868	1367613	+	4469	protein_coding	syntrophin gamma 2 [Source:HGNC Symbol;Acc:HGNC:13741]	-
ENSG00000205929	1.55316	7.653	-2.1942	0.0922987	1	C21orf62	21	32793564	32813743	-	1230	protein_coding	chromosome 21 open reading frame 62 [Source:HGNC Symbol;Acc:HGNC:1305]	-
ENSG00000223417	0.766981	7.653	-3.09429	0.0922987	1	TRIM49D1	11	89911111	89921767	-	2164	protein_coding	tripartite motif containing 49D1 [Source:HGNC Symbol;Acc:HGNC:43973]	-
ENSG00000225986	0.766981	7.653	-3.09429	0.0922987	1	UBXN10-AS1	1	20184242	20186486	-	510	antisense	UBXN10 antisense RNA 1 [Source:HGNC Symbol;Acc:HGNC:41141]	-
ENSG00000184156	1.55316	7.653	-2.1942	0.0922987	1	KCNQ3	8	132120858	132481019	-	12646	protein_coding	potassium voltage-gated channel subfamily Q member 3 [Source:HGNC Symbol;Acc:HGNC:6297]	-
ENSG00000211654	1.55316	7.653	-2.1942	0.0922987	1	IGLV5-37	22	22427540	22428035	+	374	IG_V_gene	immunoglobulin lambda variable 5-37 [Source:HGNC Symbol;Acc:HGNC:5922]	-
ENSG00000269392	1.55316	7.653	-2.1942	0.0922987	1	AC008655.2	19	50365880	50369331	-	304	antisense	novel transcript, antisense to NR1H2	-
ENSG00000235945	1.55316	7.653	-2.1942	0.0922987	1	AC002543.1	7	116873454	116876376	-	1954	processed_pseudogene	novel pseudogene	-
ENSG00000136694	0.766981	7.653	-3.09429	0.0922987	1	IL36A	2	113005461	113008044	+	888	protein_coding	interleukin 36 alpha [Source:HGNC Symbol;Acc:HGNC:15562]	-
ENSG00000263264	375.033	226.408	0.728002	0.0923152	1	AC119396.1	19	7348943	7383385	+	1558	protein_coding	novel protein	-
ENSG00000284669	10.2028	2.56592	1.95638	0.0923262	1	AC092053.3	3	39148281	39172952	+	4975	antisense	novel transcript, antisense CSRNP1	-
ENSG00000261269	10.2028	2.56592	1.95638	0.0923262	1	AC093278.2	5	72439903	72442387	-	2485	sense_overlapping	novel transcript, overlapping ZNF366	-
ENSG00000176809	10.2028	2.56592	1.95638	0.0923262	1	LRRC37A3	17	64854312	64919480	-	7641	protein_coding	leucine rich repeat containing 37 member A3 [Source:HGNC Symbol;Acc:HGNC:32427]	-
ENSG00000274525	10.2028	2.56592	1.95638	0.0923262	1	AC008443.6	5	181291673	181295572	+	246	unprocessed_pseudogene	general transcription factor IIi (GTF2I) pseudogene	-
ENSG00000249459	10.2028	2.56592	1.95638	0.0923262	1	ZNF286B	17	18658429	18682262	-	5884	protein_coding	zinc finger protein 286B [Source:HGNC Symbol;Acc:HGNC:33241]	zf-C2H2
ENSG00000108924	10.2028	2.56592	1.95638	0.0923262	1	HLF	17	55265012	55325065	+	6602	protein_coding	HLF, PAR bZIP transcription factor [Source:HGNC Symbol;Acc:HGNC:4977]	TF_bZIP
ENSG00000157077	10.2028	2.56592	1.95638	0.0923262	1	ZFYVE9	1	52142094	52346686	+	5809	protein_coding	zinc finger FYVE-type containing 9 [Source:HGNC Symbol;Acc:HGNC:6775]	-
ENSG00000228801	10.9891	2.56592	2.06208	0.0923262	1	AC064807.1	8	51899325	51947173	+	2055	antisense	novel transcript	-
ENSG00000272899	10.2028	2.56592	1.95638	0.0923262	1	ATP6V1FNB	7	128866308	128872044	+	3902	protein_coding	ATP6V1F neighbor [Source:HGNC Symbol;Acc:HGNC:52392]	-
ENSG00000268230	10.2028	2.56592	1.95638	0.0923262	1	AC012313.3	19	58346854	58362751	-	4151	processed_transcript	novel transcript	-
ENSG00000267254	10.2028	2.56592	1.95638	0.0923262	1	ZNF790-AS1	19	36797518	36828115	+	1506	antisense	ZNF790 antisense RNA 1 [Source:NCBI gene;Acc:284408]	-
ENSG00000260911	10.2028	2.56592	1.95638	0.0923262	1	AC135050.3	16	31043150	31049868	+	449	lincRNA	novel transcript	-
ENSG00000236337	10.2028	2.56592	1.95638	0.0923262	1	FMR1-IT1	X	147946941	147947583	+	343	sense_intronic	FMR1 intronic transcript 1 [Source:HGNC Symbol;Acc:HGNC:41333]	-
ENSG00000262227	10.9891	2.56592	2.06208	0.0923262	1	AC004771.3	17	4987706	4988446	+	551	antisense	novel transcript, antisense to INCA1	-
ENSG00000185499	10.2028	2.56592	1.95638	0.0923262	1	MUC1	1	155185824	155192916	-	4717	protein_coding	mucin 1, cell surface associated [Source:HGNC Symbol;Acc:HGNC:7508]	-
ENSG00000272977	10.9891	2.56592	2.06208	0.0923262	1	AL008721.2	22	25476218	25479971	+	3754	sense_intronic	novel transcript	-
ENSG00000244300	10.2028	2.56592	1.95638	0.0923262	1	GATA2-AS1	3	128489212	128502348	+	2283	antisense	GATA2 antisense RNA 1 [Source:HGNC Symbol;Acc:HGNC:51108]	-
ENSG00000135451	3.12593	11.4685	-1.82429	0.0923262	1	TROAP	12	49323236	49331731	+	3954	protein_coding	trophinin associated protein [Source:HGNC Symbol;Acc:HGNC:12327]	-
ENSG00000275494	3.12593	11.4685	-1.82429	0.0923262	1	AC133552.5	16	25106569	25107102	-	534	sense_intronic	novel transcript	-
ENSG00000166866	10.9891	2.56592	2.06208	0.0923262	1	MYO1A	12	57028517	57051198	-	4438	protein_coding	myosin IA [Source:HGNC Symbol;Acc:HGNC:7595]	-
ENSG00000213438	10.2028	2.56592	1.95638	0.0923262	1	YBX2P1	10	123991910	123992669	+	760	processed_pseudogene	Y-box binding protein 2 pseudogene 1 [Source:HGNC Symbol;Acc:HGNC:49498]	-
ENSG00000267270	3.12593	11.4685	-1.82429	0.0923262	1	PARD6G-AS1	18	80147924	80178432	+	4589	antisense	PARD6G antisense RNA 1 [Source:HGNC Symbol;Acc:HGNC:44109]	-
ENSG00000134245	3.12593	11.4685	-1.82429	0.0923262	1	WNT2B	1	112466541	112530165	+	12561	protein_coding	Wnt family member 2B [Source:HGNC Symbol;Acc:HGNC:12781]	-
ENSG00000205426	3.12593	11.4685	-1.82429	0.0923262	1	KRT81	12	52285913	52291534	-	1929	protein_coding	keratin 81 [Source:HGNC Symbol;Acc:HGNC:6458]	-
ENSG00000136449	3.12593	11.4685	-1.82429	0.0923262	1	MYCBPAP	17	50508384	50531501	+	6515	protein_coding	MYCBP associated protein [Source:HGNC Symbol;Acc:HGNC:19677]	-
ENSG00000109089	10.9891	2.56592	2.06208	0.0923262	1	CDR2L	17	74987632	75005800	+	3536	protein_coding	cerebellar degeneration related protein 2 like [Source:HGNC Symbol;Acc:HGNC:29999]	-
ENSG00000223534	3.12593	11.4685	-1.82429	0.0923262	1	HLA-DQB1-AS1	6	32659880	32660729	+	552	antisense	HLA-DQB1 antisense RNA 1 [Source:HGNC Symbol;Acc:HGNC:39762]	-
ENSG00000133962	10.2028	2.56592	1.95638	0.0923262	1	CATSPERB	14	91580696	91780707	-	5635	protein_coding	cation channel sperm associated auxiliary subunit beta [Source:HGNC Symbol;Acc:HGNC:20500]	-
ENSG00000271576	10.2028	2.56592	1.95638	0.0923262	1	AL359504.2	1	84076331	84077931	-	1601	lincRNA	novel transcript	-
ENSG00000269925	10.2028	2.56592	1.95638	0.0923262	1	Z98884.2	1	7776383	7776775	+	393	sense_intronic	novel transcript, sense intronic to VAMP3	-
ENSG00000257557	10.9891	2.56592	2.06208	0.0923262	1	PPP1R12A-AS1	12	79934901	79942712	+	3234	bidirectional_promoter_lncRNA	PPP1R12A antisense RNA 1 [Source:HGNC Symbol;Acc:HGNC:51903]	-
ENSG00000234882	3.12593	11.4685	-1.82429	0.0923262	1	EIF3EP1	6	73291962	73293277	+	1316	processed_pseudogene	eukaryotic translation initiation factor 3 subunit E pseudogene 1 [Source:HGNC Symbol;Acc:HGNC:6102]	-
ENSG00000164061	10.2028	2.56592	1.95638	0.0923262	1	BSN	3	49554489	49671545	+	16225	protein_coding	bassoon presynaptic cytomatrix protein [Source:HGNC Symbol;Acc:HGNC:1117]	-
ENSG00000261582	10.2028	2.56592	1.95638	0.0923262	1	AL121753.1	20	35267885	35280043	-	529	protein_coding	novel transcript	-
ENSG00000167780	10.9891	2.56592	2.06208	0.0923262	1	SOAT2	12	53103518	53124538	+	2044	protein_coding	sterol O-acyltransferase 2 [Source:HGNC Symbol;Acc:HGNC:11178]	-
ENSG00000279066	10.2028	2.56592	1.95638	0.0923262	1	HEXDC-IT1	17	82425498	82427310	+	1813	sense_intronic	HEXDC intronic transcript 1 [Source:HGNC Symbol;Acc:HGNC:43650]	-
ENSG00000060709	10.9891	2.56592	2.06208	0.0923262	1	RIMBP2	12	130396137	130716281	-	9655	protein_coding	RIMS binding protein 2 [Source:HGNC Symbol;Acc:HGNC:30339]	-
ENSG00000136149	29.86	55.9828	-0.902582	0.0923989	1	RPL13AP25	13	54440704	54441315	-	612	processed_pseudogene	ribosomal protein L13a pseudogene 25 [Source:HGNC Symbol;Acc:HGNC:36981]	-
ENSG00000163945	382.896	231.495	0.725881	0.0924676	1	UVSSA	4	1347266	1395992	+	15773	protein_coding	UV stimulated scaffold protein A [Source:HGNC Symbol;Acc:HGNC:29304]	-
ENSG00000104885	425.355	256.932	0.7272	0.092553	1	DOT1L	19	2164149	2232578	+	11272	protein_coding	DOT1 like histone lysine methyltransferase [Source:HGNC Symbol;Acc:HGNC:24948]	-
ENSG00000131981	890.827	1447.36	-0.70008	0.092961	1	LGALS3	14	55124110	55145413	+	2397	protein_coding	galectin 3 [Source:HGNC Symbol;Acc:HGNC:6563]	-
ENSG00000184307	37.7227	68.7011	-0.861642	0.0931579	1	ZDHHC23	3	113947901	113965401	+	7138	protein_coding	zinc finger DHHC-type containing 23 [Source:HGNC Symbol;Acc:HGNC:28654]	-
ENSG00000182389	37.7227	68.7011	-0.861642	0.0931579	1	CACNB4	2	151832768	152099475	-	36268	protein_coding	calcium voltage-gated channel auxiliary subunit beta 4 [Source:HGNC Symbol;Acc:HGNC:1404]	-
ENSG00000228382	26.7148	50.8954	-0.925169	0.0932214	1	ITPKB-IT1	1	226656640	226675067	-	870	sense_intronic	ITPKB intronic transcript 1 [Source:HGNC Symbol;Acc:HGNC:41349]	-
ENSG00000198331	26.7148	50.8954	-0.925169	0.0932214	1	HYLS1	11	125883614	125900648	+	2999	protein_coding	HYLS1, centriolar and ciliogenesis associated [Source:HGNC Symbol;Acc:HGNC:26558]	-
ENSG00000169871	2044.29	1260.4	0.697698	0.093502	1	TRIM56	7	101085439	101097967	+	11173	protein_coding	tripartite motif containing 56 [Source:HGNC Symbol;Acc:HGNC:19028]	-
ENSG00000223855	168.244	281.096	-0.739821	0.0935316	1	HRAT92	7	520391	525232	+	3506	lincRNA	heart tissue-associated transcript 92 [Source:NCBI gene;Acc:441307]	-
ENSG00000186174	1007.2	618.13	0.704329	0.0936961	1	BCL9L	11	118893875	118925608	-	10470	protein_coding	B cell CLL/lymphoma 9 like [Source:HGNC Symbol;Acc:HGNC:23688]	-
ENSG00000111537	23.5697	45.8081	-0.95325	0.0940362	1	IFNG	12	68154768	68159747	-	1218	protein_coding	interferon gamma [Source:HGNC Symbol;Acc:HGNC:5438]	-
ENSG00000162377	62.0972	33.0898	0.907066	0.0941066	1	COA7	1	52684451	52698366	-	4165	protein_coding	cytochrome c oxidase assembly factor 7 (putative) [Source:HGNC Symbol;Acc:HGNC:25716]	-
ENSG00000186792	34.5776	63.6138	-0.875924	0.0941066	1	HYAL3	3	50292831	50299468	-	2030	protein_coding	hyaluronoglucosaminidase 3 [Source:HGNC Symbol;Acc:HGNC:5322]	-
ENSG00000231113	88.8305	49.6236	0.839416	0.0942425	1	AL035587.1	6	42940364	42948360	+	1490	antisense	novel transcript	-
ENSG00000126368	88.8305	49.6236	0.839416	0.0942425	1	NR1D1	17	40092787	40100725	-	2772	protein_coding	nuclear receptor subfamily 1 group D member 1 [Source:HGNC Symbol;Acc:HGNC:7962]	THR-like
ENSG00000166091	260.238	428.628	-0.719456	0.0944535	1	CMTM5	14	23376773	23379772	+	2910	protein_coding	CKLF like MARVEL transmembrane domain containing 5 [Source:HGNC Symbol;Acc:HGNC:19176]	-
ENSG00000233214	11.7754	25.4587	-1.10093	0.0946878	1	AC002511.2	19	35424062	35424652	-	450	lincRNA	novel transcript	-
ENSG00000282122	11.7754	25.4587	-1.10093	0.0946878	1	IGHV7-4-1	14	106025145	106025630	-	402	IG_V_gene	immunoglobulin heavy variable 7-4-1 [Source:HGNC Symbol;Acc:HGNC:5665]	-
ENSG00000105173	10.9891	25.4587	-1.19942	0.0946878	1	CCNE1	19	29811898	29824308	+	2550	protein_coding	cyclin E1 [Source:HGNC Symbol;Acc:HGNC:1589]	-
ENSG00000267082	10.9891	25.4587	-1.19942	0.0946878	1	AC011472.1	19	11203628	11216168	+	569	antisense	uncharacterized LOC105372273 [Source:NCBI gene;Acc:105372273]	-
ENSG00000227827	8.63021	1.29429	2.65415	0.0947168	1	AC138969.1	16	16356224	16377507	+	9932	unprocessed_pseudogene	polycystic kidney disease 1 (autosomal dominant) (PKD1) pseudogene	-
ENSG00000205517	8.63021	1.29429	2.65415	0.0947168	1	RGL3	19	11384341	11419342	-	4358	protein_coding	ral guanine nucleotide dissociation stimulator like 3 [Source:HGNC Symbol;Acc:HGNC:30282]	-
ENSG00000248455	2.33955	8.92483	-1.8633	0.0947168	1	LINC02217	5	17404019	17441694	+	979	lincRNA	long intergenic non-protein coding RNA 2217 [Source:HGNC Symbol;Acc:HGNC:53084]	-
ENSG00000187726	8.63021	1.29429	2.65415	0.0947168	1	DNAJB13	11	73950319	73970366	+	3475	protein_coding	DnaJ heat shock protein family (Hsp40) member B13 [Source:HGNC Symbol;Acc:HGNC:30718]	-
ENSG00000268279	8.63021	1.29429	2.65415	0.0947168	1	AC090004.1	3	14135217	14148252	+	1335	protein_coding	novel transcript	-
ENSG00000276533	2.33955	8.92483	-1.8633	0.0947168	1	AC018926.2	15	55288849	55289346	-	498	sense_intronic	novel transcript, sense intronic to RAB27A	-
ENSG00000126251	8.63021	1.29429	2.65415	0.0947168	1	GPR42	19	35370929	35372962	+	1863	protein_coding	G protein-coupled receptor 42 (gene/pseudogene) [Source:HGNC Symbol;Acc:HGNC:4500]	-
ENSG00000153093	8.63021	1.29429	2.65415	0.0947168	1	ACOXL	2	110732573	111118222	+	5747	protein_coding	acyl-CoA oxidase like [Source:HGNC Symbol;Acc:HGNC:25621]	-
ENSG00000110092	8.63021	1.29429	2.65415	0.0947168	1	CCND1	11	69641087	69654474	+	4830	protein_coding	cyclin D1 [Source:HGNC Symbol;Acc:HGNC:1582]	-
ENSG00000100479	8.63021	1.29429	2.65415	0.0947168	1	POLE2	14	49643555	49688422	-	2955	protein_coding	DNA polymerase epsilon 2, accessory subunit [Source:HGNC Symbol;Acc:HGNC:9178]	-
ENSG00000224536	2.33955	8.92483	-1.8633	0.0947168	1	AC096677.1	1	201507241	201534784	+	1516	antisense	novel transcript	-
ENSG00000128342	8.63021	1.29429	2.65415	0.0947168	1	LIF	22	30240447	30246851	-	3969	protein_coding	LIF, interleukin 6 family cytokine [Source:HGNC Symbol;Acc:HGNC:6596]	-
ENSG00000283384	8.63021	1.29429	2.65415	0.0947168	1	AL138694.1	13	108335354	108448316	+	3376	lincRNA	novel transcript	-
ENSG00000266967	8.63021	1.29429	2.65415	0.0947168	1	AARSD1	17	42950526	42964498	-	3704	protein_coding	alanyl-tRNA synthetase domain containing 1 [Source:HGNC Symbol;Acc:HGNC:28417]	-
ENSG00000131379	8.63021	1.29429	2.65415	0.0947168	1	C3orf20	3	14675099	14773034	+	3492	protein_coding	chromosome 3 open reading frame 20 [Source:HGNC Symbol;Acc:HGNC:25320]	-
ENSG00000226784	2.33955	8.92483	-1.8633	0.0947168	1	PGAM4	X	77968874	77969638	-	765	protein_coding	phosphoglycerate mutase family member 4 [Source:HGNC Symbol;Acc:HGNC:21731]	-
ENSG00000251867	8.63021	1.29429	2.65415	0.0947168	1	AC009812.1	8	80484561	80486699	-	1672	antisense	novel transcript, antisense to ZBTB10	-
ENSG00000172260	2.33955	8.92483	-1.8633	0.0947168	1	NEGR1	1	71395940	72282734	-	13406	protein_coding	neuronal growth regulator 1 [Source:HGNC Symbol;Acc:HGNC:17302]	-
ENSG00000141198	2.33955	8.92483	-1.8633	0.0947168	1	TOM1L1	17	54899387	54961956	+	7275	protein_coding	target of myb1 like 1 membrane trafficking protein [Source:HGNC Symbol;Acc:HGNC:11983]	-
ENSG00000087303	8.63021	1.29429	2.65415	0.0947168	1	NID2	14	52004803	52069228	-	6392	protein_coding	nidogen 2 [Source:HGNC Symbol;Acc:HGNC:13389]	-
ENSG00000283160	2.33955	8.92483	-1.8633	0.0947168	1	MIR4521	17	8186945	8187004	+	60	miRNA	microRNA 4521 [Source:HGNC Symbol;Acc:HGNC:41813]	-
ENSG00000091622	8.63021	1.29429	2.65415	0.0947168	1	PITPNM3	17	6451264	6556494	-	10609	protein_coding	PITPNM family member 3 [Source:HGNC Symbol;Acc:HGNC:21043]	-
ENSG00000274105	8.63021	1.29429	2.65415	0.0947168	1	AC084824.3	12	32728169	32729024	-	856	sense_intronic	novel transcript, sense intronic to YARS2	-
ENSG00000261654	8.63021	1.29429	2.65415	0.0947168	1	AL360270.2	1	110936369	110942353	-	5985	sense_overlapping	novel transcript, sense overlapping C1orf103	-
ENSG00000105251	2.33955	8.92483	-1.8633	0.0947168	1	SHD	19	4278601	4290724	+	2811	protein_coding	Src homology 2 domain containing transforming protein D [Source:HGNC Symbol;Acc:HGNC:30633]	-
ENSG00000211924	8.63021	1.29429	2.65415	0.0947168	1	IGHD3-9	14	105904681	105904711	-	31	IG_D_gene	immunoglobulin heavy diversity 3-9 [Source:HGNC Symbol;Acc:HGNC:5499]	-
ENSG00000232888	8.63021	1.29429	2.65415	0.0947168	1	RPS11P5	12	132825701	132826184	+	484	processed_pseudogene	ribosomal protein S11 pseudogene 5 [Source:HGNC Symbol;Acc:HGNC:36312]	-
ENSG00000253882	2.33955	8.92483	-1.8633	0.0947168	1	AC099548.2	7	143761790	143836933	-	3625	transcribed_unprocessed_pseudogene	family with sequence similarity 115, member C pseudogene [Source:NCBI gene;Acc:154761]	-
ENSG00000243725	2.33955	8.92483	-1.8633	0.0947168	1	TTC4	1	54715822	54742657	+	3527	protein_coding	tetratricopeptide repeat domain 4 [Source:HGNC Symbol;Acc:HGNC:12394]	-
ENSG00000285886	2.33955	8.92483	-1.8633	0.0947168	1	AC211476.6	7	72954797	72957106	+	2085	lincRNA	novel transcript	-
ENSG00000259804	2.33955	8.92483	-1.8633	0.0947168	1	AC027682.1	16	67561411	67562309	-	899	antisense	novel transcript, antisense to CTCF	-
ENSG00000214797	8.63021	1.29429	2.65415	0.0947168	1	AP002358.1	11	59268876	59284033	-	2805	lincRNA	novel transcript	-
ENSG00000120729	8.63021	1.29429	2.65415	0.0947168	1	MYOT	5	137867791	137887851	+	2893	protein_coding	myotilin [Source:HGNC Symbol;Acc:HGNC:12399]	-
ENSG00000282850	8.63021	1.29429	2.65415	0.0947168	1	RHOXF1P2	X	119998087	120000088	-	502	unprocessed_pseudogene	Rhox homeobox family member 1 pseudogene 2 [Source:HGNC Symbol;Acc:HGNC:51611]	-
ENSG00000274964	2.33955	8.92483	-1.8633	0.0947168	1	AC026356.1	12	32339368	32340724	+	1357	sense_intronic	novel transcript, sense intronic to BICD1	-
ENSG00000121898	2.33955	8.92483	-1.8633	0.0947168	1	CPXM2	10	123706207	123940267	-	4859	protein_coding	carboxypeptidase X, M14 family member 2 [Source:HGNC Symbol;Acc:HGNC:26977]	-
ENSG00000170293	20.4246	40.7208	-0.989116	0.0947834	1	CMTM8	3	32238679	32370325	+	1174	protein_coding	CKLF like MARVEL transmembrane domain containing 8 [Source:HGNC Symbol;Acc:HGNC:19179]	-
ENSG00000162241	279.894	167.904	0.737118	0.094965	1	SLC25A45	11	65375192	65383701	-	7855	protein_coding	solute carrier family 25 member 45 [Source:HGNC Symbol;Acc:HGNC:27442]	-
ENSG00000070404	57.3796	30.5461	0.908379	0.0951303	1	FSTL3	19	676365	683399	+	3067	protein_coding	follistatin like 3 [Source:HGNC Symbol;Acc:HGNC:3973]	-
ENSG00000136205	382.896	232.767	0.71798	0.0952413	1	TNS3	7	47275154	47582558	-	11797	protein_coding	tensin 3 [Source:HGNC Symbol;Acc:HGNC:21616]	-
ENSG00000271109	39.2953	71.2447	-0.85531	0.0953219	1	AC008555.5	19	34849278	34860576	-	842	lincRNA	uncharacterized LOC102723540 [Source:NCBI gene;Acc:102723540]	-
ENSG00000224183	34.5776	16.5559	1.05968	0.0953448	1	SDHDP6	1	25294164	25294643	-	480	processed_pseudogene	succinate dehydrogenase complex subunit D pseudogene 6 [Source:HGNC Symbol;Acc:HGNC:10689]	-
ENSG00000196275	34.5776	16.5559	1.05968	0.0953448	1	GTF2IRD2	7	74796144	74851551	-	7549	protein_coding	GTF2I repeat domain containing 2 [Source:HGNC Symbol;Acc:HGNC:30775]	GTF2I
ENSG00000198142	14.1343	30.5461	-1.10224	0.0954816	1	SOWAHC	2	109614334	109618990	+	4657	protein_coding	sosondowah ankyrin repeat domain family member C [Source:HGNC Symbol;Acc:HGNC:26149]	-
ENSG00000138036	14.1343	30.5461	-1.10224	0.0954816	1	DYNC2LI1	2	43774039	43810010	+	4618	protein_coding	dynein cytoplasmic 2 light intermediate chain 1 [Source:HGNC Symbol;Acc:HGNC:24595]	-
ENSG00000109084	14.1343	30.5461	-1.10224	0.0954816	1	TMEM97	17	28319095	28328685	+	3034	protein_coding	transmembrane protein 97 [Source:HGNC Symbol;Acc:HGNC:28106]	-
ENSG00000092841	6702.94	10795.3	-0.687518	0.0957272	1	MYL6	12	56158161	56163496	+	4609	protein_coding	myosin light chain 6 [Source:HGNC Symbol;Acc:HGNC:7587]	-
ENSG00000126432	1674.74	2702.65	-0.690373	0.0959896	1	PRDX5	11	64318088	64321811	+	893	protein_coding	peroxiredoxin 5 [Source:HGNC Symbol;Acc:HGNC:9355]	-
ENSG00000198039	28.2874	53.4391	-0.913295	0.0962283	1	ZNF273	7	64870172	64930966	+	8652	protein_coding	zinc finger protein 273 [Source:HGNC Symbol;Acc:HGNC:13067]	zf-C2H2
ENSG00000127957	65.2423	35.6334	0.871651	0.0964282	1	PMS2P3	7	75502930	75528148	-	1727	transcribed_unprocessed_pseudogene	PMS1 homolog 2, mismatch repair system component pseudogene 3 [Source:HGNC Symbol;Acc:HGNC:9128]	-
ENSG00000175727	1084.25	669.003	0.696584	0.0970288	1	MLXIP	12	122078722	122147347	+	13905	protein_coding	MLX interacting protein [Source:HGNC Symbol;Acc:HGNC:17055]	bHLH
ENSG00000204323	131.289	220.049	-0.744189	0.0971444	1	SMIM5	17	75633434	75641404	+	5117	protein_coding	small integral membrane protein 5 [Source:HGNC Symbol;Acc:HGNC:40030]	-
ENSG00000099203	67.6012	117.031	-0.790008	0.097196	1	TMED1	19	10832438	10836318	-	1513	protein_coding	transmembrane p24 trafficking protein 1 [Source:HGNC Symbol;Acc:HGNC:17291]	-
ENSG00000124762	434.004	704.614	-0.698866	0.0973167	1	CDKN1A	6	36676460	36687339	+	3050	protein_coding	cyclin dependent kinase inhibitor 1A [Source:HGNC Symbol;Acc:HGNC:1784]	-
ENSG00000185614	46.3718	82.6912	-0.831874	0.0980056	1	INKA1	3	49803254	49805030	+	1040	protein_coding	inka box actin regulator 1 [Source:HGNC Symbol;Acc:HGNC:32480]	-
ENSG00000101004	18.0657	6.38119	1.49019	0.098175	1	NINL	20	25452705	25585517	-	6008	protein_coding	ninein like [Source:HGNC Symbol;Acc:HGNC:29163]	-
ENSG00000184497	17.2794	6.38119	1.4265	0.098175	1	TMEM255B	13	113759240	113816995	+	7287	protein_coding	transmembrane protein 255B [Source:HGNC Symbol;Acc:HGNC:28297]	-
ENSG00000167549	18.0657	6.38119	1.49019	0.098175	1	CORO6	17	29614756	29622907	-	4321	protein_coding	coronin 6 [Source:HGNC Symbol;Acc:HGNC:21356]	-
ENSG00000129038	17.2794	6.38119	1.4265	0.098175	1	LOXL1	15	73925989	73952137	+	3637	protein_coding	lysyl oxidase like 1 [Source:HGNC Symbol;Acc:HGNC:6665]	-
ENSG00000188211	17.2794	6.38119	1.4265	0.098175	1	NCR3LG1	11	17351726	17377341	+	6438	protein_coding	natural killer cell cytotoxicity receptor 3 ligand 1 [Source:HGNC Symbol;Acc:HGNC:42400]	-
ENSG00000244620	18.0657	6.38119	1.49019	0.098175	1	AC246787.2	14	105890084	105896577	+	485	lincRNA	novel transcript	-
ENSG00000242258	18.0657	6.38119	1.49019	0.098175	1	LINC00996	7	150433654	150448140	+	2171	lincRNA	long intergenic non-protein coding RNA 996 [Source:HGNC Symbol;Acc:HGNC:27800]	-
ENSG00000269427	17.2794	6.38119	1.4265	0.098175	1	AC024075.3	19	16630743	16643942	+	533	antisense	novel transcript, antisense C19orf42	-
ENSG00000092067	120.281	202.243	-0.748709	0.098177	1	CEBPE	14	23117304	23119616	-	1554	protein_coding	CCAAT enhancer binding protein epsilon [Source:HGNC Symbol;Acc:HGNC:1836]	C/EBP
ENSG00000144048	183.183	302.717	-0.724058	0.0984404	1	DUSP11	2	73762184	73780157	-	3544	protein_coding	dual specificity phosphatase 11 [Source:HGNC Symbol;Acc:HGNC:3066]	-
ENSG00000065526	1778.53	1103.97	0.687968	0.0985875	1	SPEN	1	15847864	15940460	+	13294	protein_coding	spen family transcriptional repressor [Source:HGNC Symbol;Acc:HGNC:17575]	-
ENSG00000069020	126.572	73.7884	0.778143	0.0986121	1	MAST4	5	66596361	67169595	+	14675	protein_coding	microtubule associated serine/threonine kinase family member 4 [Source:HGNC Symbol;Acc:HGNC:19037]	-
ENSG00000152689	126.572	73.7884	0.778143	0.0986121	1	RASGRP3	2	33436324	33564750	+	11118	protein_coding	RAS guanyl releasing protein 3 [Source:HGNC Symbol;Acc:HGNC:14545]	-
ENSG00000100387	422.996	685.537	-0.696324	0.0986662	1	RBX1	22	40951347	40973309	+	3092	protein_coding	ring-box 1 [Source:HGNC Symbol;Acc:HGNC:9928]	-
ENSG00000109272	268.887	438.803	-0.706151	0.0989328	1	PF4V1	4	73853189	73854155	+	522	protein_coding	platelet factor 4 variant 1 [Source:HGNC Symbol;Acc:HGNC:8862]	-
ENSG00000066697	84.1129	143.739	-0.771653	0.098936	1	MSANTD3	9	100427156	100451711	+	3253	protein_coding	Myb/SANT DNA binding domain containing 3 [Source:HGNC Symbol;Acc:HGNC:23370]	-
ENSG00000010318	55.0208	29.2743	0.90912	0.0989638	1	PHF7	3	52410657	52423641	+	3367	protein_coding	PHD finger protein 7 [Source:HGNC Symbol;Acc:HGNC:18458]	-
ENSG00000108106	200.481	329.426	-0.715916	0.0989937	1	UBE2S	19	55399745	55407777	-	2788	protein_coding	ubiquitin conjugating enzyme E2 S [Source:HGNC Symbol;Acc:HGNC:17895]	-
ENSG00000167615	3455.64	2153.22	0.682447	0.0995122	1	LENG8	19	54448887	54462037	+	6469	protein_coding	leukocyte receptor cluster member 8 [Source:HGNC Symbol;Acc:HGNC:15500]	-
ENSG00000167378	129.717	75.0602	0.788892	0.0996913	1	IRGQ	19	43584369	43596135	-	9869	protein_coding	immunity related GTPase Q [Source:HGNC Symbol;Acc:HGNC:24868]	-
ENSG00000198618	19.6383	38.1771	-0.952536	0.0997932	1	PPIAP22	21	18857779	18858276	+	498	processed_pseudogene	peptidylprolyl isomerase A pseudogene 22 [Source:HGNC Symbol;Acc:HGNC:17236]	-
ENSG00000211801	19.6383	38.1771	-0.952536	0.0997932	1	TRAV21	14	22052514	22053056	+	343	TR_V_gene	T cell receptor alpha variable 21 [Source:HGNC Symbol;Acc:HGNC:12118]	-
ENSG00000110944	27.5011	52.1673	-0.919075	0.10041	1	IL23A	12	56334174	56340410	+	1187	protein_coding	interleukin 23 subunit alpha [Source:HGNC Symbol;Acc:HGNC:15488]	-
ENSG00000182899	3305.46	5292.09	-0.678951	0.100474	1	RPL35A	3	197949980	197956610	+	3109	protein_coding	ribosomal protein L35a [Source:HGNC Symbol;Acc:HGNC:10345]	-
ENSG00000170296	73.1051	125.933	-0.782998	0.100661	1	GABARAP	17	7240014	7242770	-	2266	protein_coding	GABA type A receptor-associated protein [Source:HGNC Symbol;Acc:HGNC:4067]	-
ENSG00000211933	33.0051	15.284	1.10741	0.10085	1	IGHV6-1	14	105939756	105940253	-	415	IG_V_gene	immunoglobulin heavy variable 6-1 [Source:HGNC Symbol;Acc:HGNC:5662]	-
ENSG00000166343	32.2188	15.284	1.07278	0.10085	1	MSS51	10	73423579	73433561	-	2423	protein_coding	MSS51 mitochondrial translational activator [Source:HGNC Symbol;Acc:HGNC:21000]	-
ENSG00000226696	32.2188	15.284	1.07278	0.10085	1	LENG8-AS1	19	54444813	54449045	-	1248	antisense	LENG8 antisense RNA 1 [Source:HGNC Symbol;Acc:HGNC:40705]	-
ENSG00000263272	33.0051	15.284	1.10741	0.10085	1	AC004148.2	17	5425139	5432876	-	1938	antisense	novel transcript, antisense to RPAIN	-
ENSG00000276570	32.2188	15.284	1.07278	0.10085	1	AC010327.5	19	55227219	55230279	-	3061	processed_transcript	novel transcript	-
ENSG00000204959	32.2188	15.284	1.07278	0.10085	1	ARHGEF34P	7	144272445	144286966	-	4532	unprocessed_pseudogene	Rho guanine nucleotide exchange factor 34, pseudogene [Source:HGNC Symbol;Acc:HGNC:38086]	-
ENSG00000002330	128.144	213.689	-0.736846	0.100853	1	BAD	11	64269830	64284704	-	1708	protein_coding	BCL2 associated agonist of cell death [Source:HGNC Symbol;Acc:HGNC:936]	-
ENSG00000236698	79.3952	44.5363	0.833399	0.101007	1	EIF1AXP1	1	16685621	16686055	-	435	processed_pseudogene	EIF1AX pseudogene 1 [Source:HGNC Symbol;Acc:HGNC:19900]	-
ENSG00000198467	58.1659	31.8179	0.869302	0.101462	1	TPM2	9	35681992	35690121	-	3248	protein_coding	tropomyosin 2 [Source:HGNC Symbol;Acc:HGNC:12011]	-
ENSG00000111785	95.1207	54.7109	0.797435	0.101468	1	RIC8B	12	106774595	106889316	+	7795	protein_coding	RIC8 guanine nucleotide exchange factor B [Source:HGNC Symbol;Acc:HGNC:25555]	-
ENSG00000164008	27.5011	12.7403	1.10619	0.1015	1	C1orf50	1	42767269	42779488	+	5263	protein_coding	chromosome 1 open reading frame 50 [Source:HGNC Symbol;Acc:HGNC:28795]	-
ENSG00000134247	27.5011	12.7403	1.10619	0.1015	1	PTGFRN	1	116910057	116990358	+	6352	protein_coding	prostaglandin F2 receptor inhibitor [Source:HGNC Symbol;Acc:HGNC:9601]	-
ENSG00000157833	27.5011	12.7403	1.10619	0.1015	1	GAREM2	2	26173091	26189663	+	5939	protein_coding	GRB2 associated regulator of MAPK1 subtype 2 [Source:HGNC Symbol;Acc:HGNC:27172]	-
ENSG00000111961	102.983	59.7983	0.783802	0.101588	1	SASH1	6	148272304	148552050	+	11143	protein_coding	SAM and SH3 domain containing 1 [Source:HGNC Symbol;Acc:HGNC:19182]	-
ENSG00000146414	150.946	89.0504	0.761069	0.101712	1	SHPRH	6	145864245	145964423	-	17637	protein_coding	SNF2 histone linker PHD RING helicase [Source:HGNC Symbol;Acc:HGNC:19336]	-
ENSG00000213860	75.4639	128.477	-0.766096	0.101727	1	RPL21P75	7	20002765	20003247	+	483	processed_pseudogene	ribosomal protein L21 pseudogene 75 [Source:HGNC Symbol;Acc:HGNC:36460]	-
ENSG00000197020	135.221	78.8757	0.77734	0.101732	1	ZNF100	19	21722766	21767628	-	6612	protein_coding	zinc finger protein 100 [Source:HGNC Symbol;Acc:HGNC:12880]	zf-C2H2
ENSG00000100558	37.7227	67.4293	-0.834723	0.102086	1	PLEK2	14	67386983	67412200	-	1603	protein_coding	pleckstrin 2 [Source:HGNC Symbol;Acc:HGNC:19238]	-
ENSG00000196576	2717.33	1699.18	0.677341	0.102565	1	PLXNB2	22	50274979	50307627	-	7257	protein_coding	plexin B2 [Source:HGNC Symbol;Acc:HGNC:9104]	-
ENSG00000044090	229.573	138.652	0.727336	0.10263	1	CUL7	6	43037617	43053945	-	5628	protein_coding	cullin 7 [Source:HGNC Symbol;Acc:HGNC:21024]	-
ENSG00000183527	47.158	83.963	-0.829683	0.102673	1	PSMG1	21	39174769	39183851	-	2515	protein_coding	proteasome assembly chaperone 1 [Source:HGNC Symbol;Acc:HGNC:3043]	-
ENSG00000204613	52.662	91.594	-0.796229	0.102789	1	TRIM10	6	30151945	30160934	-	3546	protein_coding	tripartite motif containing 10 [Source:HGNC Symbol;Acc:HGNC:10072]	-
ENSG00000110013	67.6012	115.759	-0.774257	0.102835	1	SIAE	11	124633113	124695707	-	8139	protein_coding	sialic acid acetylesterase [Source:HGNC Symbol;Acc:HGNC:18187]	-
ENSG00000261505	98.2658	55.9828	0.811203	0.102841	1	AL031714.1	16	1317891	1322845	-	4489	antisense	novel transcript, antisense to UBE2I	-
ENSG00000166452	62.0972	108.128	-0.798215	0.102852	1	AKIP1	11	8911139	8920084	+	2300	protein_coding	A-kinase interacting protein 1 [Source:HGNC Symbol;Acc:HGNC:1170]	-
ENSG00000088827	197.336	118.302	0.737988	0.102943	1	SIGLEC1	20	3686970	3707128	-	7886	protein_coding	sialic acid binding Ig like lectin 1 [Source:HGNC Symbol;Acc:HGNC:11127]	-
ENSG00000282608	29.0737	54.7109	-0.907804	0.103137	1	ADORA3	1	111499429	111503760	-	2687	protein_coding	adenosine A3 receptor [Source:HGNC Symbol;Acc:HGNC:268]	-
ENSG00000136840	399.408	644.839	-0.690794	0.103202	1	ST6GALNAC4	9	127907886	127917038	-	2630	protein_coding	ST6 N-acetylgalactosaminide alpha-2,6-sialyltransferase 4 [Source:HGNC Symbol;Acc:HGNC:17846]	-
ENSG00000132965	2734.63	4362.39	-0.67373	0.103338	1	ALOX5AP	13	30713478	30764426	+	1715	protein_coding	arachidonate 5-lipoxygenase activating protein [Source:HGNC Symbol;Acc:HGNC:436]	-
ENSG00000158292	40.8678	20.3714	1.00233	0.103658	1	GPR153	1	6247346	6260975	-	4082	protein_coding	G protein-coupled receptor 153 [Source:HGNC Symbol;Acc:HGNC:23618]	-
ENSG00000166136	40.8678	20.3714	1.00233	0.103658	1	NDUFB8	10	100523740	100530000	-	1999	protein_coding	NADH:ubiquinone oxidoreductase subunit B8 [Source:HGNC Symbol;Acc:HGNC:7703]	-
ENSG00000092421	40.0816	20.3714	0.974399	0.103658	1	SEMA6A	5	116443616	116574934	-	10956	protein_coding	semaphorin 6A [Source:HGNC Symbol;Acc:HGNC:10738]	-
ENSG00000178188	902.621	560.898	0.68635	0.103679	1	SH2B1	16	28846600	28874212	+	7145	protein_coding	SH2B adaptor protein 1 [Source:HGNC Symbol;Acc:HGNC:30417]	-
ENSG00000196683	608.556	976.785	-0.682468	0.103836	1	TOMM7	7	22812628	22822852	-	1751	protein_coding	translocase of outer mitochondrial membrane 7 [Source:HGNC Symbol;Acc:HGNC:21648]	-
ENSG00000128512	262.597	159.001	0.723682	0.103958	1	DOCK4	7	111726110	112206411	-	11499	protein_coding	dedicator of cytokinesis 4 [Source:HGNC Symbol;Acc:HGNC:19192]	-
ENSG00000111837	64.4561	110.671	-0.778062	0.104059	1	MAK	6	10762723	10838555	-	4226	protein_coding	male germ cell associated kinase [Source:HGNC Symbol;Acc:HGNC:6816]	-
ENSG00000177324	128.144	212.418	-0.728238	0.10411	1	BEND2	X	18162931	18220883	-	4637	protein_coding	BEN domain containing 2 [Source:HGNC Symbol;Acc:HGNC:28509]	-
ENSG00000124107	221.71	361.221	-0.703694	0.104146	1	SLPI	20	45252239	45254564	-	596	protein_coding	secretory leukocyte peptidase inhibitor [Source:HGNC Symbol;Acc:HGNC:11092]	-
ENSG00000145723	44.7992	78.8757	-0.813425	0.104205	1	GIN1	5	103086000	103120151	-	4182	protein_coding	gypsy retrotransposon integrase 1 [Source:HGNC Symbol;Acc:HGNC:25959]	-
ENSG00000106327	44.0129	78.8757	-0.838891	0.104205	1	TFR2	7	100620416	100642779	-	5065	protein_coding	transferrin receptor 2 [Source:HGNC Symbol;Acc:HGNC:11762]	-
ENSG00000197582	487.47	783.468	-0.68433	0.104268	1	GPX1P1	X	13378735	13379340	-	606	processed_pseudogene	glutathione peroxidase pseudogene 1 [Source:HGNC Symbol;Acc:HGNC:4560]	-
ENSG00000239665	152.519	90.3222	0.755571	0.104377	1	AL157392.3	10	13631143	13668445	+	15012	processed_transcript	novel transcript	-
ENSG00000166947	235.077	382.842	-0.703134	0.104662	1	EPB42	15	43197227	43221125	-	3039	protein_coding	erythrocyte membrane protein band 4.2 [Source:HGNC Symbol;Acc:HGNC:3381]	-
ENSG00000148339	205.985	124.662	0.724355	0.104865	1	SLC25A25	9	128068201	128109245	+	4936	protein_coding	solute carrier family 25 member 25 [Source:HGNC Symbol;Acc:HGNC:20663]	-
ENSG00000103363	1162.88	1855.62	-0.674105	0.105033	1	ELOB	16	2771414	2777297	-	1128	protein_coding	elongin B [Source:HGNC Symbol;Acc:HGNC:11619]	-
ENSG00000196295	592.044	367.58	0.687596	0.105189	1	GARS-DT	7	30516309	30594809	-	22965	processed_transcript	GARS divergent transcript [Source:HGNC Symbol;Acc:HGNC:48951]	-
ENSG00000284707	35.3639	17.8277	0.985831	0.105397	1	AC079781.5	7	97851688	97972985	-	4295	processed_transcript	novel transcript	-
ENSG00000092096	18.852	36.9053	-0.962308	0.105397	1	SLC22A17	14	23346306	23352912	-	4278	protein_coding	solute carrier family 22 member 17 [Source:HGNC Symbol;Acc:HGNC:23095]	-
ENSG00000099326	271.245	165.36	0.713868	0.105401	1	MZF1	19	58561931	58573575	-	6691	protein_coding	myeloid zinc finger 1 [Source:HGNC Symbol;Acc:HGNC:13108]	zf-C2H2
ENSG00000261997	15.7069	5.10939	1.60518	0.10544	1	AC007336.1	16	55538200	55542027	+	3828	lincRNA	novel transcript	-
ENSG00000164850	15.7069	5.10939	1.60518	0.10544	1	GPER1	7	1082208	1093815	+	3149	protein_coding	G protein-coupled estrogen receptor 1 [Source:HGNC Symbol;Acc:HGNC:4485]	-
ENSG00000127578	15.7069	5.10939	1.60518	0.10544	1	WFIKKN1	16	629239	634116	+	4878	protein_coding	WAP, follistatin/kazal, immunoglobulin, kunitz and netrin domain containing 1 [Source:HGNC Symbol;Acc:HGNC:30912]	-
ENSG00000185567	15.7069	5.10939	1.60518	0.10544	1	AHNAK2	14	104937244	104978357	-	18771	protein_coding	AHNAK nucleoprotein 2 [Source:HGNC Symbol;Acc:HGNC:20125]	-
ENSG00000176919	15.7069	5.10939	1.60518	0.10544	1	C8G	9	136945185	136946975	+	1152	protein_coding	complement C8 gamma chain [Source:HGNC Symbol;Acc:HGNC:1354]	-
ENSG00000139344	15.7069	5.10939	1.60518	0.10544	1	AMDHD1	12	95943293	95968716	+	2686	protein_coding	amidohydrolase domain containing 1 [Source:HGNC Symbol;Acc:HGNC:28577]	-
ENSG00000256862	15.7069	5.10939	1.60518	0.10544	1	AC005842.1	12	3871584	3910338	+	1780	antisense	uncharacterized LOC105369609 [Source:NCBI gene;Acc:105369609]	-
ENSG00000276523	6.27128	16.5559	-1.37721	0.10544	1	AC025287.3	16	75572185	75572685	-	501	antisense	novel transcript, antisense to GABARAPL2	-
ENSG00000188130	15.7069	5.10939	1.60518	0.10544	1	MAPK12	22	50245450	50261825	-	9424	protein_coding	mitogen-activated protein kinase 12 [Source:HGNC Symbol;Acc:HGNC:6874]	-
ENSG00000261366	15.7069	5.10939	1.60518	0.10544	1	MANEA-DT	6	95575183	95577450	-	2268	antisense	MANEA divergent transcript [Source:HGNC Symbol;Acc:HGNC:43732]	-
ENSG00000163092	6.27128	16.5559	-1.37721	0.10544	1	XIRP2	2	166888487	167259753	+	13031	protein_coding	xin actin binding repeat containing 2 [Source:HGNC Symbol;Acc:HGNC:14303]	-
ENSG00000164048	201.267	120.846	0.735762	0.105659	1	ZNF589	3	48241100	48299253	+	5521	protein_coding	zinc finger protein 589 [Source:HGNC Symbol;Acc:HGNC:16747]	zf-C2H2
ENSG00000213741	1110.98	1771.68	-0.673178	0.105663	1	RPS29	14	49570984	49599164	-	9845	protein_coding	ribosomal protein S29 [Source:HGNC Symbol;Acc:HGNC:10419]	-
ENSG00000086015	131.289	77.6039	0.758241	0.105832	1	MAST2	1	45786987	46036124	+	7877	protein_coding	microtubule associated serine/threonine kinase 2 [Source:HGNC Symbol;Acc:HGNC:19035]	-
ENSG00000196787	78.609	132.293	-0.749484	0.105832	1	HIST1H2AG	6	27133042	27135291	+	2250	protein_coding	histone cluster 1 H2A family member g [Source:HGNC Symbol;Acc:HGNC:4737]	-
ENSG00000128596	64.4561	35.6334	0.854197	0.105858	1	CCDC136	7	128790757	128822132	+	6188	protein_coding	coiled-coil domain containing 136 [Source:HGNC Symbol;Acc:HGNC:22225]	-
ENSG00000196664	258.665	157.729	0.713511	0.106199	1	TLR7	X	12867083	12890380	+	5209	protein_coding	toll like receptor 7 [Source:HGNC Symbol;Acc:HGNC:15631]	-
ENSG00000059122	683.251	424.813	0.685549	0.106401	1	FLYWCH1	16	2911937	2951208	+	8419	protein_coding	FLYWCH-type zinc finger 1 [Source:HGNC Symbol;Acc:HGNC:25404]	-
ENSG00000087086	53679.5	85095.4	-0.664708	0.106646	1	FTL	19	48965301	48966878	+	878	protein_coding	ferritin light chain [Source:HGNC Symbol;Acc:HGNC:3999]	-
ENSG00000172215	80.9678	136.108	-0.747895	0.106767	1	CXCR6	3	45940933	45948353	+	3769	protein_coding	C-X-C motif chemokine receptor 6 [Source:HGNC Symbol;Acc:HGNC:16647]	-
ENSG00000166133	58.1659	100.497	-0.786865	0.106842	1	RPUSD2	15	40569300	40574943	+	2482	protein_coding	RNA pseudouridylate synthase domain containing 2 [Source:HGNC Symbol;Acc:HGNC:24180]	-
ENSG00000130433	58.9521	100.497	-0.76754	0.106842	1	CACNG6	19	53992288	54012669	+	1853	protein_coding	calcium voltage-gated channel auxiliary subunit gamma 6 [Source:HGNC Symbol;Acc:HGNC:13625]	-
ENSG00000156876	43.2267	22.9151	0.914043	0.107043	1	SASS6	1	100083563	100132955	-	3972	protein_coding	SAS-6 centriolar assembly protein [Source:HGNC Symbol;Acc:HGNC:25403]	-
ENSG00000107611	43.2267	22.9151	0.914043	0.107043	1	CUBN	10	16823966	17129817	-	13270	protein_coding	cubilin [Source:HGNC Symbol;Acc:HGNC:2548]	-
ENSG00000198440	23.5697	44.5363	-0.912717	0.107043	1	ZNF583	19	56397966	56436035	+	8060	protein_coding	zinc finger protein 583 [Source:HGNC Symbol;Acc:HGNC:26427]	zf-C2H2
ENSG00000090554	43.2267	22.9151	0.914043	0.107043	1	FLT3LG	19	49474207	49486231	+	2846	protein_coding	fms related tyrosine kinase 3 ligand [Source:HGNC Symbol;Acc:HGNC:3766]	-
ENSG00000142731	30.6462	14.0122	1.1254	0.107074	1	PLK4	4	127880861	127899195	+	4482	protein_coding	polo like kinase 4 [Source:HGNC Symbol;Acc:HGNC:11397]	-
ENSG00000198753	30.6462	14.0122	1.1254	0.107074	1	PLXNB3	X	153764196	153779346	+	7007	protein_coding	plexin B3 [Source:HGNC Symbol;Acc:HGNC:9105]	-
ENSG00000229056	15.7069	31.8179	-1.01013	0.107074	1	AC020571.1	2	196260024	196264204	+	1607	antisense	uncharacterized LOC101927482 [Source:NCBI gene;Acc:101927482]	-
ENSG00000231621	15.7069	31.8179	-1.01013	0.107074	1	AC013264.1	2	197197991	197199273	+	455	antisense	uncharacterized LOC101927596 [Source:NCBI gene;Acc:101927596]	-
ENSG00000243829	15.7069	31.8179	-1.01013	0.107074	1	AC011495.1	19	49719498	49720081	-	584	processed_pseudogene	ribosomal protein S9 (RPS9) pseudogene	-
ENSG00000175265	321.567	197.156	0.705685	0.107287	1	GOLGA8A	15	34379068	34437466	-	6750	protein_coding	golgin A8 family member A [Source:HGNC Symbol;Acc:HGNC:31972]	-
ENSG00000181061	157.236	258.203	-0.714848	0.107357	1	HIGD1A	3	42784298	42804531	-	1675	protein_coding	HIG1 hypoxia inducible domain family member 1A [Source:HGNC Symbol;Acc:HGNC:29527]	-
ENSG00000204010	99.0521	165.36	-0.738183	0.107532	1	IFIT1B	10	89378056	89385205	+	1972	protein_coding	interferon induced protein with tetratricopeptide repeats 1B [Source:HGNC Symbol;Acc:HGNC:23442]	-
ENSG00000141096	137.579	81.4194	0.756529	0.107667	1	DPEP3	16	67975663	67980829	-	2018	protein_coding	dipeptidase 3 [Source:HGNC Symbol;Acc:HGNC:23029]	-
ENSG00000196247	202.84	122.118	0.73189	0.107726	1	ZNF107	7	64666083	64711582	+	7162	protein_coding	zinc finger protein 107 [Source:HGNC Symbol;Acc:HGNC:12887]	zf-C2H2
ENSG00000136942	3923.47	6217.98	-0.664286	0.107793	1	RPL35	9	124857880	124861981	-	1535	protein_coding	ribosomal protein L35 [Source:HGNC Symbol;Acc:HGNC:10344]	-
ENSG00000218426	67.6012	36.9053	0.872326	0.107801	1	AL590867.2	6	153282287	153282733	-	447	processed_pseudogene	60S ribosomal protein L27a (RPL27A) pseudogene	-
ENSG00000173137	175.32	105.584	0.731397	0.107944	1	ADCK5	8	144373101	144393242	+	2742	protein_coding	aarF domain containing kinase 5 [Source:HGNC Symbol;Acc:HGNC:21738]	-
ENSG00000158863	479.607	297.63	0.688274	0.107951	1	FAM160B2	8	22089159	22104898	+	8278	protein_coding	family with sequence similarity 160 member B2 [Source:HGNC Symbol;Acc:HGNC:16492]	-
ENSG00000246705	286.185	461.696	-0.689602	0.107962	1	H2AFJ	12	14774383	14778002	+	3356	protein_coding	H2A histone family member J [Source:HGNC Symbol;Acc:HGNC:14456]	-
ENSG00000153015	89.6168	150.098	-0.74277	0.108175	1	CWC27	5	64768930	65018763	+	3740	protein_coding	CWC27 spliceosome associated protein homolog [Source:HGNC Symbol;Acc:HGNC:10664]	-
ENSG00000255163	25.9286	11.4685	1.17217	0.108379	1	HSPE1P18	11	118208932	118209211	-	280	processed_pseudogene	heat shock protein family E (Hsp10) member 1 pseudogene 18 [Source:HGNC Symbol;Acc:HGNC:49337]	-
ENSG00000169258	25.9286	11.4685	1.17217	0.108379	1	GPRIN1	5	176595802	176610133	-	4211	protein_coding	G protein regulated inducer of neurite outgrowth 1 [Source:HGNC Symbol;Acc:HGNC:24835]	-
ENSG00000123427	25.1423	11.4685	1.12799	0.108379	1	EEF1AKMT3	12	57771492	57782541	+	3172	protein_coding	EEF1A lysine methyltransferase 3 [Source:HGNC Symbol;Acc:HGNC:24936]	-
ENSG00000253106	25.9286	11.4685	1.17217	0.108379	1	AC090198.1	8	124488510	124491643	+	2355	antisense	novel transcript, antisense to TATDN1	-
ENSG00000214389	55.0208	95.4095	-0.791994	0.108433	1	RPS3AP26	7	98385801	98386584	-	784	processed_pseudogene	ribosomal protein S3a pseudogene 26 [Source:HGNC Symbol;Acc:HGNC:36513]	-
ENSG00000258920	20.4246	8.92483	1.18828	0.108539	1	FOXN3-AS1	14	89417354	89419793	+	1077	antisense	FOXN3 antisense RNA 1 [Source:HGNC Symbol;Acc:HGNC:44290]	-
ENSG00000164484	20.4246	8.92483	1.18828	0.108539	1	TMEM200A	6	130365734	130443063	+	6137	protein_coding	transmembrane protein 200A [Source:HGNC Symbol;Acc:HGNC:21075]	-
ENSG00000120949	208.344	125.933	0.726138	0.108897	1	TNFRSF8	1	12063377	12144207	+	3738	protein_coding	TNF receptor superfamily member 8 [Source:HGNC Symbol;Acc:HGNC:11923]	-
ENSG00000127415	219.352	133.564	0.715559	0.109146	1	IDUA	4	986997	1004506	+	4000	protein_coding	iduronidase, alpha-L- [Source:HGNC Symbol;Acc:HGNC:5391]	-
ENSG00000120509	62.0972	106.856	-0.781161	0.109216	1	PDZD11	X	70286595	70290514	-	1393	protein_coding	PDZ domain containing 11 [Source:HGNC Symbol;Acc:HGNC:28034]	-
ENSG00000095066	78.609	44.5363	0.819065	0.109218	1	HOOK2	19	12763003	12872740	-	5950	protein_coding	hook microtubule tethering protein 2 [Source:HGNC Symbol;Acc:HGNC:19885]	-
ENSG00000130165	397.049	634.664	-0.676395	0.109252	1	ELOF1	19	11551147	11559236	-	4173	protein_coding	elongation factor 1 homolog [Source:HGNC Symbol;Acc:HGNC:28691]	-
ENSG00000149554	20.4246	39.4489	-0.943451	0.10929	1	CHEK1	11	125625136	125676255	+	6558	protein_coding	checkpoint kinase 1 [Source:HGNC Symbol;Acc:HGNC:1925]	-
ENSG00000174721	38.509	19.0995	1.0094	0.10929	1	FGFBP3	10	91906589	91909483	-	2545	protein_coding	fibroblast growth factor binding protein 3 [Source:HGNC Symbol;Acc:HGNC:23428]	-
ENSG00000134202	20.4246	39.4489	-0.943451	0.10929	1	GSTM3	1	109733932	109741038	-	4750	protein_coding	glutathione S-transferase mu 3 [Source:HGNC Symbol;Acc:HGNC:4635]	-
ENSG00000149273	8634.02	13644.2	-0.660168	0.109425	1	RPS3	11	75399486	75422280	+	5894	protein_coding	ribosomal protein S3 [Source:HGNC Symbol;Acc:HGNC:10420]	-
ENSG00000148824	70.7462	39.4489	0.84189	0.109599	1	MTG1	10	133394094	133421307	+	4095	protein_coding	mitochondrial ribosome associated GTPase 1 [Source:HGNC Symbol;Acc:HGNC:32159]	-
ENSG00000129480	40.8678	71.2447	-0.798897	0.109599	1	DTD2	14	31446036	31457510	-	2971	protein_coding	D-tyrosyl-tRNA deacylase 2 (putative) [Source:HGNC Symbol;Acc:HGNC:20277]	-
ENSG00000271425	135.221	80.1476	0.754291	0.109808	1	NBPF10	1	146064699	146144804	-	13249	protein_coding	NBPF member 10 [Source:HGNC Symbol;Acc:HGNC:31992]	-
ENSG00000234684	62.0972	34.3616	0.852814	0.109927	1	SDCBP2-AS1	20	1325405	1378734	+	4058	antisense	SDCBP2 antisense RNA 1 [Source:HGNC Symbol;Acc:HGNC:44314]	-
ENSG00000248092	35.3639	63.6138	-0.843615	0.109927	1	NNT-AS1	5	43571594	43603230	-	6580	antisense	NNT antisense RNA 1 [Source:HGNC Symbol;Acc:HGNC:49005]	-
ENSG00000204301	46.3718	24.1869	0.937451	0.110029	1	NOTCH4	6	32194843	32224067	-	9748	protein_coding	notch 4 [Source:HGNC Symbol;Acc:HGNC:7884]	-
ENSG00000225614	54.2345	29.2743	0.888407	0.110124	1	ZNF469	16	88427471	88440757	+	13287	protein_coding	zinc finger protein 469 [Source:HGNC Symbol;Acc:HGNC:23216]	zf-C2H2
ENSG00000008128	54.2345	29.2743	0.888407	0.110124	1	CDK11A	1	1702730	1724324	-	4701	protein_coding	cyclin dependent kinase 11A [Source:HGNC Symbol;Acc:HGNC:1730]	-
ENSG00000236540	89.6168	50.8954	0.815672	0.110183	1	AC006547.1	22	20058030	20070569	-	2267	antisense	novel transcript, antisense to C22orf25	-
ENSG00000072134	89.6168	50.8954	0.815672	0.110183	1	EPN2	17	19215615	19336715	+	8517	protein_coding	epsin 2 [Source:HGNC Symbol;Acc:HGNC:18639]	-
ENSG00000213694	209.916	127.205	0.722494	0.110923	1	S1PR3	9	88990863	89005010	+	13578	protein_coding	sphingosine-1-phosphate receptor 3 [Source:HGNC Symbol;Acc:HGNC:3167]	-
ENSG00000155329	109.274	180.622	-0.723977	0.110969	1	ZCCHC10	5	132996985	133026604	-	2559	protein_coding	zinc finger CCHC-type containing 10 [Source:HGNC Symbol;Acc:HGNC:25954]	-
ENSG00000183019	228.001	366.309	-0.683529	0.111242	1	MCEMP1	19	7676628	7679826	+	1906	protein_coding	mast cell expressed membrane protein 1 [Source:HGNC Symbol;Acc:HGNC:27291]	-
ENSG00000163013	283.04	174.263	0.699631	0.111313	1	FBXO41	2	73254682	73284431	-	8011	protein_coding	F-box protein 41 [Source:HGNC Symbol;Acc:HGNC:29409]	-
ENSG00000131503	33.7913	16.5559	1.02664	0.1117	1	ANKHD1	5	140401814	140539856	+	11124	protein_coding	ankyrin repeat and KH domain containing 1 [Source:HGNC Symbol;Acc:HGNC:24714]	-
ENSG00000129646	33.7913	16.5559	1.02664	0.1117	1	QRICH2	17	76274049	76307998	-	5775	protein_coding	glutamine rich 2 [Source:HGNC Symbol;Acc:HGNC:25326]	-
ENSG00000216937	17.2794	34.3616	-0.984258	0.1117	1	CCDC7	10	32446140	32882874	+	9573	protein_coding	coiled-coil domain containing 7 [Source:HGNC Symbol;Acc:HGNC:26533]	-
ENSG00000107957	122.64	72.5166	0.757722	0.111746	1	SH3PXD2A	10	103594027	103855543	-	11756	protein_coding	SH3 and PX domains 2A [Source:HGNC Symbol;Acc:HGNC:23664]	-
ENSG00000159346	6780	10683.4	-0.655993	0.111796	1	ADIPOR1	1	202940823	202958572	-	3193	protein_coding	adiponectin receptor 1 [Source:HGNC Symbol;Acc:HGNC:24040]	-
ENSG00000126267	891.613	1411.75	-0.66287	0.111967	1	COX6B1	19	35648223	35658861	+	936	protein_coding	cytochrome c oxidase subunit 6B1 [Source:HGNC Symbol;Acc:HGNC:2280]	-
ENSG00000124172	2083.6	3287.69	-0.657944	0.112073	1	ATP5F1E	20	59025467	59032382	-	5126	protein_coding	ATP synthase F1 subunit epsilon [Source:HGNC Symbol;Acc:HGNC:838]	-
ENSG00000118508	618.777	981.873	-0.665936	0.112155	1	RAB32	6	146543693	146554965	+	1217	protein_coding	RAB32, member RAS oncogene family [Source:HGNC Symbol;Acc:HGNC:9772]	-
ENSG00000130159	315.277	504.938	-0.679131	0.112295	1	ECSIT	19	11505916	11529174	-	2370	protein_coding	ECSIT signalling integrator [Source:HGNC Symbol;Acc:HGNC:29548]	-
ENSG00000168081	32.2188	58.5264	-0.85738	0.112326	1	PNOC	8	28316986	28343355	+	2126	protein_coding	prepronociceptin [Source:HGNC Symbol;Acc:HGNC:9163]	-
ENSG00000099795	329.43	526.559	-0.676285	0.112344	1	NDUFB7	19	14566078	14572062	-	531	protein_coding	NADH:ubiquinone oxidoreductase subunit B7 [Source:HGNC Symbol;Acc:HGNC:7702]	-
ENSG00000173531	41.6541	21.6432	0.942771	0.112653	1	MST1	3	49683947	49689501	-	5084	protein_coding	macrophage stimulating 1 [Source:HGNC Symbol;Acc:HGNC:7380]	-
ENSG00000163220	58397.1	91778.8	-0.652263	0.113302	1	S100A9	1	153357854	153361027	+	577	protein_coding	S100 calcium binding protein A9 [Source:HGNC Symbol;Acc:HGNC:10499]	-
ENSG00000154589	297.979	475.686	-0.674424	0.113381	1	LY96	8	73991352	74029087	+	607	protein_coding	lymphocyte antigen 96 [Source:HGNC Symbol;Acc:HGNC:17156]	-
ENSG00000131203	51.8757	89.0504	-0.777286	0.113436	1	IDO1	8	39902275	39928444	+	3261	protein_coding	indoleamine 2,3-dioxygenase 1 [Source:HGNC Symbol;Acc:HGNC:6059]	-
ENSG00000173200	576.319	361.221	0.673938	0.113592	1	PARP15	3	122577602	122639047	+	5507	protein_coding	poly(ADP-ribose) polymerase family member 15 [Source:HGNC Symbol;Acc:HGNC:26876]	-
ENSG00000165626	5.48496	14.0122	-1.32686	0.113724	1	BEND7	10	13438484	13528974	-	10018	protein_coding	BEN domain containing 7 [Source:HGNC Symbol;Acc:HGNC:23514]	-
ENSG00000133063	13.348	5.10939	1.37267	0.113724	1	CHIT1	1	203212827	203273641	-	7730	protein_coding	chitinase 1 [Source:HGNC Symbol;Acc:HGNC:1936]	-
ENSG00000230839	5.48496	14.0122	-1.32686	0.113724	1	AL121760.1	20	1804016	1817606	-	346	lincRNA	novel transcript	-
ENSG00000130529	14.1343	5.10939	1.45441	0.113724	1	TRPM4	19	49157741	49211836	+	6604	protein_coding	transient receptor potential cation channel subfamily M member 4 [Source:HGNC Symbol;Acc:HGNC:17993]	-
ENSG00000235621	13.348	5.10939	1.37267	0.113724	1	LINC00494	20	48359950	48370629	+	4204	lincRNA	long intergenic non-protein coding RNA 494 [Source:HGNC Symbol;Acc:HGNC:27657]	-
ENSG00000264456	14.1343	5.10939	1.45441	0.113724	1	AC138207.4	17	30971652	30973312	+	1661	sense_intronic	novel transcript, sense intronic RNF135	-
ENSG00000225756	13.348	5.10939	1.37267	0.113724	1	DBH-AS1	9	133654586	133657313	-	2139	antisense	DBH antisense RNA 1 [Source:HGNC Symbol;Acc:HGNC:24155]	-
ENSG00000271643	14.1343	5.10939	1.45441	0.113724	1	AC112220.2	3	33793644	33798539	-	4524	bidirectional_promoter_lncRNA	novel transcript	-
ENSG00000269388	14.1343	5.10939	1.45441	0.113724	1	AC018755.3	19	51594561	51606150	+	1472	transcribed_processed_pseudogene	putative ATP-binding domain-containing protein 3-like protein (ABP3L) pseudogene	-
ENSG00000175536	13.348	5.10939	1.37267	0.113724	1	LIPT2	11	74491712	74493733	-	1187	protein_coding	lipoyl(octanoyl) transferase 2 [Source:HGNC Symbol;Acc:HGNC:37216]	-
ENSG00000161640	13.348	5.10939	1.37267	0.113724	1	SIGLEC11	19	49948985	49961172	-	3173	protein_coding	sialic acid binding Ig like lectin 11 [Source:HGNC Symbol;Acc:HGNC:15622]	-
ENSG00000211451	5.48496	14.0122	-1.32686	0.113724	1	GNRHR2	1	145919013	145925341	+	2511	transcribed_unitary_pseudogene	gonadotropin releasing hormone receptor 2 (pseudogene) [Source:HGNC Symbol;Acc:HGNC:16341]	-
ENSG00000183150	13.348	5.10939	1.37267	0.113724	1	GPR19	12	12660891	12696207	-	2623	protein_coding	G protein-coupled receptor 19 [Source:HGNC Symbol;Acc:HGNC:4473]	-
ENSG00000111319	5.48496	14.0122	-1.32686	0.113724	1	SCNN1A	12	6346843	6377730	-	5876	protein_coding	sodium channel epithelial 1 alpha subunit [Source:HGNC Symbol;Acc:HGNC:10599]	-
ENSG00000260081	5.48496	14.0122	-1.32686	0.113724	1	AF274858.1	X	153599315	153613937	+	5206	transcribed_processed_pseudogene	uncharacterized LOC105373383 [Source:NCBI gene;Acc:105373383]	-
ENSG00000269693	13.348	5.10939	1.37267	0.113724	1	AC010422.6	19	12525720	12580975	-	5857	protein_coding	novel transcript	zf-C2H2
ENSG00000266733	13.348	5.10939	1.37267	0.113724	1	TBC1D29	17	30553502	30563493	+	4442	protein_coding	TBC1 domain family member 29 [Source:HGNC Symbol;Acc:HGNC:24509]	-
ENSG00000225151	5.48496	14.0122	-1.32686	0.113724	1	GOLGA2P7	15	84199311	84230136	-	4915	transcribed_unprocessed_pseudogene	GOLGA2 pseudogene 7 [Source:HGNC Symbol;Acc:HGNC:49516]	-
ENSG00000106399	65.2423	110.671	-0.760607	0.114082	1	RPA3	7	7636518	7718607	-	3232	protein_coding	replication protein A3 [Source:HGNC Symbol;Acc:HGNC:10291]	-
ENSG00000144476	28.2874	14.0122	1.0104	0.114153	1	ACKR3	2	236567787	236582358	+	2258	protein_coding	atypical chemokine receptor 3 [Source:HGNC Symbol;Acc:HGNC:23692]	-
ENSG00000114270	28.2874	14.0122	1.0104	0.114153	1	COL7A1	3	48564073	48595267	-	11071	protein_coding	collagen type VII alpha 1 chain [Source:HGNC Symbol;Acc:HGNC:2214]	-
ENSG00000162694	28.2874	14.0122	1.0104	0.114153	1	EXTL2	1	100872372	100895998	-	4834	protein_coding	exostosin like glycosyltransferase 2 [Source:HGNC Symbol;Acc:HGNC:3516]	-
ENSG00000165923	28.2874	14.0122	1.0104	0.114153	1	AGBL2	11	47659591	47715389	-	5483	protein_coding	ATP/GTP binding protein like 2 [Source:HGNC Symbol;Acc:HGNC:26296]	-
ENSG00000140104	14.1343	29.2743	-1.04109	0.114153	1	CLBA1	14	104985775	105010482	+	5225	protein_coding	clathrin binding box of aftiphilin containing 1 [Source:HGNC Symbol;Acc:HGNC:20126]	-
ENSG00000109220	307.414	490.948	-0.675023	0.114515	1	CHIC2	4	54009789	54064690	-	1318	protein_coding	cysteine rich hydrophobic domain 2 [Source:HGNC Symbol;Acc:HGNC:1935]	-
ENSG00000111796	267.314	427.356	-0.676484	0.114917	1	KLRB1	12	9594551	9607886	-	1448	protein_coding	killer cell lectin like receptor B1 [Source:HGNC Symbol;Acc:HGNC:6373]	-
ENSG00000258352	29.86	53.4391	-0.835617	0.115049	1	AC119044.1	12	47135498	47138370	-	603	transcribed_processed_pseudogene	interferon induced transmembrane protein 3 (1-8U) (IFITM3) pseudogene	-
ENSG00000228474	1755.72	2761.16	-0.653143	0.115064	1	OST4	2	27070472	27071773	-	719	protein_coding	oligosaccharyltransferase complex subunit 4, non-catalytic [Source:HGNC Symbol;Acc:HGNC:32483]	-
ENSG00000169951	88.8305	146.283	-0.718341	0.115164	1	ZNF764	16	30553764	30558498	-	3113	protein_coding	zinc finger protein 764 [Source:HGNC Symbol;Acc:HGNC:28200]	zf-C2H2
ENSG00000130758	327.071	203.515	0.684383	0.115294	1	MAP3K10	19	40191744	40215575	+	4566	protein_coding	mitogen-activated protein kinase kinase kinase 10 [Source:HGNC Symbol;Acc:HGNC:6849]	-
ENSG00000172731	24.356	45.8081	-0.906183	0.115585	1	LRRC20	10	70298970	70382650	-	3625	protein_coding	leucine rich repeat containing 20 [Source:HGNC Symbol;Acc:HGNC:23421]	-
ENSG00000235314	82.5403	47.0799	0.809391	0.11562	1	LINC00957	7	44039171	44042306	+	2703	lincRNA	long intergenic non-protein coding RNA 957 [Source:HGNC Symbol;Acc:HGNC:22332]	-
ENSG00000103326	1021.35	646.11	0.660598	0.115715	1	CAPN15	16	527717	554636	+	7987	protein_coding	calpain 15 [Source:HGNC Symbol;Acc:HGNC:11182]	Others
ENSG00000240230	275.177	170.447	0.690927	0.115967	1	COX19	7	898778	975599	-	5542	protein_coding	cytochrome c oxidase assembly factor COX19 [Source:HGNC Symbol;Acc:HGNC:28074]	-
ENSG00000101104	275.177	170.447	0.690927	0.115967	1	PABPC1L	20	44910062	44959035	+	4984	protein_coding	poly(A) binding protein cytoplasmic 1 like [Source:HGNC Symbol;Acc:HGNC:15797]	-
ENSG00000237550	3182.02	4991.94	-0.649623	0.115976	1	RPL9P9	15	82372196	82372912	-	717	transcribed_processed_pseudogene	ribosomal protein L9 pseudogene 9 [Source:HGNC Symbol;Acc:HGNC:17251]	-
ENSG00000233230	63.6698	35.6334	0.836528	0.116155	1	AC079807.1	2	47905678	47907810	+	856	antisense	novel transcript	-
ENSG00000175928	10.9891	24.1869	-1.12578	0.116302	1	LRRN1	3	3799437	3847703	+	4264	protein_coding	leucine rich repeat neuronal 1 [Source:HGNC Symbol;Acc:HGNC:20980]	-
ENSG00000233328	10.9891	24.1869	-1.12578	0.116302	1	PFN1P1	1	171670517	171670939	-	423	processed_pseudogene	profilin 1 pseudogene 1 [Source:HGNC Symbol;Acc:HGNC:42989]	-
ENSG00000163536	11.7754	24.1869	-1.02729	0.116302	1	SERPINI1	3	167735243	167825568	+	2418	protein_coding	serpin family I member 1 [Source:HGNC Symbol;Acc:HGNC:8943]	-
ENSG00000231351	11.7754	24.1869	-1.02729	0.116302	1	AC111200.2	2	86930250	86930754	-	505	processed_pseudogene	WW domain binding protein 1 (WBP1) pseudogene	-
ENSG00000226360	11.7754	24.1869	-1.02729	0.116302	1	RPL10AP6	3	61742455	61743106	-	652	processed_pseudogene	ribosomal protein L10a pseudogene 6 [Source:HGNC Symbol;Acc:HGNC:36504]	-
ENSG00000233387	11.7754	24.1869	-1.02729	0.116302	1	AL121748.1	10	33096257	33116672	-	552	lincRNA	novel transcript	-
ENSG00000131469	3020.05	4733.76	-0.648378	0.116741	1	RPL27	17	42998273	43002959	+	2026	protein_coding	ribosomal protein L27 [Source:HGNC Symbol;Acc:HGNC:10328]	-
ENSG00000187621	96.6932	55.9828	0.787962	0.11695	1	TCL6	14	95650498	95679833	+	10566	processed_transcript	T cell leukemia/lymphoma 6 [Source:HGNC Symbol;Acc:HGNC:13463]	-
ENSG00000254719	8.63021	19.0995	-1.1303	0.117164	1	AC080023.2	11	10272052	10272259	-	208	processed_pseudogene	guanine nucleotide binding protein (G protein) pseudogene	-
ENSG00000167861	8.63021	19.0995	-1.1303	0.117164	1	HID1	17	74950743	74973166	-	6196	protein_coding	HID1 domain containing [Source:HGNC Symbol;Acc:HGNC:15736]	-
ENSG00000216895	18.852	7.653	1.29267	0.117164	1	AC009403.1	7	155611231	155645205	-	2031	antisense	uncharacterized LOC100506302 [Source:NCBI gene;Acc:100506302]	-
ENSG00000261485	18.852	7.653	1.29267	0.117164	1	PAN3-AS1	13	28136843	28138193	-	1351	antisense	PAN3 antisense RNA 1 [Source:HGNC Symbol;Acc:HGNC:39932]	-
ENSG00000276805	7.84391	19.0995	-1.2658	0.117164	1	AL133216.2	10	38403189	38452153	+	7213	transcribed_unprocessed_pseudogene	general transcription factor IIi (GTF2I) pseudogene	-
ENSG00000121903	18.852	7.653	1.29267	0.117164	1	ZSCAN20	1	33472645	33496507	+	5308	protein_coding	zinc finger and SCAN domain containing 20 [Source:HGNC Symbol;Acc:HGNC:13093]	zf-C2H2
ENSG00000180938	18.852	7.653	1.29267	0.117164	1	ZNF572	8	124973298	124979389	+	3275	protein_coding	zinc finger protein 572 [Source:HGNC Symbol;Acc:HGNC:26758]	zf-C2H2
ENSG00000254030	7.84391	19.0995	-1.2658	0.117164	1	IGLC5	22	22915635	22915927	+	293	IG_C_pseudogene	immunoglobulin lambda constant 5 (pseudogene) [Source:HGNC Symbol;Acc:HGNC:5859]	-
ENSG00000154059	154.091	92.8658	0.730332	0.117229	1	IMPACT	18	24426616	24453535	+	4918	protein_coding	impact RWD domain protein [Source:HGNC Symbol;Acc:HGNC:20387]	-
ENSG00000106665	304.269	189.525	0.682869	0.117954	1	CLIP2	7	74289475	74405943	+	7315	protein_coding	CAP-Gly domain containing linker protein 2 [Source:HGNC Symbol;Acc:HGNC:2586]	-
ENSG00000188549	88.0442	50.8954	0.790172	0.118076	1	CCDC9B	15	40331452	40340967	-	7510	protein_coding	coiled-coil domain containing 9B [Source:HGNC Symbol;Acc:HGNC:33488]	-
ENSG00000184860	47.158	25.4587	0.887996	0.11816	1	SDR42E1	16	81988855	82011488	-	11911	protein_coding	short chain dehydrogenase/reductase family 42E, member 1 [Source:HGNC Symbol;Acc:HGNC:29834]	-
ENSG00000161911	598.334	942.446	-0.655273	0.118456	1	TREML1	6	41149342	41154337	-	1483	protein_coding	triggering receptor expressed on myeloid cells like 1 [Source:HGNC Symbol;Acc:HGNC:20434]	-
ENSG00000100225	7275.35	11362.5	-0.64318	0.118873	1	FBXO7	22	32474676	32498829	+	8521	protein_coding	F-box protein 7 [Source:HGNC Symbol;Acc:HGNC:13586]	-
ENSG00000174807	21.2109	40.7208	-0.934984	0.118898	1	CD248	11	66314487	66317044	-	2558	protein_coding	CD248 molecule [Source:HGNC Symbol;Acc:HGNC:18219]	-
ENSG00000155034	91.1893	53.4391	0.770503	0.119194	1	FBXL18	7	5431335	5513798	-	5088	protein_coding	F-box and leucine rich repeat protein 18 [Source:HGNC Symbol;Acc:HGNC:21874]	-
ENSG00000126870	91.1893	53.4391	0.770503	0.119194	1	WDR60	7	158856578	158956747	+	6667	protein_coding	WD repeat domain 60 [Source:HGNC Symbol;Acc:HGNC:21862]	-
ENSG00000173218	47.9443	81.4194	-0.761568	0.119347	1	VANGL1	1	115641953	115698224	+	9062	protein_coding	VANGL planar cell polarity protein 1 [Source:HGNC Symbol;Acc:HGNC:15512]	-
ENSG00000260528	177.679	108.128	0.71635	0.119376	1	FAM157C	16	90102271	90178344	+	4524	lincRNA	family with sequence similarity 157 member C [Source:HGNC Symbol;Acc:HGNC:34081]	-
ENSG00000140090	581.036	367.58	0.660526	0.119602	1	SLC24A4	14	92322581	92501483	+	14412	protein_coding	solute carrier family 24 member 4 [Source:HGNC Symbol;Acc:HGNC:10978]	-
ENSG00000116586	252.375	401.92	-0.670896	0.119765	1	LAMTOR2	1	156054752	156058510	+	1438	protein_coding	late endosomal/lysosomal adaptor, MAPK and MTOR activator 2 [Source:HGNC Symbol;Acc:HGNC:29796]	-
ENSG00000134575	158.809	96.6813	0.715772	0.120597	1	ACP2	11	47239302	47248906	-	3484	protein_coding	acid phosphatase 2, lysosomal [Source:HGNC Symbol;Acc:HGNC:123]	-
ENSG00000223803	42.4404	73.7884	-0.795149	0.120788	1	RPS20P14	3	186900198	186900557	+	360	processed_pseudogene	ribosomal protein S20 pseudogene 14 [Source:HGNC Symbol;Acc:HGNC:36692]	-
ENSG00000227155	61.311	34.3616	0.834472	0.120838	1	AL161725.1	9	452492	492248	-	4016	antisense	novel transcript	-
ENSG00000117691	149.373	240.398	-0.685746	0.120888	1	NENF	1	212432887	212446379	+	1297	protein_coding	neudesin neurotrophic factor [Source:HGNC Symbol;Acc:HGNC:30384]	-
ENSG00000103148	945.866	1480.43	-0.646191	0.120984	1	NPRL3	16	84271	138860	-	6609	protein_coding	NPR3 like, GATOR1 complex subunit [Source:HGNC Symbol;Acc:HGNC:14124]	-
ENSG00000103335	2093.04	1339.26	0.644155	0.12114	1	PIEZO1	16	88715338	88785220	-	11292	protein_coding	piezo type mechanosensitive ion channel component 1 [Source:HGNC Symbol;Acc:HGNC:28993]	-
ENSG00000156671	539.364	340.872	0.661983	0.121787	1	SAMD8	10	75099586	75182123	+	7348	protein_coding	sterile alpha motif domain containing 8 [Source:HGNC Symbol;Acc:HGNC:26320]	-
ENSG00000133112	14052.2	21855.1	-0.637164	0.122055	1	TPT1	13	45333471	45341370	-	7269	protein_coding	tumor protein, translationally-controlled 1 [Source:HGNC Symbol;Acc:HGNC:12022]	-
ENSG00000154743	26.7148	12.7403	1.06456	0.122265	1	TSEN2	3	12484432	12539623	+	5667	protein_coding	tRNA splicing endonuclease subunit 2 [Source:HGNC Symbol;Acc:HGNC:28422]	-
ENSG00000110693	13.348	28.0024	-1.05897	0.122265	1	SOX6	11	15966449	16739591	-	19636	protein_coding	SRY-box 6 [Source:HGNC Symbol;Acc:HGNC:16421]	HMG
ENSG00000228495	13.348	28.0024	-1.05897	0.122265	1	LINC01013	6	132131915	132169374	+	4206	lincRNA	long intergenic non-protein coding RNA 1013 [Source:HGNC Symbol;Acc:HGNC:48987]	-
ENSG00000023171	209.13	129.749	0.688541	0.122362	1	GRAMD1B	11	123358428	123627774	+	14863	protein_coding	GRAM domain containing 1B [Source:HGNC Symbol;Acc:HGNC:29214]	-
ENSG00000176049	64.4561	36.9053	0.80374	0.122424	1	JAKMIP2	5	147585439	147782848	-	9275	protein_coding	janus kinase and microtubule interacting protein 2 [Source:HGNC Symbol;Acc:HGNC:29067]	-
ENSG00000059769	53.4482	29.2743	0.867393	0.122464	1	DNAJC25	9	111631352	111654351	+	2586	protein_coding	DnaJ heat shock protein family (Hsp40) member C25 [Source:HGNC Symbol;Acc:HGNC:34187]	-
ENSG00000102743	53.4482	29.2743	0.867393	0.122464	1	SLC25A15	13	40789412	40810111	+	1837	protein_coding	solute carrier family 25 member 15 [Source:HGNC Symbol;Acc:HGNC:10985]	-
ENSG00000277203	69.96	115.759	-0.724876	0.122468	1	F8A1	X	154886349	154888061	+	1713	protein_coding	coagulation factor VIII associated 1 [Source:HGNC Symbol;Acc:HGNC:3547]	-
ENSG00000234851	34.5776	17.8277	0.953521	0.122675	1	RPL23AP42	3	161429127	161429597	-	471	processed_pseudogene	ribosomal protein L23a pseudogene 42 [Source:HGNC Symbol;Acc:HGNC:35942]	-
ENSG00000197928	34.5776	17.8277	0.953521	0.122675	1	ZNF677	19	53235381	53254898	-	9348	protein_coding	zinc finger protein 677 [Source:HGNC Symbol;Acc:HGNC:28730]	zf-C2H2
ENSG00000254481	18.852	35.6334	-0.911851	0.122675	1	PTP4A2P2	11	134123828	134124329	-	502	processed_pseudogene	protein tyrosine phosphatase type IVA, member 2 pseudogene 2 [Source:HGNC Symbol;Acc:HGNC:9638]	-
ENSG00000115414	34.5776	17.8277	0.953521	0.122675	1	FN1	2	215360440	215436172	-	17315	protein_coding	fibronectin 1 [Source:HGNC Symbol;Acc:HGNC:3778]	-
ENSG00000214485	573.96	899.204	-0.647507	0.122979	1	RPL7P1	5	150094302	150095048	+	747	processed_pseudogene	ribosomal protein L7 pseudogene 1 [Source:HGNC Symbol;Acc:HGNC:10367]	-
ENSG00000105088	62.0972	104.312	-0.746435	0.12307	1	OLFM2	19	9853718	9936552	-	2500	protein_coding	olfactomedin 2 [Source:HGNC Symbol;Acc:HGNC:17189]	-
ENSG00000230869	3.91229	12.7403	-1.66362	0.123085	1	AGAP10P	10	45678692	45700532	+	2418	unprocessed_pseudogene	ArfGAP with GTPase domain, ankyrin repeat and PH domain 10 pseudogene [Source:HGNC Symbol;Acc:HGNC:23659]	-
ENSG00000179082	11.7754	3.83762	1.59769	0.123085	1	C9orf106	9	129321016	129324905	+	3145	lincRNA	chromosome 9 open reading frame 106 (putative) [Source:HGNC Symbol;Acc:HGNC:31370]	-
ENSG00000073282	4.69863	12.7403	-1.40781	0.123085	1	TP63	3	189631416	189897279	+	7454	protein_coding	tumor protein p63 [Source:HGNC Symbol;Acc:HGNC:15979]	P53
ENSG00000225931	11.7754	3.83762	1.59769	0.123085	1	AL139246.2	1	2566410	2569888	+	1297	TEC	novel transcript	-
ENSG00000065328	11.7754	3.83762	1.59769	0.123085	1	MCM10	10	13161554	13211104	+	5454	protein_coding	minichromosome maintenance 10 replication initiation factor [Source:HGNC Symbol;Acc:HGNC:18043]	-
ENSG00000213492	3.91229	12.7403	-1.66362	0.123085	1	NT5C3AP1	4	117574512	117576174	-	1663	transcribed_processed_pseudogene	5'-nucleotidase, cytosolic IIIA pseudogene 1 [Source:HGNC Symbol;Acc:HGNC:18530]	-
ENSG00000228395	11.7754	3.83762	1.59769	0.123085	1	AL356481.1	9	128528901	128552410	-	1242	antisense	novel transcript	-
ENSG00000158528	3.91229	12.7403	-1.66362	0.123085	1	PPP1R9A	7	94907202	95296415	+	11151	protein_coding	protein phosphatase 1 regulatory subunit 9A [Source:HGNC Symbol;Acc:HGNC:14946]	-
ENSG00000231822	11.7754	3.83762	1.59769	0.123085	1	AC019097.1	2	99102018	99102752	+	735	processed_pseudogene	structural maintenance of chromosomes 3 (SMC3) pseudogene	-
ENSG00000268355	4.69863	12.7403	-1.40781	0.123085	1	AC243960.3	19	41531206	41532174	+	969	lincRNA	novel transcript	-
ENSG00000112984	11.7754	3.83762	1.59769	0.123085	1	KIF20A	5	138178719	138187715	+	3958	protein_coding	kinesin family member 20A [Source:HGNC Symbol;Acc:HGNC:9787]	-
ENSG00000216331	3.91229	12.7403	-1.66362	0.123085	1	HIST1H1PS1	6	26195554	26196633	+	574	unprocessed_pseudogene	histone cluster 1 H1 pseudogene 1 [Source:HGNC Symbol;Acc:HGNC:19163]	-
ENSG00000146242	3.91229	12.7403	-1.66362	0.123085	1	TPBG	6	82363206	82370828	+	6904	protein_coding	trophoblast glycoprotein [Source:HGNC Symbol;Acc:HGNC:12004]	-
ENSG00000260188	3.91229	12.7403	-1.66362	0.123085	1	AC002464.1	6	110477907	110479436	+	1530	antisense	novel transcript, antisense to SLC22A16	-
ENSG00000264290	3.91229	12.7403	-1.66362	0.123085	1	AC104564.3	17	29569580	29570519	+	465	sense_intronic	novel transcript	-
ENSG00000129204	11.7754	3.83762	1.59769	0.123085	1	USP6	17	5116438	5175034	+	11270	protein_coding	ubiquitin specific peptidase 6 [Source:HGNC Symbol;Acc:HGNC:12629]	-
ENSG00000142621	11.7754	3.83762	1.59769	0.123085	1	FHAD1	1	15247272	15400283	+	12805	protein_coding	forkhead associated phosphopeptide binding domain 1 [Source:HGNC Symbol;Acc:HGNC:29408]	-
ENSG00000241157	4.69863	12.7403	-1.40781	0.123085	1	AC104763.1	17	60245288	60245647	-	360	processed_pseudogene	ribosomal protein L32 (RPL32) pseudogene	-
ENSG00000187952	11.7754	3.83762	1.59769	0.123085	1	HS6ST1P1	1	21428303	21429536	+	1234	processed_pseudogene	heparan sulfate 6-O-sulfotransferase 1 pseudogene 1 [Source:HGNC Symbol;Acc:HGNC:31835]	-
ENSG00000224046	3.91229	12.7403	-1.66362	0.123085	1	AC005076.1	7	87151423	87152420	-	888	antisense	uncharacterized LOC101927420 [Source:NCBI gene;Acc:101927420]	-
ENSG00000280286	4.69863	12.7403	-1.40781	0.123085	1	FRG1KP	9	65646982	65652679	-	341	unprocessed_pseudogene	FSHD region gene 1 family member K, pseudogene [Source:HGNC Symbol;Acc:HGNC:51769]	-
ENSG00000266998	11.7754	3.83762	1.59769	0.123085	1	AC111182.1	17	77373818	77377236	-	3419	antisense	novel transcript, antisense to SEPT9	-
ENSG00000234200	3.91229	12.7403	-1.66362	0.123085	1	AC243591.1	X	153028785	153030148	+	1364	unprocessed_pseudogene	putative paraneoplastic antigen-like protein 6B-like protein LOC649238 pseudogene	-
ENSG00000106211	246.871	390.473	-0.661017	0.123177	1	HSPB1	7	76302544	76304295	+	1634	protein_coding	heat shock protein family B (small) member 1 [Source:HGNC Symbol;Acc:HGNC:5246]	-
ENSG00000174799	187.901	115.759	0.698688	0.123272	1	CEP135	4	55948871	56033363	+	8640	protein_coding	centrosomal protein 135 [Source:HGNC Symbol;Acc:HGNC:29086]	-
ENSG00000159596	131.289	78.8757	0.734818	0.123314	1	TMEM69	1	45687214	45694443	+	2439	protein_coding	transmembrane protein 69 [Source:HGNC Symbol;Acc:HGNC:28035]	-
ENSG00000180979	131.289	78.8757	0.734818	0.123314	1	LRRC57	15	42537820	42548802	-	8114	protein_coding	leucine rich repeat containing 57 [Source:HGNC Symbol;Acc:HGNC:26719]	-
ENSG00000105610	98.2658	160.273	-0.70461	0.123332	1	KLF1	19	12884422	12887199	-	1611	protein_coding	Kruppel like factor 1 [Source:HGNC Symbol;Acc:HGNC:6345]	zf-C2H2
ENSG00000148450	277.536	438.803	-0.6605	0.123451	1	MSRB2	10	23095506	23122013	+	2052	protein_coding	methionine sulfoxide reductase B2 [Source:HGNC Symbol;Acc:HGNC:17061]	-
ENSG00000168924	336.506	211.146	0.672315	0.123638	1	LETM1	4	1811479	1856247	-	8184	protein_coding	leucine zipper and EF-hand containing transmembrane protein 1 [Source:HGNC Symbol;Acc:HGNC:6556]	-
ENSG00000275302	174.534	278.553	-0.6738	0.123641	1	CCL4	17	36103590	36105621	+	2032	protein_coding	C-C motif chemokine ligand 4 [Source:HGNC Symbol;Acc:HGNC:10630]	-
ENSG00000122965	294.047	184.437	0.672828	0.123862	1	RBM19	12	113816738	113966371	-	5912	protein_coding	RNA binding motif protein 19 [Source:HGNC Symbol;Acc:HGNC:29098]	-
ENSG00000119927	67.6012	38.1771	0.823574	0.123874	1	GPAM	10	112149864	112215377	-	9808	protein_coding	glycerol-3-phosphate acyltransferase, mitochondrial [Source:HGNC Symbol;Acc:HGNC:24865]	-
ENSG00000211893	388.4	610.499	-0.652163	0.123887	1	IGHG2	14	105639559	105644790	-	2737	IG_C_gene	immunoglobulin heavy constant gamma 2 (G2m marker) [Source:HGNC Symbol;Acc:HGNC:5526]	-
ENSG00000124635	120.281	194.612	-0.693248	0.124171	1	HIST1H2BJ	6	27125897	27132750	-	950	protein_coding	histone cluster 1 H2B family member j [Source:HGNC Symbol;Acc:HGNC:4761]	-
ENSG00000140807	45.5855	24.1869	0.912854	0.124202	1	NKD1	16	50548330	50649249	+	17425	protein_coding	naked cuticle homolog 1 [Source:HGNC Symbol;Acc:HGNC:17045]	-
ENSG00000143067	45.5855	24.1869	0.912854	0.124202	1	ZNF697	1	119619422	119647773	-	5041	protein_coding	zinc finger protein 697 [Source:HGNC Symbol;Acc:HGNC:32034]	zf-C2H2
ENSG00000213809	45.5855	24.1869	0.912854	0.124202	1	KLRK1	12	10372353	10391874	-	3030	protein_coding	killer cell lectin like receptor K1 [Source:HGNC Symbol;Acc:HGNC:18788]	-
ENSG00000107902	189.473	301.446	-0.669314	0.12443	1	LHPP	10	124461834	124617888	+	4064	protein_coding	phospholysine phosphohistidine inorganic pyrophosphate phosphatase [Source:HGNC Symbol;Acc:HGNC:30042]	-
ENSG00000198556	81.7541	47.0799	0.795605	0.124453	1	ZNF789	7	99472841	99503650	+	6683	protein_coding	zinc finger protein 789 [Source:HGNC Symbol;Acc:HGNC:27801]	zf-C2H2
ENSG00000100413	196.55	120.846	0.701567	0.124601	1	POLR3H	22	41525804	41544606	-	6594	protein_coding	RNA polymerase III subunit H [Source:HGNC Symbol;Acc:HGNC:30349]	-
ENSG00000182749	95.907	55.9828	0.7762	0.124668	1	PAQR7	1	25861210	25871253	-	3297	protein_coding	progestin and adipoQ receptor family member 7 [Source:HGNC Symbol;Acc:HGNC:23146]	-
ENSG00000185112	202.054	321.795	-0.67085	0.124852	1	FAM43A	3	194686544	194689037	+	2494	protein_coding	family with sequence similarity 43 member A [Source:HGNC Symbol;Acc:HGNC:26888]	-
ENSG00000227081	937.217	1460.08	-0.639475	0.124928	1	AC005912.1	12	3211663	3211917	-	255	processed_pseudogene	ribosomal protein S27 (RPS27) pseudogene	-
ENSG00000137337	185.542	114.487	0.696401	0.125188	1	MDC1	6	30699807	30717889	-	8064	protein_coding	mediator of DNA damage checkpoint 1 [Source:HGNC Symbol;Acc:HGNC:21163]	-
ENSG00000243466	41.6541	71.2447	-0.771497	0.125205	1	IGKV1-5	2	88947301	88947957	-	532	IG_V_gene	immunoglobulin kappa variable 1-5 [Source:HGNC Symbol;Acc:HGNC:5741]	-
ENSG00000279841	117.136	189.525	-0.693233	0.125624	1	AC092135.3	16	81630193	81632038	+	1846	TEC	novel transcript	-
ENSG00000018189	236.65	147.554	0.681388	0.125778	1	RUFY3	4	70704204	70807315	+	8070	protein_coding	RUN and FYVE domain containing 3 [Source:HGNC Symbol;Acc:HGNC:30285]	-
ENSG00000117411	37.7227	19.0995	0.979748	0.12588	1	B4GALT2	1	43978943	43991170	+	3772	protein_coding	beta-1,4-galactosyltransferase 2 [Source:HGNC Symbol;Acc:HGNC:925]	-
ENSG00000104881	37.7227	19.0995	0.979748	0.12588	1	PPP1R13L	19	45379634	45406349	-	5032	protein_coding	protein phosphatase 1 regulatory subunit 13 like [Source:HGNC Symbol;Acc:HGNC:18838]	-
ENSG00000229043	20.4246	38.1771	-0.896293	0.12588	1	AC091729.3	7	1160374	1165267	+	2002	antisense	uncharacterized LOC101927021 [Source:NCBI gene;Acc:101927021]	-
ENSG00000198918	1625.2	2522.05	-0.633911	0.126295	1	RPL39	X	119786504	119791643	-	2141	protein_coding	ribosomal protein L39 [Source:HGNC Symbol;Acc:HGNC:10350]	-
ENSG00000115828	1444.36	2242.25	-0.634441	0.12631	1	QPCT	2	37342827	37373322	+	2696	protein_coding	glutaminyl-peptide cyclotransferase [Source:HGNC Symbol;Acc:HGNC:9753]	-
ENSG00000137959	519.707	330.698	0.652143	0.126393	1	IFI44L	1	78619922	78646145	+	10240	protein_coding	interferon induced protein 44 like [Source:HGNC Symbol;Acc:HGNC:17817]	-
ENSG00000272821	132.075	80.1476	0.720375	0.126599	1	U62317.2	22	50523926	50524780	+	855	antisense	novel transcript, antisense to SCO2	-
ENSG00000224805	15.7069	30.5461	-0.951466	0.126945	1	LINC00853	1	47179250	47180339	+	661	antisense	long intergenic non-protein coding RNA 853 [Source:HGNC Symbol;Acc:HGNC:43716]	-
ENSG00000139131	104.556	62.3419	0.745635	0.12717	1	YARS2	12	32727490	32755902	-	2152	protein_coding	tyrosyl-tRNA synthetase 2 [Source:HGNC Symbol;Acc:HGNC:24249]	-
ENSG00000229153	7.0576	17.8277	-1.31649	0.127281	1	EPHA1-AS1	7	143407813	143523449	+	5316	antisense	EPHA1 antisense RNA 1 [Source:HGNC Symbol;Acc:HGNC:27799]	-
ENSG00000157456	7.0576	17.8277	-1.31649	0.127281	1	CCNB2	15	59105078	59125045	+	2801	protein_coding	cyclin B2 [Source:HGNC Symbol;Acc:HGNC:1580]	-
ENSG00000262766	16.4932	6.38119	1.35986	0.127281	1	AC135050.5	16	31118078	31118747	+	543	sense_intronic	novel transcript	-
ENSG00000277283	16.4932	6.38119	1.35986	0.127281	1	AC004812.2	12	120116907	120119000	+	2094	antisense	novel transcript, antisense to RAB35	-
ENSG00000272918	16.4932	6.38119	1.35986	0.127281	1	AC005070.3	7	105102838	105105483	-	2646	antisense	novel transcript, antisense to MLL5	-
ENSG00000285669	16.4932	6.38119	1.35986	0.127281	1	AC026979.4	8	30192429	30201332	+	4587	lincRNA	novel transcript	-
ENSG00000254428	16.4932	6.38119	1.35986	0.127281	1	AP003392.1	11	119003742	119004893	-	523	antisense	novel transcript, antisense to CCDC84	-
ENSG00000213760	16.4932	6.38119	1.35986	0.127281	1	ATP6V1G2	6	31544462	31548427	-	2147	protein_coding	ATPase H+ transporting V1 subunit G2 [Source:HGNC Symbol;Acc:HGNC:862]	-
ENSG00000108187	62.8835	35.6334	0.81864	0.127387	1	PBLD	10	68282660	68333049	-	5172	protein_coding	phenazine biosynthesis like protein domain containing [Source:HGNC Symbol;Acc:HGNC:23301]	-
ENSG00000221821	36.1502	63.6138	-0.812014	0.127387	1	C6orf226	6	42890265	42890816	-	552	protein_coding	chromosome 6 open reading frame 226 [Source:HGNC Symbol;Acc:HGNC:34431]	-
ENSG00000183397	62.0972	35.6334	0.800528	0.127387	1	C19orf71	19	3539154	3544030	+	674	protein_coding	chromosome 19 open reading frame 71 [Source:HGNC Symbol;Acc:HGNC:34496]	-
ENSG00000144485	36.9364	63.6138	-0.781089	0.127387	1	HES6	2	238238267	238240662	-	2037	protein_coding	hes family bHLH transcription factor 6 [Source:HGNC Symbol;Acc:HGNC:18254]	bHLH
ENSG00000107833	36.1502	63.6138	-0.812014	0.127387	1	NPM3	10	101781325	101783413	-	928	protein_coding	nucleophosmin/nucleoplasmin 3 [Source:HGNC Symbol;Acc:HGNC:7931]	-
ENSG00000163590	186.328	115.759	0.686572	0.127578	1	PPM1L	3	160755602	161078907	+	12447	protein_coding	protein phosphatase, Mg2+/Mn2+ dependent 1L [Source:HGNC Symbol;Acc:HGNC:16381]	-
ENSG00000118058	1068.52	686.809	0.63762	0.127764	1	KMT2A	11	118436464	118526832	+	31305	protein_coding	lysine methyltransferase 2A [Source:HGNC Symbol;Acc:HGNC:7132]	-
ENSG00000188820	217.779	343.416	-0.656583	0.127896	1	CALHM6	6	116461370	116463779	+	1194	protein_coding	calcium homeostasis modulator family member 6 [Source:HGNC Symbol;Acc:HGNC:33391]	-
ENSG00000101986	430.072	273.465	0.653168	0.127983	1	ABCD1	X	153724868	153744762	+	4233	protein_coding	ATP binding cassette subfamily D member 1 [Source:HGNC Symbol;Acc:HGNC:61]	-
ENSG00000116819	51.0894	28.0024	0.866308	0.128247	1	TFAP2E	1	35573370	35595328	+	2216	protein_coding	transcription factor AP-2 epsilon [Source:HGNC Symbol;Acc:HGNC:30774]	AP-2
ENSG00000279716	51.0894	28.0024	0.866308	0.128247	1	AC006128.1	19	15398696	15400356	+	1661	TEC	TEC	-
ENSG00000128872	436.362	277.281	0.654126	0.128328	1	TMOD2	15	51751561	51816368	+	11636	protein_coding	tropomodulin 2 [Source:HGNC Symbol;Acc:HGNC:11872]	-
ENSG00000166169	370.316	579.976	-0.646939	0.128352	1	POLL	10	101578882	101588270	-	5420	protein_coding	DNA polymerase lambda [Source:HGNC Symbol;Acc:HGNC:9184]	-
ENSG00000125534	790.184	1227.34	-0.63513	0.12852	1	PPDPF	20	63520724	63522206	+	1094	protein_coding	pancreatic progenitor cell differentiation and proliferation factor [Source:HGNC Symbol;Acc:HGNC:16142]	-
ENSG00000163257	263.383	165.36	0.671452	0.128552	1	DCAF16	4	17800655	17810758	-	4816	protein_coding	DDB1 and CUL4 associated factor 16 [Source:HGNC Symbol;Acc:HGNC:25987]	-
ENSG00000161714	40.0816	21.6432	0.88744	0.128584	1	PLCD3	17	45108967	45133354	-	6740	protein_coding	phospholipase C delta 3 [Source:HGNC Symbol;Acc:HGNC:9061]	-
ENSG00000183092	40.8678	21.6432	0.915371	0.128584	1	BEGAIN	14	100537147	100587413	-	7878	protein_coding	brain enriched guanylate kinase associated [Source:HGNC Symbol;Acc:HGNC:24163]	-
ENSG00000182472	21.9971	41.9926	-0.927074	0.128584	1	CAPN12	19	38730187	38769904	-	5966	protein_coding	calpain 12 [Source:HGNC Symbol;Acc:HGNC:13249]	-
ENSG00000235703	40.0816	21.6432	0.88744	0.128584	1	LINC00894	X	149938628	150224580	+	6323	antisense	long intergenic non-protein coding RNA 894 [Source:HGNC Symbol;Acc:HGNC:48579]	-
ENSG00000090971	40.0816	21.6432	0.88744	0.128584	1	NAT14	19	55485004	55487568	+	2163	protein_coding	N-acetyltransferase 14 (putative) [Source:HGNC Symbol;Acc:HGNC:28918]	-
ENSG00000144134	96.6932	57.2546	0.75561	0.129105	1	RABL2A	2	113627229	113643396	+	6008	protein_coding	RAB, member of RAS oncogene family like 2A [Source:HGNC Symbol;Acc:HGNC:9799]	-
ENSG00000105640	9048.39	13958.3	-0.62538	0.129232	1	RPL18A	19	17859876	17864153	+	3527	protein_coding	ribosomal protein L18a [Source:HGNC Symbol;Acc:HGNC:10311]	-
ENSG00000187116	1259.59	1949.73	-0.630238	0.129271	1	LILRA5	19	54307070	54313139	-	1760	protein_coding	leukocyte immunoglobulin like receptor A5 [Source:HGNC Symbol;Acc:HGNC:16309]	-
ENSG00000106070	69.1737	114.487	-0.725224	0.129295	1	GRB10	7	50590063	50793462	-	9795	protein_coding	growth factor receptor bound protein 10 [Source:HGNC Symbol;Acc:HGNC:4564]	-
ENSG00000058866	113.205	68.7011	0.720232	0.129295	1	DGKG	3	186105668	186362237	-	10978	protein_coding	diacylglycerol kinase gamma [Source:HGNC Symbol;Acc:HGNC:2853]	-
ENSG00000153933	147.801	90.3222	0.710284	0.129322	1	DGKE	17	56834099	56869567	+	10933	protein_coding	diacylglycerol kinase epsilon [Source:HGNC Symbol;Acc:HGNC:2852]	-
[truncated: 19,635 more rows]
