# Supplementary material for: Immune and inflammation: related factor alterations as biomarkers for predicting prognosis and responsiveness to PD-1 monoclonal antibodies in cervical cancer
Source: Discov Oncol. 2022 Sep 28;13:96. doi: 10.1007/s12672-022-00560-8 (PMC9519820; doi:10.1007/s12672-022-00560-8)
Supplement: Supplementary file 4 — Additional file 4 [file 12672_2022_560_MOESM4_ESM.xlsx]

## Sheet: PD_PD1_aftervsPD_PD1_before_deg
gene_id	PD1_after_1	PD1_after_2	PD1_after_3	PD1_before_1	PD1_before_2	PD1_before_3	PD1_PD_after	PD1_PD_before	log2FoldChange	pvalue	padj	gene_name	gene_chr	gene_start	gene_end	gene_strand	gene_length	gene_biotype	gene_description	tf_family
ENSG00000099985	639.119	409.22	482.596	787.885	1808.9	2738.86	510.312	1778.55	-1.80128	3.49757e-05	0.913251	OSM	22	30262829	30266840	-	2114	protein_coding	oncostatin M [Source:HGNC Symbol;Acc:HGNC:8506]	-
ENSG00000224389	4.01962	5.97402	6.82459	18.43	12.9628	91.7849	5.60608	41.0593	-2.86347	0.000495837	0.999964	C4B	6	32014795	32035418	+	7174	protein_coding	complement C4B (Chido blood group) [Source:HGNC Symbol;Acc:HGNC:1324]	-
ENSG00000177606	333.628	492.856	467.972	313.311	2679.76	2521.03	431.486	1838.03	-2.09038	0.000532042	0.999964	JUN	1	58780788	58784327	-	3540	protein_coding	Jun proto-oncogene, AP-1 transcription factor subunit [Source:HGNC Symbol;Acc:HGNC:6204]	TF_bZIP
ENSG00000170345	4270.85	6227.91	5097.97	3104.54	23664.1	32420.9	5198.91	19729.9	-1.92406	0.0017645	0.999964	FOS	14	75278774	75282230	+	3238	protein_coding	Fos proto-oncogene, AP-1 transcription factor subunit [Source:HGNC Symbol;Acc:HGNC:3796]	TF_bZIP
ENSG00000270659	9.04414	6.72077	4.87471	0	0	0	6.87987	0	5.08727	0.0018723	0.999964	AC079610.2	2	213152970	213153659	+	690	lincRNA	novel transcript	-
ENSG00000233306	16.0785	25.3896	17.549	35.9386	67.1708	57.5186	19.6723	53.5426	-1.42811	0.00196096	0.999964	TRGV2	7	38362864	38363518	-	544	TR_V_gene	T cell receptor gamma variable 2 [Source:HGNC Symbol;Acc:HGNC:12287]	-
ENSG00000233013	717.502	516.006	383.152	259.864	338.211	188.465	538.887	262.18	1.03901	0.00285444	0.999964	FAM157B	9	138217068	138253217	+	2073	transcribed_unprocessed_pseudogene	family with sequence similarity 157 member B [Source:HGNC Symbol;Acc:HGNC:34080]	-
ENSG00000241489	42.206	42.5649	68.2459	11.9795	20.0334	25.6998	51.0056	19.2376	1.42	0.00335574	0.999964	AC244197.3	X	149482543	149533935	-	3311	protein_coding	novel transcript	-
ENSG00000143878	2512.26	3391.75	2805.88	2888.91	7960.33	9054.89	2903.3	6634.71	-1.19219	0.00386426	0.999964	RHOB	2	20447074	20449445	+	2372	protein_coding	ras homolog family member B [Source:HGNC Symbol;Acc:HGNC:668]	-
ENSG00000120129	14124.9	13458	19492	9433.42	58155.8	85885	15691.6	51158.1	-1.70496	0.0040254	0.999964	DUSP1	5	172768090	172771195	-	2019	protein_coding	dual specificity phosphatase 1 [Source:HGNC Symbol;Acc:HGNC:3064]	-
ENSG00000261026	1.0049	1.4935	38.0227	0	1.17843	0	13.507	0.392812	5.09538	0.00532676	0.999964	AC105046.1	8	22679013	22684009	-	4997	sense_overlapping	novel transcript, overlapping to EGR3	-
ENSG00000234851	62.3041	10.4545	23.3986	139.147	173.23	37.9378	32.0524	116.772	-1.87414	0.00624076	0.999964	RPL23AP42	3	161429127	161429597	-	471	processed_pseudogene	ribosomal protein L23a pseudogene 42 [Source:HGNC Symbol;Acc:HGNC:35942]	-
ENSG00000204653	8.03924	11.948	9.74942	1.843	0	1.2238	9.91223	1.02227	3.21898	0.00668684	0.999964	ASPDH	19	50511600	50514690	-	1653	protein_coding	aspartate dehydrogenase domain containing [Source:HGNC Symbol;Acc:HGNC:33856]	-
ENSG00000137962	0	3.73376	2.92483	17.5085	18.855	6.119	2.21953	14.1608	-2.63354	0.00795011	0.999964	ARHGAP29	1	94148988	94275068	-	15524	protein_coding	Rho GTPase activating protein 29 [Source:HGNC Symbol;Acc:HGNC:30207]	-
ENSG00000123358	44.2158	153.084	77.9953	64.5052	580.968	303.502	91.7651	316.325	-1.78175	0.00795745	0.999964	NR4A1	12	52022832	52059507	+	7295	protein_coding	nuclear receptor subfamily 4 group A member 1 [Source:HGNC Symbol;Acc:HGNC:7980]	NGFIB-like
ENSG00000248546	18.0883	11.2013	19.4988	5.52901	3.5353	2.4476	16.2628	3.83731	2.04635	0.00814039	0.999964	ANP32C	4	164197007	164197711	-	705	processed_pseudogene	acidic nuclear phosphoprotein 32 family member C [Source:HGNC Symbol;Acc:HGNC:16675]	-
ENSG00000244300	4.01962	11.948	31.1981	0	2.35687	3.6714	15.7219	2.00942	3.03083	0.00828085	0.999964	GATA2-AS1	3	128489212	128502348	+	2283	antisense	GATA2 antisense RNA 1 [Source:HGNC Symbol;Acc:HGNC:51108]	-
ENSG00000128016	9551.62	7789.37	7313.04	9722.77	15181.8	16398.9	8218.01	13767.8	-0.744406	0.00882643	0.999964	ZFP36	19	39406813	39409412	+	2010	protein_coding	ZFP36 ring finger protein [Source:HGNC Symbol;Acc:HGNC:12862]	-
ENSG00000260708	21.103	27.6298	24.3735	29.4881	83.6689	66.0852	24.3688	59.7474	-1.28343	0.00920195	0.999964	AL118516.1	22	46761894	46762563	-	670	antisense	novel transcript, antisense to TBC1D22A	-
ENSG00000258689	0	0	0	0.921502	9.42748	4.8952	0	5.08139	-4.92685	0.0105791	0.999964	LINC01269	14	70698698	70712153	+	602	lincRNA	long intergenic non-protein coding RNA 1269 [Source:HGNC Symbol;Acc:HGNC:50325]	-
ENSG00000171444	81.3973	75.422	91.6445	40.5461	54.208	42.833	82.8213	45.8624	0.854438	0.0110956	0.999964	MCC	5	113022099	113488830	-	10746	protein_coding	MCC, WNT signaling pathway regulator [Source:HGNC Symbol;Acc:HGNC:6935]	-
ENSG00000202019	9.04414	5.97402	5.84965	10.1365	25.9256	34.2664	6.95594	23.4428	-1.74877	0.0111596	0.999964	RF00019	22	31230071	31230172	-	102	misc_RNA		-
ENSG00000259884	0	0	0.974942	0	18.855	7.34279	0.324981	8.73258	-4.749	0.0119043	0.999964	AC025259.3	12	52058459	52059503	-	915	lincRNA	novel transcript	-
ENSG00000123689	509.487	467.467	1823.14	338.191	8659.14	20044.6	933.365	9680.65	-3.37462	0.01213	0.999964	G0S2	1	209675420	209676388	+	866	protein_coding	G0/G1 switch 2 [Source:HGNC Symbol;Acc:HGNC:30229]	-
ENSG00000184616	0	0	0	5.52901	7.07061	1.2238	0	4.60781	-4.80202	0.0121421	0.999964	SPDYE12P	7	74906673	74913256	-	771	unprocessed_pseudogene	speedy/RINGO cell cycle regulator family member E12, pseudogene [Source:HGNC Symbol;Acc:HGNC:51508]	-
ENSG00000214711	1.0049	1.4935	3.89977	13.8225	16.4981	4.8952	2.13273	11.7386	-2.48087	0.01246	0.999964	CAPN14	2	31173056	31233858	-	4014	protein_coding	calpain 14 [Source:HGNC Symbol;Acc:HGNC:16664]	-
ENSG00000224975	42.206	50.7791	54.5967	25.8021	27.104	20.8046	49.194	24.5702	0.999691	0.0133563	0.999964	INE1	X	47204921	47205865	+	945	sense_intronic	inactivation escape 1 [Source:HGNC Symbol;Acc:HGNC:6060]	-
ENSG00000242071	86.4218	75.422	84.8199	106.894	304.036	117.485	82.2212	176.138	-1.09829	0.014637	0.999964	RPL7AP6	14	69885340	69886140	-	801	processed_pseudogene	ribosomal protein L7a pseudogene 6 [Source:HGNC Symbol;Acc:HGNC:19785]	-
ENSG00000235151	8.03924	0.746752	6.82459	0	0	0	5.20353	0	4.67396	0.0149301	0.999964	AC131097.4	2	241844380	241845036	+	571	lincRNA	novel transcript	-
ENSG00000272360	5.02452	6.72077	5.84965	0.921502	0	0	5.86498	0.307167	3.89952	0.0155171	0.999964	AC116036.2	3	58490830	58491291	-	462	lincRNA	novel transcript	-
ENSG00000118997	12.0589	6.72077	13.6492	3.68601	1.17843	0	10.8096	1.62148	2.63825	0.0157539	0.999964	DNAH7	2	195737703	196068812	-	21324	protein_coding	dynein axonemal heavy chain 7 [Source:HGNC Symbol;Acc:HGNC:18661]	-
ENSG00000224565	0	0	0	3.68601	2.35687	6.119	0	4.05396	-4.60917	0.0157742	0.999964	LINC01754	20	47391929	47412327	-	750	lincRNA	long intergenic non-protein coding RNA 1754 [Source:HGNC Symbol;Acc:HGNC:52542]	-
ENSG00000164669	0	0	1.94988	0.921502	3.5353	26.9236	0.649961	10.4601	-4.05968	0.0165113	0.999964	INTS4P1	7	65141032	65234216	+	3905	transcribed_unprocessed_pseudogene	integrator complex subunit 4 pseudogene 1 [Source:HGNC Symbol;Acc:HGNC:21925]	-
ENSG00000167779	2.00981	2.24026	1.94988	3.68601	18.855	11.0142	2.06665	11.1851	-2.41749	0.0167922	0.999964	IGFBP6	12	53097436	53102345	+	1346	protein_coding	insulin like growth factor binding protein 6 [Source:HGNC Symbol;Acc:HGNC:5475]	-
ENSG00000227550	3.01471	14.935	10.7244	0	1.17843	2.4476	9.55804	1.20868	3.07671	0.016862	0.999964	TRBV7-5	7	142474096	142474567	+	345	TR_V_pseudogene	T cell receptor beta variable 7-5 (pseudogene) [Source:HGNC Symbol;Acc:HGNC:12239]	-
ENSG00000178715	2.00981	4.48051	6.82459	0	0	0	4.4383	0	4.45714	0.0170488	0.999964	AL450998.1	1	15828232	15828669	+	438	processed_pseudogene	ribosomal protein S16 (RPS16) pseudogene	-
ENSG00000238018	7.03433	11.948	7.79953	0.921502	2.35687	1.2238	8.9273	1.50072	2.60804	0.0173641	0.999964	AC093110.1	2	54661011	54680045	-	1236	antisense	novel transcript, antisense to SPTBN1	-
ENSG00000278771	4.01962	4.48051	3.89977	0	0	0	4.1333	0	4.35471	0.0183729	0.999964	RN7SL3	14	49853616	49853914	-	299	misc_RNA	RNA, 7SL, cytoplasmic 3 [Source:HGNC Symbol;Acc:HGNC:23135]	-
ENSG00000185567	13.0638	25.3896	31.1981	10.1365	5.89217	8.56659	23.2172	8.19843	1.49426	0.0195839	0.999964	AHNAK2	14	104937244	104978357	-	18771	protein_coding	AHNAK nucleoprotein 2 [Source:HGNC Symbol;Acc:HGNC:20125]	-
ENSG00000203814	220.074	106.039	122.843	314.232	220.367	268.012	149.652	267.537	-0.841746	0.019702	0.999964	HIST2H2BF	1	149782689	149812373	-	3196	protein_coding	histone cluster 2 H2B family member f [Source:HGNC Symbol;Acc:HGNC:24700]	-
ENSG00000137331	375.834	410.714	265.184	504.983	513.798	614.347	350.577	544.376	-0.633512	0.0198793	0.999964	IER3	6	30743199	30744554	-	1356	protein_coding	immediate early response 3 [Source:HGNC Symbol;Acc:HGNC:5392]	-
ENSG00000206965	17.0834	14.935	20.4738	2.76451	8.24904	6.119	17.4974	5.71085	1.64063	0.0201321	0.999964	RNU6-5P	2	174557966	174558072	-	107	snRNA	RNA, U6 small nuclear 5, pseudogene [Source:HGNC Symbol;Acc:HGNC:34249]	-
ENSG00000187922	6.02943	10.4545	7.79953	0.921502	0	2.4476	8.0945	1.12303	2.8836	0.0201336	0.999964	LCN10	9	136738167	136743356	-	4263	protein_coding	lipocalin 10 [Source:HGNC Symbol;Acc:HGNC:20892]	-
ENSG00000184110	157.77	226.266	541.093	79.2492	218.01	94.2325	308.376	130.497	1.24187	0.020788	0.999964	EIF3C	16	28688558	28735730	+	6982	protein_coding	eukaryotic translation initiation factor 3 subunit C [Source:HGNC Symbol;Acc:HGNC:3279]	-
ENSG00000113070	13.0638	30.6168	32.1731	17.5085	77.7767	127.275	25.2846	74.1868	-1.54459	0.0213259	0.999964	HBEGF	5	140332843	140346631	-	3018	protein_coding	heparin binding EGF like growth factor [Source:HGNC Symbol;Acc:HGNC:3059]	-
ENSG00000139344	7.03433	3.73376	4.87471	18.43	11.7843	17.1332	5.21427	15.7825	-1.6195	0.0214937	0.999964	AMDHD1	12	95943293	95968716	+	2686	protein_coding	amidohydrolase domain containing 1 [Source:HGNC Symbol;Acc:HGNC:28577]	-
ENSG00000160888	3292.07	3393.99	3064.24	2507.41	8106.45	8735.48	3250.1	6449.78	-0.98866	0.0217923	0.999964	IER2	19	13150415	13154908	+	3072	protein_coding	immediate early response 2 [Source:HGNC Symbol;Acc:HGNC:28871]	-
ENSG00000213809	6.02943	18.6688	4.87471	21.1946	25.9256	40.3854	9.85765	29.1685	-1.53021	0.022122	0.999964	KLRK1	12	10372353	10391874	-	3030	protein_coding	killer cell lectin like receptor K1 [Source:HGNC Symbol;Acc:HGNC:18788]	-
ENSG00000275895	52.2551	58.9934	47.7721	51.6041	50.6727	379.378	53.0069	160.552	-1.59607	0.0224065	0.999964	U2AF1L5	21	6484623	6499261	-	11119	protein_coding	U2 small nuclear RNA auxiliary factor 1 like 5 [Source:HGNC Symbol;Acc:HGNC:51830]	-
ENSG00000167912	25.1226	24.6428	18.5239	31.3311	49.4943	58.7424	22.7631	46.5226	-1.02165	0.0230443	0.999964	AC090152.1	8	59119040	59121346	+	1743	antisense	uncharacterized LOC100505501 [Source:NCBI gene;Acc:100505501]	-
ENSG00000196581	1.0049	0.746752	0.974942	5.52901	9.42748	4.8952	0.908866	6.61723	-2.8767	0.0231054	0.999964	AJAP1	1	4654732	4792534	+	12405	protein_coding	adherens junctions associated protein 1 [Source:HGNC Symbol;Acc:HGNC:30801]	-
ENSG00000143185	17.0834	16.4285	13.6492	25.8021	30.6393	45.2806	15.7204	33.9073	-1.10071	0.0244801	0.999964	XCL2	1	168540765	168543997	-	565	protein_coding	X-C motif chemokine ligand 2 [Source:HGNC Symbol;Acc:HGNC:10646]	-
ENSG00000134369	47.2305	37.3376	43.8724	80.1707	70.7061	66.0852	42.8135	72.3206	-0.763319	0.0245872	0.999964	NAV1	1	201622885	201826969	+	22453	protein_coding	neuron navigator 1 [Source:HGNC Symbol;Acc:HGNC:15989]	-
ENSG00000251692	1.0049	0	1.94988	6.45052	5.89217	8.56659	0.984929	6.96976	-2.90068	0.0246082	0.999964	PTX4	16	1485886	1488981	-	1688	protein_coding	pentraxin 4 [Source:HGNC Symbol;Acc:HGNC:14171]	-
ENSG00000224420	6.02943	7.46752	11.6993	0.921502	1.17843	2.4476	8.39875	1.51585	2.5041	0.0246519	0.999964	ADM5	19	49688664	49690575	+	1718	protein_coding	adrenomedullin 5 (putative) [Source:HGNC Symbol;Acc:HGNC:27293]	-
ENSG00000150636	7.03433	3.73376	3.89977	11.058	10.6059	26.9236	4.88929	16.1958	-1.7328	0.0248134	0.999964	CCDC102B	18	68715209	69055189	+	5805	protein_coding	coiled-coil domain containing 102B [Source:HGNC Symbol;Acc:HGNC:26295]	-
ENSG00000284994	3.01471	4.48051	3.89977	0	0	0	3.79833	0	4.23477	0.025738	0.999964	AL590282.2	X	135327758	135330743	+	448	lincRNA	novel transcript	-
ENSG00000280279	4.01962	3.73376	1.94988	17.5085	4.71374	15.9094	3.23442	12.7106	-1.97475	0.0261458	0.999964	AC240565.2	17	64099	76866	-	2096	lincRNA	novel transcript	-
ENSG00000249884	6.02943	6.72077	22.4237	2.76451	2.35687	2.4476	11.7246	2.52299	2.20397	0.0263369	0.999964	RNF103-CHMP3	2	86505668	86721122	-	1503	protein_coding	RNF103-CHMP3 readthrough [Source:HGNC Symbol;Acc:HGNC:38847]	-
ENSG00000221916	0	2.24026	2.92483	4.60751	12.9628	11.0142	1.72169	9.52816	-2.43227	0.0268567	0.999964	C19orf73	19	49118397	49119140	-	744	protein_coding	chromosome 19 open reading frame 73 [Source:HGNC Symbol;Acc:HGNC:25534]	-
ENSG00000145975	3.01471	1.4935	7.79953	0	0	0	4.10258	0	4.33367	0.0269526	0.999964	FAM217A	6	4049434	4087344	-	3138	protein_coding	family with sequence similarity 217 member A [Source:HGNC Symbol;Acc:HGNC:21362]	-
ENSG00000165655	7.03433	28.3766	11.6993	21.1946	63.6355	44.0568	15.7034	42.9623	-1.42772	0.028009	0.999964	ZNF503	10	75397830	75401906	-	3347	protein_coding	zinc finger protein 503 [Source:HGNC Symbol;Acc:HGNC:23589]	-
ENSG00000274276	0	1.4935	1.94988	3.68601	21.2118	2.4476	1.1478	9.11514	-2.95799	0.028321	0.999964	CBSL	21	6444869	6468040	-	4004	protein_coding	cystathionine-beta-synthase like [Source:HGNC Symbol;Acc:HGNC:51829]	-
ENSG00000185839	1.0049	5.97402	1.94988	11.058	17.6765	8.56659	2.97627	12.4337	-2.00584	0.0285885	0.999964	AL035411.1	1	58630841	58631530	-	690	processed_pseudogene	adenylate kinase 2 (AK2) pseudogene	-
ENSG00000225377	2.00981	1.4935	0.974942	6.45052	10.6059	6.119	1.49275	7.72514	-2.37085	0.028598	0.999964	NRSN2-AS1	20	320313	348224	-	875	antisense	NRSN2 antisense RNA 1 [Source:HGNC Symbol;Acc:HGNC:51222]	-
ENSG00000261573	1.0049	0.746752	0.974942	2.76451	8.24904	8.56659	0.908866	6.52671	-2.844	0.0288071	0.999964	AL157402.2	1	198657553	198667061	-	416	antisense	novel transcript	-
ENSG00000145757	0	0	0	5.52901	2.35687	2.4476	0	3.44449	-4.38864	0.0289155	0.999964	SPATA9	5	95652181	95698711	-	2811	protein_coding	spermatogenesis associated 9 [Source:HGNC Symbol;Acc:HGNC:22988]	-
ENSG00000171223	21185.4	18589.6	16084.6	17602.5	35351.9	42063.2	18619.9	31672.5	-0.766369	0.0291558	0.999964	JUNB	19	12791496	12793315	+	1820	protein_coding	JunB proto-oncogene, AP-1 transcription factor subunit [Source:HGNC Symbol;Acc:HGNC:6205]	TF_bZIP
ENSG00000234338	16.0785	20.9091	11.6993	7.37202	1.17843	6.119	16.2289	4.88982	1.71338	0.0293115	0.999964	AC073349.2	7	64835280	64836882	-	1603	processed_pseudogene	endogenous retroviral family W, env(C7), member 2 (ERVWE2) pseudogene	-
ENSG00000250765	10.049	16.4285	8.77448	3.68601	2.35687	3.6714	11.7507	3.23809	1.86229	0.0293408	0.999964	AC138035.2	5	181329241	181342213	+	727	lincRNA	novel transcript	-
ENSG00000206172	373002	387112	313752	267511	1.18477e+06	706026	357955	719437	-1.00709	0.0294681	0.999964	HBA1	16	176680	177522	+	835	protein_coding	hemoglobin subunit alpha 1 [Source:HGNC Symbol;Acc:HGNC:4823]	-
ENSG00000111537	20.0981	8.96103	3.89977	25.8021	41.2452	22.0284	10.9863	29.6919	-1.44181	0.0297094	0.999964	IFNG	12	68154768	68159747	-	1218	protein_coding	interferon gamma [Source:HGNC Symbol;Acc:HGNC:5438]	-
ENSG00000274615	24.1177	76.1687	28.2733	17.5085	23.5687	11.0142	42.8532	17.3638	1.31026	0.0314149	0.999964	AC233968.1	17	38078262	38124770	+	1300	unprocessed_pseudogene	aminopeptidase puromycin sensitive pseudogene [Source:NCBI gene;Acc:440434]	-
ENSG00000250990	8.03924	2.98701	3.89977	0	1.17843	0	4.97534	0.392812	3.64972	0.0318003	0.999964	AC098851.1	7	77246340	77258123	-	570	antisense	novel transcript	-
ENSG00000233024	16.0785	8.21427	9.74942	21.1946	31.8177	24.476	11.3474	25.8294	-1.19618	0.0320207	0.999964	AC126755.2	16	18358086	18379331	-	3030	protein_coding	nuclear pore complex interacting protein family member A5 pseudogene [Source:NCBI gene;Acc:105376752]	-
ENSG00000153208	63.309	34.3506	49.722	158.498	83.6689	55.071	49.1272	99.0794	-1.02192	0.0320434	0.999964	MERTK	2	111898479	112029561	+	4700	protein_coding	MER proto-oncogene, tyrosine kinase [Source:HGNC Symbol;Acc:HGNC:7027]	-
ENSG00000236209	17.0834	1.4935	4.87471	1.843	0	0	7.8172	0.614335	3.5115	0.0322122	0.999964	AC104135.1	2	74919555	74924846	-	763	lincRNA	novel transcript	-
ENSG00000100906	2952.41	2939.96	2711.31	2723.04	4965.92	6614.63	2867.9	4767.87	-0.733191	0.0328458	0.999964	NFKBIA	14	35401511	35404749	-	2373	protein_coding	NFKB inhibitor alpha [Source:HGNC Symbol;Acc:HGNC:7797]	-
ENSG00000249129	13.0638	8.96103	16.574	27.6451	23.5687	31.8188	12.8663	27.6775	-1.11725	0.0331056	0.999964	SUDS3P1	5	177971316	177972281	+	966	processed_pseudogene	SDS3 homolog, SIN3A corepressor complex component pseudogene 1 [Source:HGNC Symbol;Acc:HGNC:44000]	-
ENSG00000163293	5.02452	5.97402	12.6742	1.843	1.17843	1.2238	7.89093	1.41508	2.45206	0.0331677	0.999964	NIPAL1	4	47914142	48040173	+	5983	protein_coding	NIPA like domain containing 1 [Source:HGNC Symbol;Acc:HGNC:27194]	-
ENSG00000211879	0	0	0.974942	6.45052	1.17843	6.119	0.324981	4.58265	-3.83392	0.0331728	0.999964	TRAJ10	14	22533497	22533560	+	64	TR_J_gene	T cell receptor alpha joining 10 [Source:HGNC Symbol;Acc:HGNC:12038]	-
ENSG00000176749	160.785	164.285	135.517	212.867	215.654	238.641	153.529	222.387	-0.532849	0.0332513	0.999964	CDK5R1	17	32486619	32491256	+	4325	protein_coding	cyclin dependent kinase 5 regulatory subunit 1 [Source:HGNC Symbol;Acc:HGNC:1775]	-
ENSG00000211878	6.02943	2.98701	1.94988	0	0	0	3.65544	0	4.17172	0.033941	0.999964	TRAJ11	14	22532502	22532561	+	60	TR_J_gene	T cell receptor alpha joining 11 [Source:HGNC Symbol;Acc:HGNC:12039]	-
ENSG00000168209	106.52	114.253	351.954	110.58	472.552	960.682	190.909	514.605	-1.43049	0.0339863	0.999964	DDIT4	10	72273920	72276036	+	2058	protein_coding	DNA damage inducible transcript 4 [Source:HGNC Symbol;Acc:HGNC:24944]	-
ENSG00000222267	15.0736	13.4415	17.549	4.60751	2.35687	8.56659	15.3547	5.17699	1.57694	0.0340433	0.999964	RNU6-892P	8	20229779	20229877	+	99	snRNA	RNA, U6 small nuclear 892, pseudogene [Source:HGNC Symbol;Acc:HGNC:47855]	-
ENSG00000258413	0	0	0	0.921502	5.89217	3.6714	0	3.49502	-4.38625	0.0342791	0.999964	AL158801.2	14	55262767	55272075	-	748	lincRNA	novel transcript	-
ENSG00000212283	26.1275	39.5779	47.7721	26.7236	5.89217	13.4618	37.8258	15.3592	1.28003	0.0347359	0.999964	SNORD89	2	101272936	101273049	-	114	snoRNA	small nucleolar RNA, C/D box 89 [Source:HGNC Symbol;Acc:HGNC:32750]	-
ENSG00000270890	1.0049	0.746752	0.974942	4.60751	4.71374	8.56659	0.908866	5.96261	-2.72112	0.0353163	0.999964	AL049844.2	6	143858062	143858689	-	628	processed_pseudogene	synaptophysin-like 1 (SYPL1) pseudogene	-
ENSG00000232125	6.02943	14.935	27.2984	8.29352	2.35687	1.2238	16.0876	3.95806	1.97344	0.0360555	0.999964	DYTN	2	206651621	206718396	-	2380	protein_coding	dystrotelin [Source:HGNC Symbol;Acc:HGNC:23279]	-
ENSG00000272630	2.00981	0.746752	2.92483	10.1365	7.07061	7.34279	1.8938	8.18331	-2.15928	0.0364715	0.999964	AL731563.3	10	73098044	73101297	-	3005	lincRNA	novel transcript	-
ENSG00000211765	3.01471	7.46752	0.974942	0	0	0	3.81906	0	4.2525	0.0367433	0.999964	TRBJ2-2	7	142796560	142796610	+	51	TR_J_gene	T cell receptor beta joining 2-2 [Source:HGNC Symbol;Acc:HGNC:12169]	-
ENSG00000184307	50.2452	83.6362	76.0455	37.7816	45.959	37.9378	69.9756	40.5594	0.792231	0.0368068	0.999964	ZDHHC23	3	113947901	113965401	+	7138	protein_coding	zinc finger DHHC-type containing 23 [Source:HGNC Symbol;Acc:HGNC:28654]	-
ENSG00000211710	7.03433	11.2013	13.6492	25.8021	15.3197	34.2664	10.6283	25.1294	-1.23707	0.0369694	0.999964	TRBV4-1	7	142313184	142313666	+	373	TR_V_gene	T cell receptor beta variable 4-1 [Source:HGNC Symbol;Acc:HGNC:12215]	-
ENSG00000279598	0	0	0	8.29352	1.17843	1.2238	0	3.56525	-4.44692	0.0383708	0.999964	AC009948.5	2	178554561	178558966	+	4406	TEC	novel transcript, antisense to titin	-
ENSG00000167074	25.1226	50.0324	35.0979	50.6826	64.8139	91.7849	36.751	69.0938	-0.897668	0.0385009	0.999964	TEF	22	41367333	41399326	+	4715	protein_coding	TEF, PAR bZIP transcription factor [Source:HGNC Symbol;Acc:HGNC:11722]	TF_bZIP
ENSG00000272909	4.01962	2.24026	0.974942	4.60751	11.7843	13.4618	2.41161	9.95122	-2.03994	0.0385564	0.999964	AL122035.2	14	64440369	64442238	-	1870	antisense	novel transcript, antisense to MTHFD1	-
ENSG00000211670	21.103	10.4545	25.3485	8.29352	3.5353	8.56659	18.9687	6.79847	1.46333	0.0388656	0.999964	IGLV3-9	22	22819010	22819756	+	461	IG_V_gene	immunoglobulin lambda variable 3-9 (gene/pseudogene) [Source:HGNC Symbol;Acc:HGNC:5918]	-
ENSG00000230454	5.02452	2.24026	6.82459	0.921502	0	0	4.69646	0.307167	3.56548	0.0390958	0.999964	U73166.1	3	50260303	50263358	+	2625	lincRNA	novel transcript	-
ENSG00000285725	5.02452	8.21427	17.549	2.76451	2.35687	2.4476	10.2626	2.52299	2.01539	0.0396415	0.999964	AC004967.2	7	97966377	97970404	-	1910	processed_transcript	novel transcript	-
ENSG00000261766	4.01962	2.24026	3.89977	0	0	0	3.38655	0	4.05956	0.0396843	0.999964	AC133550.2	16	28862166	28863340	-	544	antisense	novel transcript, antisense to SH2B1	-
ENSG00000186868	3.01471	2.98701	7.79953	11.058	15.3197	14.6856	4.60042	13.6878	-1.58402	0.0399958	0.999964	MAPT	17	45894382	46028334	+	14920	protein_coding	microtubule associated protein tau [Source:HGNC Symbol;Acc:HGNC:6893]	-
ENSG00000142279	3.01471	2.24026	4.87471	0	0	0	3.37656	0	4.05604	0.0409949	0.999964	WTIP	19	34481638	34512304	+	13733	protein_coding	WT1 interacting protein [Source:HGNC Symbol;Acc:HGNC:20964]	-
ENSG00000176293	6.02943	15.6818	27.2984	0	4.71374	7.34279	16.3365	4.01884	2.06762	0.0418932	0.999964	ZNF135	19	58059239	58086310	+	6418	protein_coding	zinc finger protein 135 [Source:HGNC Symbol;Acc:HGNC:12919]	zf-C2H2
ENSG00000233554	23.1128	9.70778	22.4237	9.21502	5.89217	4.8952	18.4147	6.66746	1.43619	0.0420297	0.999964	B4GALT1-AS1	9	33166975	33179983	+	843	antisense	B4GALT1 antisense RNA 1 [Source:HGNC Symbol;Acc:HGNC:49910]	-
ENSG00000210100	19.0932	20.9091	33.148	5.52901	9.42748	15.9094	24.3834	10.2886	1.2649	0.0421989	0.999964	MT-TI	MT	4263	4331	+	69	Mt_tRNA	mitochondrially encoded tRNA isoleucine [Source:HGNC Symbol;Acc:HGNC:7488]	-
ENSG00000168913	16.0785	31.3636	15.5991	5.52901	14.1412	2.4476	21.0137	7.37261	1.52419	0.042699	0.999964	ENHO	9	34521040	34523041	-	1082	protein_coding	energy homeostasis associated [Source:HGNC Symbol;Acc:HGNC:24838]	-
ENSG00000130748	207.01	242.694	194.988	213.789	425.415	389.168	214.898	342.791	-0.671002	0.0441384	0.999964	TMEM160	19	47045907	47048630	-	663	protein_coding	transmembrane protein 160 [Source:HGNC Symbol;Acc:HGNC:26042]	-
ENSG00000276814	2.00981	2.24026	2.92483	9.21502	4.71374	13.4618	2.39163	9.13018	-1.93359	0.0442957	0.999964	AC004801.6	12	48039784	48040761	-	978	lincRNA	novel transcript	-
ENSG00000264943	5.02452	2.98701	1.94988	0	0	0	3.32047	0	4.03457	0.0442985	0.999964	SH3GL1P2	17	30624413	30625494	+	1082	processed_pseudogene	SH3 domain containing GRB2 like 1, endophilin A2 pseudogene 2 [Source:HGNC Symbol;Acc:HGNC:10836]	-
ENSG00000237781	52.2551	62.7272	175.49	26.7236	38.8883	67.309	96.8239	44.307	1.13213	0.0447955	0.999964	AL356356.1	1	150548562	150557724	-	665	antisense	novel transcript, antisense to ADAMTSL4	-
ENSG00000273179	32.157	40.3246	15.5991	45.1536	54.208	70.9804	29.3602	56.7807	-0.939651	0.0452782	0.999964	AC092535.4	4	1167778	1168174	+	397	antisense	novel transcript, antisense to SPON2	-
ENSG00000254873	6.02943	9.70778	1.94988	0.921502	0	1.2238	5.8957	0.715101	3.04146	0.0458369	0.999964	AP001267.1	11	118397095	118401895	-	2395	antisense	novel transcript, antisense to ATP5L and UBE4A	-
ENSG00000261423	3.01471	7.46752	2.92483	11.058	10.6059	19.5808	4.46902	13.7482	-1.58082	0.0462015	0.999964	TMEM202-AS1	15	72407778	72475168	-	2713	lincRNA	TMEM202 antisense RNA 1 [Source:HGNC Symbol;Acc:HGNC:53265]	-
ENSG00000270808	6.02943	0.746752	3.89977	0	0	0	3.55865	0	4.12474	0.0464778	0.999964	AC022400.4	10	73740538	73740823	-	286	processed_pseudogene	ataxin 1-like (ATXN1L) pseudogene	-
ENSG00000196092	603.948	672.077	735.106	543.686	453.697	476.058	670.377	491.147	0.44812	0.0467087	0.999964	PAX5	9	36833275	37034185	-	9333	protein_coding	paired box 5 [Source:HGNC Symbol;Acc:HGNC:8619]	PAX
ENSG00000186765	13.0638	15.6818	7.79953	5.52901	3.5353	2.4476	12.1817	3.83731	1.64579	0.0468213	0.999964	FSCN2	17	81528396	81537130	+	2019	protein_coding	fascin actin-bundling protein 2, retinal [Source:HGNC Symbol;Acc:HGNC:3960]	-
ENSG00000084734	0	0	0	0	5.89217	6.119	0	4.00372	-4.58271	0.0468701	0.999964	GCKR	2	27496842	27523684	+	3146	protein_coding	glucokinase regulator [Source:HGNC Symbol;Acc:HGNC:4196]	-
ENSG00000129757	366.79	468.214	231.061	522.492	745.949	457.701	355.355	575.381	-0.694019	0.0469118	0.999964	CDKN1C	11	2883213	2885773	-	2478	protein_coding	cyclin dependent kinase inhibitor 1C [Source:HGNC Symbol;Acc:HGNC:1786]	-
ENSG00000258646	0	0	0	0.921502	3.5353	4.8952	0	3.11733	-4.21982	0.0470036	0.999964	AL049780.1	14	75004719	75008481	-	489	antisense	novel transcript, antisense to EIF2B2	-
ENSG00000233903	2.00981	0.746752	0.974942	2.76451	12.9628	4.8952	1.24383	6.87416	-2.48598	0.0471059	0.999964	Z83851.1	22	42276355	42277052	+	545	lincRNA	novel transcript	-
ENSG00000250687	31.1521	2.24026	17.549	62.6622	47.1374	29.3712	16.9804	46.3902	-1.46863	0.0475653	0.999964	AC146944.2	5	70462244	70479215	+	1104	transcribed_unprocessed_pseudogene	NLR family, apoptosis inhibitory protein (NAIP) pseudogene	-
ENSG00000115946	35.1717	42.5649	46.7972	74.6417	61.2786	64.8614	41.5112	66.9272	-0.690433	0.0475895	0.999964	PNO1	2	68157844	68176238	+	2674	protein_coding	partner of NOB1 homolog [Source:HGNC Symbol;Acc:HGNC:32790]	-
ENSG00000271344	6.02943	5.97402	6.82459	1.843	1.17843	0	6.27601	1.00715	2.56713	0.0476202	0.999964	AC018638.6	7	128690451	128691717	+	1267	lincRNA	novel transcript	-
ENSG00000283538	3.01471	5.22726	4.87471	8.29352	14.1412	15.9094	4.37223	12.7814	-1.52476	0.0481973	0.999964	AC005972.3	17	62910021	62968549	-	2992	lincRNA	novel transcript	-
ENSG00000162512	28.1373	17.1753	19.4988	73.7202	23.5687	37.9378	21.6038	45.0756	-1.07553	0.04899	0.999964	SDC3	1	30869467	30908761	-	7067	protein_coding	syndecan 3 [Source:HGNC Symbol;Acc:HGNC:10660]	-
ENSG00000211956	96.4709	56.7532	100.419	52.5256	47.1374	52.6234	84.5477	50.7621	0.730491	0.0497789	0.999964	IGHV4-34	14	106373663	106374145	-	400	IG_V_gene	immunoglobulin heavy variable 4-34 [Source:HGNC Symbol;Acc:HGNC:5650]	-
ENSG00000207457	0	0	0.974942	1.843	4.71374	4.8952	0.324981	3.81731	-3.55131	0.0503816	0.999964	RNU6-476P	22	41679711	41679817	+	107	snRNA	RNA, U6 small nuclear 476, pseudogene [Source:HGNC Symbol;Acc:HGNC:47439]	-
ENSG00000223823	2.00981	7.46752	0.974942	0	0	0	3.48409	0	4.12279	0.0504496	0.999964	LINC01342	1	1137017	1144056	+	1620	lincRNA	long intergenic non-protein coding RNA 1342 [Source:HGNC Symbol;Acc:HGNC:50551]	-
ENSG00000267373	0	0	0	0.921502	5.89217	2.4476	0	3.08709	-4.20836	0.0507059	0.999964	AC008894.1	19	16103761	16104254	-	367	lincRNA	novel transcript	-
ENSG00000211716	16.0785	18.6688	6.82459	26.7236	32.9962	28.1474	13.8573	29.289	-1.06645	0.0510517	0.999964	TRBV9	7	142391891	142392412	+	390	TR_V_gene	T cell receptor beta variable 9 [Source:HGNC Symbol;Acc:HGNC:12246]	-
ENSG00000100292	951.645	966.297	777.029	1133.45	1249.14	1229.92	898.324	1204.17	-0.422294	0.0510806	0.999964	HMOX1	22	35380361	35394214	+	2405	protein_coding	heme oxygenase 1 [Source:HGNC Symbol;Acc:HGNC:5013]	-
ENSG00000218227	5.02452	4.48051	2.92483	0.921502	0	0	4.14329	0.307167	3.39603	0.0511654	0.999964	AC136632.1	5	178055604	178056194	+	591	processed_pseudogene	ribosomal protein L19 (RPL19) pseudogene	-
ENSG00000183977	15.0736	23.1493	47.7721	11.058	11.7843	14.6856	28.665	12.5093	1.19908	0.0512787	0.999964	PP2D1	3	19979961	20012330	-	2523	protein_coding	protein phosphatase 2C like domain containing 1 [Source:HGNC Symbol;Acc:HGNC:28406]	-
ENSG00000170917	7.03433	6.72077	1.94988	15.6655	9.42748	19.5808	5.235	14.8913	-1.49716	0.051346	0.999964	NUDT6	4	122888697	122922968	-	6591	protein_coding	nudix hydrolase 6 [Source:HGNC Symbol;Acc:HGNC:8053]	-
ENSG00000270105	8.03924	1.4935	3.89977	0.921502	0	0	4.4775	0.307167	3.49321	0.0515441	0.999964	AC136475.8	11	322186	322727	-	386	lincRNA	novel transcript	-
ENSG00000123453	37.1815	41.0714	61.4213	25.8021	14.1412	33.0426	46.5581	24.3286	0.93489	0.0517054	0.999964	SARDH	9	133663560	133739955	-	5120	protein_coding	sarcosine dehydrogenase [Source:HGNC Symbol;Acc:HGNC:10536]	-
ENSG00000275708	1.0049	0	0	1.843	5.89217	3.6714	0.334968	3.80219	-3.54693	0.0517566	0.999964	MIR3648-1	21	8208473	8208652	+	180	miRNA	microRNA 3648-1 [Source:HGNC Symbol;Acc:HGNC:38941]	-
ENSG00000139926	1.0049	2.24026	0	5.52901	5.89217	7.34279	1.08172	6.25466	-2.45485	0.052261	0.999964	FRMD6	14	51489100	51730727	+	9416	protein_coding	FERM domain containing 6 [Source:HGNC Symbol;Acc:HGNC:19839]	-
ENSG00000125498	8.03924	11.948	10.7244	18.43	12.9628	42.833	10.2372	24.7419	-1.25981	0.0525999	0.999964	KIR2DL1	19	54769811	54784322	+	1674	protein_coding	killer cell immunoglobulin like receptor, two Ig domains and long cytoplasmic tail 1 [Source:HGNC Symbol;Acc:HGNC:6329]	-
ENSG00000025423	1.0049	0	0.974942	2.76451	7.07061	4.8952	0.659949	4.9101	-2.97358	0.0527318	0.999964	HSD17B6	12	56752161	56787790	+	2272	protein_coding	hydroxysteroid 17-beta dehydrogenase 6 [Source:HGNC Symbol;Acc:HGNC:23316]	-
ENSG00000255200	16.0785	28.3766	39.9726	14.744	9.42748	14.6856	28.1426	12.9524	1.11639	0.0528983	0.999964	PGAM1P8	11	65174117	65176470	-	2354	transcribed_processed_pseudogene	phosphoglycerate mutase 1 pseudogene 8 [Source:HGNC Symbol;Acc:HGNC:42455]	-
ENSG00000253986	5.02452	11.948	7.79953	9.21502	34.1746	22.0284	8.25736	21.806	-1.37403	0.0532699	0.999964	AC104561.3	8	23493009	23494198	-	715	lincRNA	novel transcript	-
ENSG00000272849	46.2256	71.6882	82.87	23.0376	49.4943	39.1616	66.928	37.2311	0.856369	0.0533772	0.999964	AC084018.1	12	121797511	121801972	+	572	lincRNA	novel transcript	-
ENSG00000196584	18.0883	9.70778	5.84965	0.921502	5.89217	2.4476	11.2152	3.08709	1.89202	0.0537246	0.999964	XRCC2	7	152644779	152676165	-	4853	protein_coding	X-ray repair cross complementing 2 [Source:HGNC Symbol;Acc:HGNC:12829]	-
ENSG00000247081	0	0	0	1.843	5.89217	1.2238	0	2.98633	-4.16665	0.0539363	0.999964	BAALC-AS1	8	103156990	103298772	-	3877	antisense	BAALC antisense RNA 1 [Source:HGNC Symbol;Acc:HGNC:50461]	-
ENSG00000172058	3.01471	15.6818	3.89977	1.843	1.17843	1.2238	7.53209	1.41508	2.41294	0.0539758	0.999964	SERF1A	5	70900665	70918530	+	3285	protein_coding	small EDRK-rich factor 1A [Source:HGNC Symbol;Acc:HGNC:10755]	-
ENSG00000260128	9.04414	1.4935	2.92483	0.921502	0	0	4.48749	0.307167	3.49654	0.0544226	0.999964	ULK4P2	15	30572738	30600647	+	1563	transcribed_unprocessed_pseudogene	ULK4 pseudogene 2 [Source:HGNC Symbol;Acc:HGNC:15776]	-
ENSG00000220920	5.02452	1.4935	2.92483	0	0	0	3.14762	0	3.9504	0.0548857	0.999964	AL023807.1	6	17953572	17953930	+	359	unprocessed_pseudogene	ribosomal protein S12 (RPS12) pseudogene	-
ENSG00000228323	5.02452	9.70778	7.79953	1.843	2.35687	1.2238	7.51061	1.80789	2.05847	0.0549011	0.999964	AC008440.1	19	53854581	53869107	-	439	antisense	novel transcript, antisense to MYADM	-
ENSG00000137507	7.03433	10.4545	27.2984	1.843	8.24904	3.6714	14.9291	4.58782	1.72274	0.0554351	0.999964	LRRC32	11	76657524	76670747	-	4459	protein_coding	leucine rich repeat containing 32 [Source:HGNC Symbol;Acc:HGNC:4161]	-
ENSG00000165507	12.0589	20.1623	18.5239	5.52901	5.89217	9.79039	16.915	7.07053	1.27769	0.0561488	0.999964	DEPP1	10	44970981	44978810	-	2979	protein_coding	DEPP1, autophagy regulator [Source:HGNC Symbol;Acc:HGNC:23355]	-
ENSG00000251405	0	0	0	3.68601	3.5353	1.2238	0	2.81504	-4.09321	0.0568227	0.999964	AC016571.1	5	157363382	157365501	-	1992	sense_overlapping	novel transcript, sense overlapping ADAM19	-
ENSG00000125084	5.02452	8.21427	7.79953	10.1365	17.6765	24.476	7.01278	17.4297	-1.29266	0.0573943	0.999964	WNT1	12	48978453	48981676	+	1347	protein_coding	Wnt family member 1 [Source:HGNC Symbol;Acc:HGNC:12774]	-
ENSG00000125531	9.04414	16.4285	17.549	4.60751	7.07061	4.8952	14.3405	5.52444	1.38856	0.0577974	0.999964	FNDC11	20	63547891	63556708	+	3625	protein_coding	fibronectin type III domain containing 11 [Source:HGNC Symbol;Acc:HGNC:28764]	-
ENSG00000253924	0	0.746752	0	6.45052	1.17843	3.6714	0.248917	3.76678	-3.55849	0.0580304	0.999964	AC103831.1	8	52294455	52301942	+	422	lincRNA	novel transcript	-
ENSG00000106633	1.0049	0	0	0.921502	7.07061	3.6714	0.334968	3.88784	-3.57566	0.0580477	0.999964	GCK	7	44144271	44198170	-	4122	protein_coding	glucokinase [Source:HGNC Symbol;Acc:HGNC:4195]	-
ENSG00000163684	59.2894	60.4869	56.5466	115.188	77.7767	79.5469	58.7743	90.8371	-0.632498	0.0581196	0.999964	RPP14	3	58306247	58324695	+	8374	protein_coding	ribonuclease P/MRP subunit p14 [Source:HGNC Symbol;Acc:HGNC:30327]	-
ENSG00000229409	12.0589	4.48051	3.89977	2.76451	0	0	6.81305	0.921502	2.74648	0.058445	0.999964	AL117328.1	22	49845929	49846090	+	162	processed_pseudogene	chromosome 6 open reading frame 49 (C6orf49) pseudogene	-
ENSG00000185271	1.0049	2.24026	1.94988	9.21502	4.71374	7.34279	1.73168	7.09052	-2.01961	0.0588846	0.999964	KLHL33	14	20425852	20436158	-	5501	protein_coding	kelch like family member 33 [Source:HGNC Symbol;Acc:HGNC:31952]	-
ENSG00000164175	4.01962	2.98701	1.94988	0	0	0	2.9855	0	3.88315	0.0590058	0.999964	SLC45A2	5	33944616	33984730	-	3267	protein_coding	solute carrier family 45 member 2 [Source:HGNC Symbol;Acc:HGNC:16472]	-
ENSG00000138166	144.706	132.175	167.69	172.321	226.259	243.536	148.19	214.039	-0.529527	0.0591256	0.999964	DUSP5	10	110497838	110511544	+	2615	protein_coding	dual specificity phosphatase 5 [Source:HGNC Symbol;Acc:HGNC:3071]	-
ENSG00000260784	12.0589	1.4935	0.974942	0.921502	0	0	4.84243	0.307167	3.60807	0.0594761	0.999964	AC026150.2	15	30516079	30517867	+	1156	unprocessed_pseudogene	golgin A6 family-like pseudogene	-
ENSG00000270755	2.00981	0.746752	2.92483	6.45052	5.89217	9.79039	1.8938	7.37769	-1.99661	0.0601781	0.999964	AL136141.1	9	130044713	130045081	+	369	lincRNA	novel transcript	-
ENSG00000110987	188.922	166.526	215.462	162.184	113.13	110.142	190.303	128.485	0.56134	0.0602365	0.999964	BCL7A	12	122019422	122062044	+	6565	protein_coding	BCL tumor suppressor 7A [Source:HGNC Symbol;Acc:HGNC:1004]	-
ENSG00000175305	36.1766	35.0973	37.0478	22.1161	18.855	20.8046	36.1072	20.5919	0.806424	0.060479	0.999964	CCNE2	8	94879770	94896678	-	4397	protein_coding	cyclin E2 [Source:HGNC Symbol;Acc:HGNC:1590]	-
ENSG00000177076	7.03433	5.97402	6.82459	7.37202	23.5687	19.5808	6.61098	16.8405	-1.34007	0.0616781	0.999964	ACER2	9	19409059	19452020	+	2238	protein_coding	alkaline ceramidase 2 [Source:HGNC Symbol;Acc:HGNC:23675]	-
ENSG00000260805	19.0932	17.9221	19.4988	6.45052	7.07061	12.238	18.838	8.58637	1.14761	0.0617274	0.999964	AC092803.2	1	212557833	212559731	-	1899	lincRNA	novel transcript	-
ENSG00000174010	142.696	188.928	249.585	135.461	137.877	112.59	193.737	128.642	0.589832	0.0625809	0.999964	KLHL15	X	23983720	24027186	-	6272	protein_coding	kelch like family member 15 [Source:HGNC Symbol;Acc:HGNC:29347]	-
ENSG00000285231	5.02452	8.21427	4.87471	0.921502	0	2.4476	6.03784	1.12303	2.46033	0.0626185	0.999964	OOSP3	11	59878809	59896481	+	850	protein_coding	oocyte secreted protein family member 3 [Source:HGNC Symbol;Acc:HGNC:53903]	-
ENSG00000089692	125.613	104.545	62.3963	145.597	144.947	165.213	97.5182	151.919	-0.638541	0.0632326	0.999964	LAG3	12	6772512	6778455	+	3056	protein_coding	lymphocyte activating 3 [Source:HGNC Symbol;Acc:HGNC:6476]	-
ENSG00000213714	25.1226	20.9091	31.1981	14.744	4.71374	15.9094	25.7433	11.7891	1.11606	0.0632437	0.999964	FAM209B	20	56533246	56536520	+	694	protein_coding	family with sequence similarity 209 member B [Source:HGNC Symbol;Acc:HGNC:16101]	-
ENSG00000187950	1.0049	0	0	3.68601	5.89217	1.2238	0.334968	3.60066	-3.48221	0.0632665	0.999964	OVCH1	12	29412474	29497686	-	3958	protein_coding	ovochymase 1 [Source:HGNC Symbol;Acc:HGNC:23080]	-
ENSG00000262766	23.1128	17.9221	43.8724	10.1365	16.4981	13.4618	28.3024	13.3655	1.08485	0.0633769	0.999964	AC135050.5	16	31118078	31118747	+	543	sense_intronic	novel transcript	-
ENSG00000211632	0	0	0.974942	3.68601	5.89217	1.2238	0.324981	3.60066	-3.48221	0.0634004	0.999964	IGKV3D-11	2	90172802	90173414	+	444	IG_V_gene	immunoglobulin kappa variable 3D-11 [Source:HGNC Symbol;Acc:HGNC:5823]	-
ENSG00000236499	1.0049	0	0	3.68601	0	9.79039	0.334968	4.49213	-3.79356	0.0634173	0.999964	LINC00896	22	20206397	20208524	+	2128	lincRNA	long intergenic non-protein coding RNA 896 [Source:HGNC Symbol;Acc:HGNC:26519]	-
ENSG00000173275	37.1815	38.0844	23.3986	47.9181	57.7433	58.7424	32.8881	54.8013	-0.729559	0.0646968	0.999964	ZNF449	X	135344796	135363152	+	5330	protein_coding	zinc finger protein 449 [Source:HGNC Symbol;Acc:HGNC:21039]	zf-C2H2
ENSG00000105559	7.03433	3.73376	3.89977	9.21502	18.855	11.0142	4.88929	13.0281	-1.42126	0.0647979	0.999964	PLEKHA4	19	48837097	48868632	-	3851	protein_coding	pleckstrin homology domain containing A4 [Source:HGNC Symbol;Acc:HGNC:14339]	-
ENSG00000167483	951.645	712.402	1258.65	761.161	532.652	687.775	974.232	660.53	0.559779	0.0649158	0.999964	FAM129C	19	17523301	17553839	+	6628	protein_coding	family with sequence similarity 129 member C [Source:HGNC Symbol;Acc:HGNC:24130]	-
ENSG00000279838	15.0736	53.0194	79.9452	17.5085	18.855	30.595	49.3461	22.3195	1.15132	0.0651251	0.999964	AL356273.3	1	185292384	185294372	-	1989	TEC	TEC	-
ENSG00000229980	6.02943	8.96103	6.82459	13.8225	23.5687	13.4618	7.27168	16.951	-1.20538	0.0652864	0.999964	TOB1-AS1	17	50866679	50909737	+	2149	processed_transcript	TOB1 antisense RNA 1 [Source:HGNC Symbol;Acc:HGNC:44340]	-
ENSG00000232021	22.1079	7.46752	8.77448	7.37202	1.17843	2.4476	12.7833	3.66602	1.74682	0.0653275	0.999964	LEF1-AS1	4	108167525	108256836	+	4799	processed_transcript	LEF1 antisense RNA 1 [Source:HGNC Symbol;Acc:HGNC:40339]	-
ENSG00000207926	12.0589	5.97402	7.79953	0	1.17843	4.8952	8.6108	2.02454	2.15132	0.0653922	0.999964	MIR135A1	3	52294219	52294308	-	90	miRNA	microRNA 135a-1 [Source:HGNC Symbol;Acc:HGNC:31520]	-
ENSG00000112902	8.03924	8.21427	0.974942	1.843	0	0	5.74282	0.614335	3.0878	0.0663965	0.999964	SEMA5A	5	9035026	9546075	-	12097	protein_coding	semaphorin 5A [Source:HGNC Symbol;Acc:HGNC:10736]	-
ENSG00000183604	100.49	82.8895	60.4464	81.0922	136.698	193.36	81.2755	137.05	-0.750253	0.0664069	0.999964	SMG1P5	16	30267553	30335374	-	4791	transcribed_unprocessed_pseudogene	SMG1 pseudogene 5 [Source:HGNC Symbol;Acc:HGNC:49862]	-
ENSG00000272247	2.00981	0	0	3.68601	5.89217	4.8952	0.669937	4.82446	-2.93826	0.0673155	0.999964	AC080013.5	3	158801257	158801935	-	679	antisense	novel transcript, antisense to MFSD1	-
ENSG00000260381	0	0	0	0.921502	3.5353	3.6714	0	2.7094	-4.01835	0.0674874	0.999964	AC007610.2	16	50100339	50121943	-	666	antisense	novel transcript, antisense to HEATR3	-
ENSG00000185156	23.1128	31.3636	34.123	15.6655	11.7843	19.5808	29.5331	15.6769	0.917425	0.0675557	0.999964	MFSD6L	17	8797162	8799349	-	2188	protein_coding	major facilitator superfamily domain containing 6 like [Source:HGNC Symbol;Acc:HGNC:26656]	-
ENSG00000149646	1.0049	0	0	1.843	4.71374	3.6714	0.334968	3.40938	-3.38993	0.0676147	0.999964	CNBD2	20	35954564	36030700	+	5005	protein_coding	cyclic nucleotide binding domain containing 2 [Source:HGNC Symbol;Acc:HGNC:16145]	-
ENSG00000119514	22.1079	46.2986	33.148	13.8225	22.3903	17.1332	33.8515	17.782	0.94395	0.0676205	0.999964	GALNT12	9	98807699	98850081	+	3137	protein_coding	polypeptide N-acetylgalactosaminyltransferase 12 [Source:HGNC Symbol;Acc:HGNC:19877]	-
ENSG00000260302	9.04414	8.21427	4.87471	6.45052	15.3197	39.1616	7.37771	20.3106	-1.44571	0.067664	0.999964	AP005482.1	18	12739490	12776137	-	2347	lincRNA	novel transcript	-
ENSG00000239827	3.01471	2.98701	0.974942	6.45052	7.07061	11.0142	2.32555	8.17844	-1.79205	0.0681955	0.999964	SUGT1P3	13	40882577	40921774	-	1763	transcribed_unprocessed_pseudogene	SUGT1 pseudogene 3 [Source:HGNC Symbol;Acc:HGNC:20513]	-
ENSG00000234076	2.00981	0.746752	0	5.52901	10.6059	1.2238	0.918854	5.78624	-2.67743	0.0687512	0.999964	TPRG1-AS1	3	188941715	188947639	-	697	lincRNA	TPRG1 antisense RNA 1 [Source:HGNC Symbol;Acc:HGNC:42391]	-
ENSG00000225603	5.02452	5.97402	0.974942	0	1.17843	0	3.99116	0.392812	3.34917	0.0690168	0.999964	AC244394.1	1	147050817	147052481	+	1665	processed_pseudogene	insulin-like growth factor 2 mRNA binding protein 2 (IGF2BP2) pseudogene	-
ENSG00000284730	0	0.746752	0	2.76451	3.5353	3.6714	0.248917	3.32374	-3.35962	0.0691066	0.999964	AC068987.5	12	51813940	51814926	-	987	protein_coding	Uncharacterized protein C12orf81 [Source:UniProtKB/Swiss-Prot;Acc:P0DPE3]	-
ENSG00000280145	0	4.48051	6.82459	0	0	0	3.76837	0	4.22293	0.0691971	0.999964	CU638689.4	21	6630182	6670695	-	7492	lincRNA	uncharacterized LOC102724701 [Source:NCBI gene;Acc:102724701]	-
ENSG00000235820	1.0049	2.98701	4.87471	0	0	0	2.95554	0	3.87079	0.0693556	0.999964	AL109935.1	20	5533628	5535889	+	473	antisense	novel transcript	-
ENSG00000156876	56.2747	36.5909	57.5216	35.0171	21.2118	30.595	50.129	28.9413	0.781259	0.0694933	0.999964	SASS6	1	100083563	100132955	-	3972	protein_coding	SAS-6 centriolar assembly protein [Source:HGNC Symbol;Acc:HGNC:25403]	-
ENSG00000111344	1.0049	0	0	2.76451	2.35687	4.8952	0.334968	3.33886	-3.36476	0.0697845	0.999964	RASAL1	12	113098819	113136239	-	4813	protein_coding	RAS protein activator like 1 [Source:HGNC Symbol;Acc:HGNC:9873]	-
ENSG00000270964	8.03924	9.70778	9.74942	4.60751	1.17843	2.4476	9.16548	2.74451	1.70112	0.0700068	0.999964	AC016355.1	15	67541072	67542604	-	1533	lincRNA	novel transcript	-
ENSG00000111077	1.0049	3.73376	1.94988	5.52901	15.3197	4.8952	2.22952	8.58129	-1.89876	0.0702857	0.999964	TNS2	12	53046969	53064372	+	8093	protein_coding	tensin 2 [Source:HGNC Symbol;Acc:HGNC:19737]	-
ENSG00000260908	0	0	0	0.921502	4.71374	2.4476	0	2.69428	-4.01184	0.0703124	0.999964	AC009093.3	16	29053732	29108108	-	2180	transcribed_unprocessed_pseudogene	phospholipase A2, group X (PLA2G10) pseudogene	-
ENSG00000229431	7.03433	3.73376	2.92483	12.901	11.7843	11.0142	4.56431	11.8999	-1.39805	0.0704501	0.999964	AL139289.1	1	43385113	43389155	+	731	antisense	novel transcript	-
ENSG00000279467	0	0	0	2.76451	2.35687	2.4476	0	2.52299	-3.93	0.0706595	0.999964	AP000350.7	22	23865248	23873277	-	8030	antisense	novel transcript, antisense to SLC2A11	-
ENSG00000256234	4.01962	3.73376	0.974942	0	0	0	2.90944	0	3.85032	0.0712904	0.999964	AC022509.2	12	26211164	26335856	-	699	antisense	novel transcript, antisense to SSPN and ITPR2	-
ENSG00000254363	3.01471	8.21427	4.87471	0	2.35687	0	5.3679	0.785623	2.84469	0.0717873	0.999964	AC011379.2	5	140157319	140173051	+	6140	processed_transcript	uncharacterized LOC101929719 [Source:NCBI gene;Acc:101929719]	-
ENSG00000223387	2.00981	5.97402	0.974942	0	0	0	2.98626	0	3.89932	0.0718494	0.999964	LINC02068	3	172560888	172595607	-	3667	lincRNA	long intergenic non-protein coding RNA 2068 [Source:HGNC Symbol;Acc:HGNC:52914]	-
ENSG00000183077	49.2403	49.2856	21.4487	94.9147	71.8845	47.7282	39.9916	71.5091	-0.839278	0.072031	0.999964	AFMID	17	78187317	78207701	+	4048	protein_coding	arylformamidase [Source:HGNC Symbol;Acc:HGNC:20910]	-
ENSG00000243725	1.0049	2.98701	0.974942	2.76451	11.7843	7.34279	1.65562	7.29722	-2.07708	0.0720524	0.999964	TTC4	1	54715822	54742657	+	3527	protein_coding	tetratricopeptide repeat domain 4 [Source:HGNC Symbol;Acc:HGNC:12394]	-
ENSG00000239149	4.01962	2.24026	4.87471	0.921502	0	0	3.71153	0.307167	3.2276	0.0723107	0.999964	SNORA59A	1	12507246	12507397	+	152	snoRNA	small nucleolar RNA, H/ACA box 59A [Source:HGNC Symbol;Acc:HGNC:32653]	-
ENSG00000211650	18.0883	6.72077	13.6492	1.843	2.35687	8.56659	12.8194	4.25549	1.61487	0.072379	0.999964	IGLV5-45	22	22375986	22376505	+	397	IG_V_gene	immunoglobulin lambda variable 5-45 [Source:HGNC Symbol;Acc:HGNC:5924]	-
ENSG00000263675	4.01962	1.4935	2.92483	0	0	0	2.81265	0	3.78904	0.0726945	0.999964	MIR5581	1	37500935	37500994	-	60	miRNA	microRNA 5581 [Source:HGNC Symbol;Acc:HGNC:43527]	-
ENSG00000091986	5.02452	3.73376	7.79953	0.921502	1.17843	1.2238	5.51927	1.10791	2.32211	0.0727864	0.999964	CCDC80	3	112596794	112649530	-	13071	protein_coding	coiled-coil domain containing 80 [Source:HGNC Symbol;Acc:HGNC:30649]	-
ENSG00000227347	5.02452	2.98701	2.92483	0	0	1.2238	3.64545	0.407933	3.20529	0.0727905	0.999964	HNRNPKP2	2	136199114	136200503	-	1390	processed_pseudogene	heterogeneous nuclear ribonucleoprotein K pseudogene 2 [Source:HGNC Symbol;Acc:HGNC:42375]	-
ENSG00000255933	2.00981	7.46752	8.77448	0.921502	2.35687	0	6.08394	1.09279	2.48329	0.0730206	0.999964	AC117500.2	12	131756966	131758047	-	666	lincRNA	novel transcript	-
ENSG00000278356	1.0049	0	0.974942	2.76451	2.35687	8.56659	0.659949	4.56266	-2.86037	0.0737574	0.999964	AC005911.1	12	2885819	2886329	+	456	sense_intronic	novel transcript	-
ENSG00000204758	3.01471	2.24026	2.92483	0	0	0	2.7266	0	3.74966	0.0740429	0.999964	AC008429.1	5	172954786	172959392	-	2780	antisense	uncharacterized LOC100268168 [Source:NCBI gene;Acc:100268168]	-
ENSG00000246366	1.0049	2.24026	2.92483	7.37202	7.07061	7.34279	2.05666	7.26181	-1.81114	0.0740755	0.999964	LACTB2-AS1	8	70608577	70663279	+	5450	antisense	LACTB2 antisense RNA 1 [Source:HGNC Symbol;Acc:HGNC:27841]	-
ENSG00000162746	49.2403	28.3766	37.0478	21.1946	27.104	14.6856	38.2216	20.9947	0.856745	0.0748269	0.999964	FCRLB	1	161721563	161728143	+	2592	protein_coding	Fc receptor like B [Source:HGNC Symbol;Acc:HGNC:26431]	-
ENSG00000212588	0	0	0.974942	0	2.35687	11.0142	0.324981	4.45702	-3.77214	0.0750623	0.999964	SNORA26	4	52713249	52713370	+	122	snoRNA	small nucleolar RNA, H/ACA box 26 [Source:HGNC Symbol;Acc:HGNC:32616]	-
ENSG00000236770	3.01471	2.24026	5.84965	0.921502	0	0	3.70154	0.307167	3.22466	0.0750923	0.999964	AC079325.1	17	74549399	74552737	-	857	unprocessed_pseudogene	CD300 antigen pseudogene	-
ENSG00000233980	0	0	0	2.76451	7.07061	0	0	3.27837	-4.30609	0.0751384	0.999964	FDPSP2	7	76470162	76471058	-	897	processed_pseudogene	farnesyl diphosphate synthase pseudogene 2 [Source:HGNC Symbol;Acc:HGNC:3633]	-
ENSG00000274943	0	1.4935	2.92483	7.37202	4.71374	7.34279	1.47278	6.47618	-2.13145	0.0753656	0.999964	AC079684.1	12	42361267	42361703	+	437	sense_intronic	novel transcript, sense intronic to PPHLN1	-
ENSG00000144485	40.1962	40.3246	39.9726	48.8396	83.6689	59.9662	40.1645	64.1582	-0.671141	0.0758129	0.999964	HES6	2	238238267	238240662	-	2037	protein_coding	hes family bHLH transcription factor 6 [Source:HGNC Symbol;Acc:HGNC:18254]	bHLH
ENSG00000244116	6.02943	8.21427	10.7244	11.9795	11.7843	36.714	8.32269	20.1593	-1.26554	0.0761345	0.999964	IGKV2-28	2	89221698	89222461	-	390	IG_V_gene	immunoglobulin kappa variable 2-28 [Source:HGNC Symbol;Acc:HGNC:5783]	-
ENSG00000271576	3.01471	2.98701	3.89977	6.45052	17.6765	6.119	3.3005	10.082	-1.60812	0.0763121	0.999964	AL359504.2	1	84076331	84077931	-	1601	lincRNA	novel transcript	-
ENSG00000008323	19.0932	25.3896	30.2232	6.45052	18.855	11.0142	24.902	12.1066	1.05848	0.0763167	0.999964	PLEKHG6	12	6310436	6328506	+	4260	protein_coding	pleckstrin homology and RhoGEF domain containing G6 [Source:HGNC Symbol;Acc:HGNC:25562]	-
ENSG00000227191	156.765	203.117	153.066	164.027	278.111	350.007	170.983	264.048	-0.623211	0.0765607	0.999964	TRGC2	7	38239580	38249572	-	1013	TR_C_gene	T cell receptor gamma constant 2 [Source:HGNC Symbol;Acc:HGNC:12276]	-
ENSG00000280011	9.04414	8.96103	18.5239	2.76451	5.89217	4.8952	12.1764	4.51729	1.44576	0.0766656	0.999964	AL031595.2	22	44210442	44229512	-	19071	antisense	novel transcript, antisense to PARVG	-
ENSG00000266896	4.01962	2.24026	0.974942	8.29352	8.24904	7.34279	2.41161	7.96179	-1.73337	0.0766927	0.999964	AL354892.3	6	169770413	169772042	+	1630	sense_intronic	novel transcript	-
ENSG00000163467	0	0	0	5.52901	1.17843	1.2238	0	2.64375	-4.01436	0.0769913	0.999964	TSACC	1	156337314	156346995	+	1115	protein_coding	TSSK6 activating cochaperone [Source:HGNC Symbol;Acc:HGNC:30636]	-
ENSG00000277053	322.574	361.428	339.28	180.614	149.661	334.097	341.094	221.458	0.625062	0.0770055	0.999964	GTF2IP1	7	75185385	75237696	-	7453	transcribed_unprocessed_pseudogene	general transcription factor IIi pseudogene 1 [Source:HGNC Symbol;Acc:HGNC:4660]	-
ENSG00000260075	18.0883	43.3116	18.5239	21.1946	5.89217	4.8952	26.6413	10.6606	1.29979	0.0770877	0.999964	NSFP1	17	46372855	46487141	+	1471	unprocessed_pseudogene	N-ethylmaleimide-sensitive factor pseudogene 1 [Source:HGNC Symbol;Acc:HGNC:31405]	-
ENSG00000278493	2.00981	2.24026	3.89977	0	0	0	2.71661	0	3.74528	0.0771687	0.999964	AC039056.2	15	41908204	41908714	-	511	sense_intronic	novel transcript, sense intronic to EHD4	-
ENSG00000235001	1.0049	0.746752	0	2.76451	4.71374	4.8952	0.583886	4.12448	-2.79479	0.0773211	0.999964	EIF4A1P2	Y	5337745	5338964	-	1220	processed_pseudogene	eukaryotic translation initiation factor 4A1 pseudogene 2 [Source:HGNC Symbol;Acc:HGNC:23946]	-
ENSG00000267723	4.01962	0.746752	3.89977	0	0	0	2.88871	0	3.8242	0.0774791	0.999964	AC011509.2	19	14254189	14293205	-	627	lincRNA	novel transcript	-
ENSG00000263235	7.03433	3.73376	3.89977	1.843	0	0	4.88929	0.614335	2.83422	0.0774969	0.999964	AC006111.2	16	3650636	3651703	-	1068	sense_overlapping	novel transcript, sense overlapping TRAP1	-
ENSG00000105072	14.0687	14.935	8.77448	24.8806	27.104	20.8046	12.5927	24.263	-0.940441	0.0777836	0.999964	C19orf44	19	16496311	16521352	+	4421	protein_coding	chromosome 19 open reading frame 44 [Source:HGNC Symbol;Acc:HGNC:26141]	-
ENSG00000198932	56.2747	56.0064	95.5443	51.6041	36.5315	37.9378	69.2751	42.0245	0.712822	0.0778957	0.999964	GPRASP1	X	102651366	102659083	+	6340	protein_coding	G protein-coupled receptor associated sorting protein 1 [Source:HGNC Symbol;Acc:HGNC:24834]	-
ENSG00000271200	0	0	0	0	9.42748	1.2238	0	3.55043	-4.41238	0.0779254	0.999964	AC099791.2	1	61741998	61742424	-	427	lincRNA	novel transcript	-
ENSG00000226049	8.03924	15.6818	10.7244	45.1536	11.7843	20.8046	11.4818	25.9142	-1.17513	0.0783718	0.999964	TLK2P1	17	34036681	34039872	-	3192	processed_pseudogene	tousled like kinase 2 pseudogene 1 [Source:HGNC Symbol;Acc:HGNC:18048]	-
ENSG00000199691	1.0049	0.746752	0	2.76451	3.5353	6.119	0.583886	4.1396	-2.79911	0.0785708	0.999964	RN7SKP173	20	38761528	38761842	+	315	misc_RNA	RNA, 7SK small nuclear pseudogene 173 [Source:HGNC Symbol;Acc:HGNC:45897]	-
ENSG00000250909	0	0	0.974942	2.76451	1.17843	6.119	0.324981	3.35398	-3.37049	0.0786208	0.999964	AC138956.1	5	176347941	176353584	+	504	antisense	novel transcript	-
ENSG00000173269	0	0	0.974942	2.76451	1.17843	6.119	0.324981	3.35398	-3.37049	0.0786208	0.999964	MMRN2	10	86935540	86969481	-	5334	protein_coding	multimerin 2 [Source:HGNC Symbol;Acc:HGNC:19888]	-
ENSG00000263874	72.3532	79.1557	194.013	60.8192	45.959	85.6659	115.174	64.148	0.844016	0.078812	0.999964	LINC00672	17	38925168	38929384	+	3692	protein_coding	long intergenic non-protein coding RNA 672 [Source:HGNC Symbol;Acc:HGNC:44353]	-
ENSG00000255031	193.947	197.889	262.259	154.812	123.736	179.898	218.032	152.816	0.51231	0.0796584	0.999964	AP002807.1	11	68050740	68053762	+	1209	antisense	novel transcript, antisense to CHKA	-
ENSG00000255920	0	0	0	0.921502	5.89217	1.2238	0	2.67916	-4.00578	0.0797157	0.999964	CCND2-AS1	12	4248765	4276184	-	3545	processed_transcript	CCND2 antisense RNA 1 [Source:NCBI gene;Acc:103752584]	-
ENSG00000237679	0	0	0	0.921502	5.89217	1.2238	0	2.67916	-4.00578	0.0797157	0.999964	VDAC1P11	9	94287699	94288550	-	852	processed_pseudogene	voltage dependent anion channel 1 pseudogene 11 [Source:HGNC Symbol;Acc:HGNC:37480]	-
ENSG00000233325	4.01962	2.24026	1.94988	2.76451	18.855	7.34279	2.73659	9.65409	-1.81671	0.0799825	0.999964	MIPEPP3	13	21298139	21306373	+	617	transcribed_unprocessed_pseudogene	mitochondrial intermediate peptidase pseudogene 3 [Source:HGNC Symbol;Acc:HGNC:39458]	-
ENSG00000205670	28.1373	2.24026	3.89977	0.921502	3.5353	3.6714	11.4258	2.7094	2.09408	0.0800791	0.999964	SMIM11A	21	34375480	34407866	+	4200	protein_coding	small integral membrane protein 11A [Source:HGNC Symbol;Acc:HGNC:1293]	-
ENSG00000248487	26.1275	14.1883	18.5239	23.0376	42.4236	42.833	19.6132	36.0981	-0.881838	0.0802756	0.999964	ABHD14A	3	51971426	51981199	+	2378	protein_coding	abhydrolase domain containing 14A [Source:HGNC Symbol;Acc:HGNC:24538]	-
ENSG00000249602	3.01471	4.48051	2.92483	0	0	1.2238	3.47335	0.407933	3.14712	0.080597	0.999964	AL589765.4	1	151763384	151769501	-	382	antisense	novel transcript	-
ENSG00000105974	11.054	13.4415	14.6241	6.45052	3.5353	6.119	13.0399	5.36827	1.27223	0.0810297	0.999964	CAV1	7	116524785	116561184	+	4082	protein_coding	caveolin 1 [Source:HGNC Symbol;Acc:HGNC:1527]	-
ENSG00000271151	3.01471	1.4935	0	8.29352	2.35687	9.79039	1.50274	6.81359	-2.19064	0.0810332	0.999964	AC016737.1	2	173968351	173969418	+	1068	lincRNA	novel transcript	-
ENSG00000261064	26.1275	16.4285	16.574	7.37202	0	13.4618	19.71	6.9446	1.50537	0.0810449	0.999964	LINC02256	15	32536047	32587613	+	909	lincRNA	long intergenic non-protein coding RNA 2256 [Source:HGNC Symbol;Acc:HGNC:53157]	-
ENSG00000104972	933.557	1164.93	892.072	1343.55	1336.34	1238.48	996.854	1306.13	-0.389398	0.0812237	0.999964	LILRB1	19	54617158	54637528	+	5008	protein_coding	leukocyte immunoglobulin like receptor B1 [Source:HGNC Symbol;Acc:HGNC:6605]	-
ENSG00000280441	5.02452	5.22726	0.974942	0.921502	0	0	3.74224	0.307167	3.25443	0.0812364	0.999964	FP236383.1	21	8380665	8410645	+	2498	lincRNA	novel transcript	-
ENSG00000224638	1.0049	1.4935	9.74942	0	0	1.2238	4.08261	0.407933	3.36538	0.0812489	0.999964	AC106900.1	2	173880865	173899428	-	456	lincRNA	novel transcript	-
ENSG00000235602	66.3237	53.7662	52.6469	44.2321	37.7099	23.2522	57.5789	35.0647	0.704986	0.0813229	0.999964	POU5F1P3	12	8133772	8134849	-	1078	processed_pseudogene	POU class 5 homeobox 1 pseudogene 3 [Source:HGNC Symbol;Acc:HGNC:9222]	-
ENSG00000197019	252.231	164.285	192.064	293.959	234.509	342.664	202.86	290.377	-0.519192	0.0817675	0.999964	SERTAD1	19	40421592	40426025	-	2114	protein_coding	SERTA domain containing 1 [Source:HGNC Symbol;Acc:HGNC:17932]	-
ENSG00000105173	9.04414	6.72077	9.74942	16.587	12.9628	24.476	8.50478	18.0086	-1.0882	0.0820595	0.999964	CCNE1	19	29811898	29824308	+	2550	protein_coding	cyclin E1 [Source:HGNC Symbol;Acc:HGNC:1589]	-
ENSG00000236548	1.0049	0	0	1.843	7.07061	1.2238	0.334968	3.37914	-3.38094	0.0821819	0.999964	RNF217-AS1	6	124909093	124963039	-	4507	antisense	RNF217 antisense RNA 1 (head to head) [Source:HGNC Symbol;Acc:HGNC:50866]	-
ENSG00000248698	1.0049	0	0	3.68601	4.71374	1.2238	0.334968	3.20785	-3.31826	0.0822422	0.999964	LINC01085	4	14111968	14140052	+	2587	transcribed_processed_pseudogene	long intergenic non-protein coding RNA 1085 [Source:HGNC Symbol;Acc:HGNC:27198]	-
ENSG00000285747	0	0	0.974942	3.68601	4.71374	1.2238	0.324981	3.20785	-3.31825	0.0824208	0.999964	AL133485.2	14	50831962	50838100	+	2430	lincRNA	novel transcript	-
ENSG00000283390	7.03433	0.746752	3.89977	0.921502	0	0	3.89362	0.307167	3.28972	0.0825192	0.999964	AC068631.3	3	186596976	186597200	+	225	processed_pseudogene	PET100 homolog (PET100) pseudogene	-
ENSG00000273893	0	0.746752	1.94988	6.45052	2.35687	6.119	0.898879	4.97546	-2.47861	0.0827239	0.999964	AL133520.1	20	46681676	46682375	-	700	sense_intronic	novel transcript, sense intronic to SLC13A3	-
ENSG00000267136	4.01962	8.96103	12.6742	1.843	2.35687	3.6714	8.55163	2.62376	1.72789	0.0832811	0.999964	AP005131.1	18	13514520	13522888	-	4745	antisense	novel transcript, antisense C18orf1	-
ENSG00000211900	50.2452	36.5909	50.697	25.8021	30.6393	28.1474	45.8444	28.1962	0.699397	0.0833541	0.999964	IGHJ6	14	105863198	105863258	-	61	IG_J_gene	immunoglobulin heavy joining 6 [Source:HGNC Symbol;Acc:HGNC:5540]	-
ENSG00000125266	0	0.746752	0.974942	4.60751	3.5353	3.6714	0.573898	3.93807	-2.75052	0.0835376	0.999964	EFNB2	13	106489731	106535662	-	5019	protein_coding	ephrin B2 [Source:HGNC Symbol;Acc:HGNC:3227]	-
ENSG00000230154	0	0	0	3.68601	1.17843	2.4476	0	2.43735	-3.88737	0.0837115	0.999964	AC018463.1	2	11308025	11308941	+	917	processed_pseudogene	chromosome 1 open reading frame 80 (C1orf80) pseudogene	-
ENSG00000005448	55.2698	59.7402	57.5216	60.8192	91.9179	115.037	57.5105	89.2581	-0.627728	0.0840035	0.999964	WDR54	2	74421678	74425755	+	2860	protein_coding	WD repeat domain 54 [Source:HGNC Symbol;Acc:HGNC:25770]	-
ENSG00000284858	2.00981	0.746752	5.84965	0	0	0	2.86874	0	3.81607	0.0842275	0.999964	AC091185.2	8	25276945	25277476	-	532	processed_pseudogene	novel oocyte-secreted protein family member pseudogene	-
ENSG00000234884	0	0	0	0	2.35687	7.34279	0	3.23322	-4.27268	0.084852	0.999964	AL022329.1	22	25561117	25564462	-	939	antisense	novel transcript	-
ENSG00000278991	4.01962	2.24026	7.79953	0.921502	0	1.2238	4.68647	0.715101	2.68742	0.0850517	0.999964	AC090181.3	15	77063397	77064910	-	1514	TEC	TEC	-
ENSG00000114670	13.0638	22.4026	22.4237	10.1365	8.24904	9.79039	19.2967	9.39199	1.04062	0.0853538	0.999964	NEK11	3	131026850	131350465	+	5355	protein_coding	NIMA related kinase 11 [Source:HGNC Symbol;Acc:HGNC:18593]	-
ENSG00000259456	7.03433	11.948	31.1981	7.37202	2.35687	8.56659	16.7268	6.09849	1.44728	0.0856174	0.999964	ADNP-AS1	20	50930984	50945134	+	927	antisense	ADNP antisense RNA 1 [Source:HGNC Symbol;Acc:HGNC:51227]	-
ENSG00000271868	3.01471	0	7.79953	0	0	0	3.60475	0	4.14668	0.0857419	0.999964	AC114810.1	2	3496956	3497428	+	473	lincRNA	novel transcript	-
ENSG00000253439	1.0049	0.746752	0	0.921502	5.89217	6.119	0.583886	4.31089	-2.85046	0.0859532	0.999964	CDC42P5	5	173085342	173086210	-	553	processed_pseudogene	cell division cycle 42 pseudogene 5 [Source:HGNC Symbol;Acc:HGNC:44429]	-
ENSG00000230021	9.04414	7.46752	9.74942	2.76451	0	4.8952	8.75369	2.55323	1.77762	0.0859605	0.999964	AL669831.3	1	586071	827796	-	5495	transcribed_processed_pseudogene	uncharacterized LOC101928626 [Source:NCBI gene;Acc:101928626]	-
ENSG00000135476	35.1717	17.1753	17.549	3.68601	15.3197	12.238	23.2986	10.4146	1.17905	0.0860285	0.999964	ESPL1	12	53268299	53293643	+	8890	protein_coding	extra spindle pole bodies like 1, separase [Source:HGNC Symbol;Acc:HGNC:16856]	-
ENSG00000234771	60.2943	100.065	82.87	34.0956	51.8511	66.0852	81.0764	50.6773	0.689003	0.0863517	0.999964	SLC25A25-AS1	9	128108581	128118693	-	6391	antisense	SLC25A25 antisense RNA 1 [Source:HGNC Symbol;Acc:HGNC:27844]	-
ENSG00000260750	3.01471	5.97402	5.84965	0	2.35687	0	4.94613	0.785623	2.72075	0.0867581	0.999964	AC092720.1	16	87492555	87515635	+	1356	lincRNA	uncharacterized LOC101928737 [Source:NCBI gene;Acc:101928737]	-
ENSG00000245146	19.0932	13.4415	11.6993	5.52901	3.5353	9.79039	14.7447	6.2849	1.23718	0.0868409	0.999964	MALINC1	5	140072857	140108630	-	3439	antisense	mitosis associated long intergenic non-coding RNA 1 [Source:HGNC Symbol;Acc:HGNC:49009]	-
ENSG00000139190	579.83	495.097	490.396	400.854	391.24	416.092	521.774	402.729	0.373301	0.0874876	0.999964	VAMP1	12	6462237	6470987	-	3580	protein_coding	vesicle associated membrane protein 1 [Source:HGNC Symbol;Acc:HGNC:12642]	-
ENSG00000072694	419.045	353.961	381.202	340.034	248.65	265.564	384.736	284.75	0.431674	0.0876028	0.999964	FCGR2B	1	161663147	161678654	+	6651	protein_coding	Fc fragment of IgG receptor IIb [Source:HGNC Symbol;Acc:HGNC:3618]	-
ENSG00000144550	1.0049	0.746752	0	4.60751	4.71374	2.4476	0.583886	3.92295	-2.73848	0.0876205	0.999964	CPNE9	3	9703807	9729908	+	2335	protein_coding	copine family member 9 [Source:HGNC Symbol;Acc:HGNC:24336]	-
ENSG00000261662	54.2649	67.9544	74.0956	39.6246	54.208	30.595	65.4383	41.4759	0.658906	0.0876534	0.999964	AL359752.1	1	119909255	119910613	-	1359	sense_overlapping	novel transcript, sense overlapping NOTCH2	-
ENSG00000218073	6.02943	10.4545	19.4988	3.68601	1.17843	7.34279	11.9943	4.06908	1.56838	0.0876664	0.999964	AL021407.3	6	16160926	16161411	+	486	processed_pseudogene	PERP, TP53 apoptosis effector (PERP) pseudogene	-
ENSG00000232811	11.054	7.46752	11.6993	2.76451	3.5353	4.8952	10.0736	3.73167	1.44285	0.0876721	0.999964	AL360270.1	1	110943467	110952848	+	2359	antisense	novel transcript	-
ENSG00000137843	2.00981	2.98701	0.974942	2.76451	14.1412	6.119	1.99059	7.67491	-1.90683	0.0877156	0.999964	PAK6	15	40238759	40277487	+	6457	protein_coding	p21 (RAC1) activated kinase 6 [Source:HGNC Symbol;Acc:HGNC:16061]	-
ENSG00000228403	5.02452	6.72077	19.4988	5.52901	2.35687	1.2238	10.4147	3.03656	1.73049	0.0877335	0.999964	AC035139.1	10	48878022	48878649	+	273	sense_intronic	novel transcript	-
ENSG00000182759	2.00981	2.98701	0.974942	6.45052	8.24904	6.119	1.99059	6.93952	-1.76975	0.0884651	0.999964	MAFA	8	143419182	143430406	-	2504	protein_coding	MAF bZIP transcription factor A [Source:HGNC Symbol;Acc:HGNC:23145]	TF_bZIP
ENSG00000236567	3.01471	0.746752	0.974942	0.921502	8.24904	12.238	1.5788	7.13618	-2.19188	0.0888362	0.999964	TCF3P1	9	5110913	5112849	+	1937	processed_pseudogene	transcription factor 3 pseudogene 1 [Source:HGNC Symbol;Acc:HGNC:49742]	-
ENSG00000021300	89.4365	91.1038	85.7949	57.1331	63.6355	66.0852	88.7784	62.2846	0.514558	0.0890176	0.999964	PLEKHB1	11	73646178	73662819	+	4933	protein_coding	pleckstrin homology domain containing B1 [Source:HGNC Symbol;Acc:HGNC:19079]	-
ENSG00000224195	25.1226	32.8571	70.1958	16.587	20.0334	30.595	42.7252	22.4051	0.936804	0.0891159	0.999964	AC022400.1	10	73813518	73814737	+	445	antisense	novel transcript	-
ENSG00000136383	16.0785	14.935	38.0227	8.29352	4.71374	17.1332	23.0121	10.0468	1.20033	0.0894964	0.999964	ALPK3	15	84816680	84873482	+	10940	protein_coding	alpha kinase 3 [Source:HGNC Symbol;Acc:HGNC:17574]	-
ENSG00000129028	0	1.4935	0	2.76451	5.89217	3.6714	0.497835	4.10936	-2.88603	0.089502	0.999964	THAP10	15	70881342	70892785	-	2399	protein_coding	THAP domain containing 10 [Source:HGNC Symbol;Acc:HGNC:23193]	THAP
ENSG00000224003	2.00981	0	0.974942	4.60751	10.6059	1.2238	0.994917	5.47907	-2.53095	0.0897985	0.999964	YES1P1	22	25647261	25649232	+	1628	processed_pseudogene	YES1 pseudogene 1 [Source:HGNC Symbol;Acc:HGNC:12842]	-
ENSG00000245017	10.049	5.97402	6.82459	0.921502	2.35687	3.6714	7.61589	2.31659	1.75302	0.089904	0.999964	LINC02453	12	98485544	98503855	-	1918	lincRNA	long intergenic non-protein coding RNA 2453 [Source:HGNC Symbol;Acc:HGNC:53392]	-
ENSG00000285732	1.0049	8.21427	1.94988	0	0	1.2238	3.72302	0.407933	3.26184	0.0899344	0.999964	AC121334.3	12	39611819	39614648	+	2503	antisense	novel transcript, antisense to ABCD2	-
ENSG00000259876	6.02943	3.73376	0.974942	0	1.17843	0	3.57938	0.392812	3.18303	0.0902531	0.999964	AC010333.1	16	12556353	12557694	-	563	antisense	novel transcript, antisense to a novel protein	-
ENSG00000102870	22.1079	41.0714	28.2733	54.3686	58.9217	39.1616	30.4842	50.8173	-0.729228	0.0903348	0.999964	ZNF629	16	30778449	30787202	-	6087	protein_coding	zinc finger protein 629 [Source:HGNC Symbol;Acc:HGNC:29008]	zf-C2H2
ENSG00000181218	93.4562	73.1817	82.87	68.1912	214.475	135.842	83.1693	139.503	-0.74417	0.0905301	0.999964	HIST3H2A	1	228456979	228457873	-	895	protein_coding	histone cluster 3 H2A [Source:HGNC Symbol;Acc:HGNC:20507]	-
ENSG00000274964	1.0049	2.98701	3.89977	0	0	0	2.63056	0	3.7047	0.0907223	0.999964	AC026356.1	12	32339368	32340724	+	1357	sense_intronic	novel transcript, sense intronic to BICD1	-
ENSG00000125459	48.2354	59.7402	58.4965	69.1127	76.5983	104.023	55.4907	83.2446	-0.579084	0.0911605	0.999964	MSTO1	1	155610205	155614967	+	4208	protein_coding	misato 1, mitochondrial distribution and morphology regulator [Source:HGNC Symbol;Acc:HGNC:29678]	-
ENSG00000199370	5.02452	2.24026	2.92483	0.921502	0	0	3.39654	0.307167	3.09969	0.0913617	0.999964	RF00012	7	148389645	148389859	+	215	snoRNA		-
ENSG00000213965	84.412	89.6103	59.4714	106.894	109.594	121.156	77.8312	112.548	-0.528298	0.0914733	0.999964	NUDT19	19	32691961	32713796	+	2967	protein_coding	nudix hydrolase 19 [Source:HGNC Symbol;Acc:HGNC:32036]	-
ENSG00000264548	2.00981	1.4935	2.92483	2.76451	3.5353	18.357	2.14271	8.21893	-1.93727	0.0917246	0.999964	AC132872.2	17	82214227	82217352	+	2368	antisense	novel transcript, antisense CCDC57	-
ENSG00000137218	33.1619	50.7791	35.0979	46.9966	83.6689	62.4138	39.6796	64.3597	-0.686467	0.0921034	0.999964	FRS3	6	41770176	41786542	-	2858	protein_coding	fibroblast growth factor receptor substrate 3 [Source:HGNC Symbol;Acc:HGNC:16970]	-
ENSG00000273489	7.03433	0.746752	0.974942	0	0	0	2.91868	0	3.83896	0.0921176	0.999964	AC008264.2	7	131493964	131497694	-	3731	antisense	novel transcript, antisense to MKLN1	-
ENSG00000254837	10.049	8.96103	5.84965	20.2731	21.2118	11.0142	8.28657	17.4997	-1.08185	0.0922261	0.999964	AP001372.2	11	74493366	74498533	+	2493	bidirectional_promoter_lncRNA	uncharacterized LOC100287896 [Source:NCBI gene;Acc:100287896]	-
ENSG00000174358	0	2.24026	0	0	22.3903	1.2238	0.746752	7.87135	-3.30227	0.0925471	0.999964	SLC6A19	5	1201595	1225117	+	5276	protein_coding	solute carrier family 6 member 19 [Source:HGNC Symbol;Acc:HGNC:27960]	-
ENSG00000284373	5.02452	1.4935	23.3986	0.921502	1.17843	4.8952	9.97221	2.33171	2.12028	0.0927674	0.999964	TAF11L2	5	17498231	17498827	+	597	protein_coding	TATA-box binding protein associated factor 11 like 2 [Source:HGNC Symbol;Acc:HGNC:53845]	-
ENSG00000224855	0	0	0.974942	1.843	2.35687	4.8952	0.324981	3.03169	-3.2199	0.0928094	0.999964	OPA1-AS1	3	193618609	193627337	-	497	antisense	OPA1 antisense RNA 1 [Source:HGNC Symbol;Acc:HGNC:40421]	-
ENSG00000280434	1.0049	7.46752	8.77448	1.843	1.17843	0	5.74897	1.00715	2.46013	0.0928448	0.999964	AL031595.3	22	44139365	44153626	+	14262	sense_overlapping	novel transcript, sense overlapping PARVB	-
ENSG00000130045	3.01471	1.4935	5.84965	0	0	1.2238	3.45262	0.407933	3.12067	0.092984	0.999964	NXNL2	9	88534033	88584274	+	2498	protein_coding	nucleoredoxin like 2 [Source:HGNC Symbol;Acc:HGNC:30482]	-
ENSG00000249978	14.0687	18.6688	13.6492	35.9386	16.4981	34.2664	15.4622	28.901	-0.899771	0.0930591	0.999964	TRGV7	7	38335041	38335514	-	353	TR_V_pseudogene	T cell receptor gamma variable 7 (pseudogene) [Source:HGNC Symbol;Acc:HGNC:12293]	-
ENSG00000172469	62.3041	47.0454	37.0478	75.5632	74.2414	70.9804	48.7991	73.595	-0.595128	0.0934786	0.999964	MANEA	6	95577543	95609457	+	5187	protein_coding	mannosidase endo-alpha [Source:HGNC Symbol;Acc:HGNC:21072]	-
ENSG00000092345	8.03924	2.24026	3.89977	1.843	0	0	4.72642	0.614335	2.78658	0.093713	0.999964	DAZL	3	16586792	16670306	-	3631	protein_coding	deleted in azoospermia like [Source:HGNC Symbol;Acc:HGNC:2685]	-
ENSG00000087095	168.824	171.006	157.941	271.843	210.94	194.584	165.924	225.789	-0.446555	0.0937427	0.999964	NLK	17	28041737	28196381	+	5290	protein_coding	nemo like kinase [Source:HGNC Symbol;Acc:HGNC:29858]	-
ENSG00000100767	53.26	71.6882	130.642	36.8601	54.208	61.19	85.1968	50.7527	0.751374	0.0940038	0.999964	PAPLN	14	73237497	73274640	+	7699	protein_coding	papilin, proteoglycan like sulfated glycoprotein [Source:HGNC Symbol;Acc:HGNC:19262]	-
ENSG00000143341	2.00981	0	0.974942	2.76451	10.6059	2.4476	0.994917	5.27267	-2.46995	0.0940402	0.999964	HMCN1	1	185734551	186190949	+	18579	protein_coding	hemicentin 1 [Source:HGNC Symbol;Acc:HGNC:19194]	-
ENSG00000261468	36.1766	79.9025	155.991	16.587	42.4236	72.2041	90.6899	43.7383	1.05897	0.0941346	0.999964	AC096921.2	3	30697661	30699576	+	1916	sense_overlapping	novel transcript, overlapping to TGFBR2	-
ENSG00000260367	3.01471	9.70778	6.82459	0.921502	3.5353	0	6.51569	1.4856	2.15677	0.0942185	0.999964	AC109460.1	16	28973962	28978824	-	1478	antisense	novel transcript, antisense to SPNS1	-
ENSG00000115257	2.00981	2.24026	7.79953	2.76451	23.5687	12.238	4.01653	12.8571	-1.68054	0.0943699	0.999964	PCSK4	19	1481428	1490752	-	3792	protein_coding	proprotein convertase subtilisin/kexin type 4 [Source:HGNC Symbol;Acc:HGNC:8746]	-
ENSG00000144792	5.02452	2.24026	2.92483	11.9795	7.07061	8.56659	3.39654	9.20558	-1.46893	0.0945799	0.999964	ZNF660	3	44578223	44599694	+	6513	protein_coding	zinc finger protein 660 [Source:HGNC Symbol;Acc:HGNC:26720]	zf-C2H2
ENSG00000118515	1154.64	1521.13	2795.16	678.226	1112.44	1566.46	1823.64	1119.04	0.7049	0.0946193	0.999964	SGK1	6	134169246	134318112	-	9992	protein_coding	serum/glucocorticoid regulated kinase 1 [Source:HGNC Symbol;Acc:HGNC:10810]	-
ENSG00000269161	1.0049	0	0	2.76451	3.5353	2.4476	0.334968	2.9158	-3.17445	0.0949653	0.999964	AC010618.2	19	17518330	17520565	-	460	antisense	novel transcript, antisense PGLS	-
ENSG00000231102	3.01471	3.73376	2.92483	6.45052	10.6059	9.79039	3.22443	8.94894	-1.45435	0.0949802	0.999964	AL035588.1	6	41720396	41734032	+	408	antisense	novel transcript	-
ENSG00000112245	7.03433	2.98701	5.84965	1.843	24.7471	20.8046	5.29033	15.7982	-1.58043	0.0950759	0.999964	PTP4A1	6	63521746	63583377	+	5281	protein_coding	protein tyrosine phosphatase type IVA, member 1 [Source:HGNC Symbol;Acc:HGNC:9634]	-
ENSG00000205659	48.2354	52.2726	38.0227	64.5052	70.7061	70.9804	46.1769	68.7305	-0.568695	0.0953812	0.999964	LIN52	14	74084796	74201235	+	3692	protein_coding	lin-52 DREAM MuvB core complex component [Source:HGNC Symbol;Acc:HGNC:19856]	-
ENSG00000141934	0	0	2.92483	0.921502	4.71374	13.4618	0.974942	6.36568	-2.74003	0.0956076	0.999964	PLPP2	19	281040	291504	-	7059	protein_coding	phospholipid phosphatase 2 [Source:HGNC Symbol;Acc:HGNC:9230]	-
ENSG00000237513	32.157	32.8571	19.4988	17.5085	11.7843	17.1332	28.171	15.4754	0.863212	0.0959701	0.999964	AC007384.1	7	104941063	104962334	+	1034	lincRNA	novel transcript	-
ENSG00000260475	1.0049	0.746752	1.94988	0	5.89217	14.6856	1.23385	6.85925	-2.47658	0.096201	0.999964	AL353719.1	10	99621055	99621918	+	864	lincRNA	novel transcript	-
ENSG00000248719	14.0687	0.746752	1.94988	1.843	0	0	5.58843	0.614335	3.04607	0.0962538	0.999964	AC021127.1	4	80183280	80190169	-	566	antisense	putative novel transript	-
ENSG00000126861	47.2305	29.8701	77.0204	26.7236	40.0668	17.1332	51.3737	27.9745	0.871758	0.0965495	0.999964	OMG	17	31272013	31297539	-	3837	protein_coding	oligodendrocyte myelin glycoprotein [Source:HGNC Symbol;Acc:HGNC:8135]	-
ENSG00000269937	2.00981	8.21427	8.77448	2.76451	1.17843	0	6.33285	1.31431	2.20341	0.0965658	0.999964	AC093525.7	16	2561471	2565096	-	3626	antisense	novel transcript, antisense to PDPK1	-
ENSG00000241112	2.00981	0.746752	1.94988	4.60751	3.5353	9.79039	1.56882	5.97774	-1.95622	0.0967131	0.999964	RPL29P14	5	149545383	149545810	-	428	processed_pseudogene	ribosomal protein L29 pseudogene 14 [Source:HGNC Symbol;Acc:HGNC:36687]	-
ENSG00000213261	1.0049	3.73376	2.92483	0	0	0	2.5545	0	3.66758	0.096729	0.999964	EEF1B2P6	7	131661952	131662624	-	673	processed_pseudogene	eukaryotic translation elongation factor 1 beta 2 pseudogene 6 [Source:HGNC Symbol;Acc:HGNC:51453]	-
ENSG00000244723	8.03924	19.4156	12.6742	6.45052	2.35687	7.34279	13.3763	5.38339	1.31745	0.0967969	0.999964	ASLP1	22	23649213	23653334	-	637	unprocessed_pseudogene	argininosuccinate lyase pseudogene 1 [Source:HGNC Symbol;Acc:HGNC:747]	-
ENSG00000276115	0	0.746752	0	2.76451	3.5353	2.4476	0.248917	2.9158	-3.17446	0.0968399	0.999964	AC026356.2	12	32352349	32354144	+	1796	sense_intronic	novel transcript, sense intronic to BICD1	-
ENSG00000261360	1.0049	1.4935	0.974942	6.45052	3.5353	4.8952	1.15778	4.96034	-2.0868	0.0968612	0.999964	AC010491.1	5	14661808	14664604	-	2797	antisense	novel transcript, antisense to FAM105B	-
ENSG00000272375	2.00981	2.98701	4.87471	0	1.17843	0	3.29051	0.392812	3.0615	0.0968813	0.999964	AC026979.3	8	30197404	30198048	+	645	lincRNA	novel transcript	-
ENSG00000163482	130.638	113.506	123.818	91.2287	87.2042	89.3373	122.654	89.2567	0.456569	0.0970245	0.999964	STK36	2	218672026	218702716	+	6458	protein_coding	serine/threonine kinase 36 [Source:HGNC Symbol;Acc:HGNC:17209]	-
ENSG00000224177	36.1766	45.5519	44.8473	38.7031	104.881	69.7566	42.1919	71.1134	-0.745829	0.0972824	0.999964	LINC00570	2	11393981	11403077	+	1650	lincRNA	long intergenic non-protein coding RNA 570 [Source:HGNC Symbol;Acc:HGNC:43717]	-
ENSG00000224261	5.02452	2.98701	1.94988	0.921502	0	0	3.32047	0.307167	3.07206	0.0972863	0.999964	RPSAP18	1	160266340	160267225	-	886	processed_pseudogene	ribosomal protein SA pseudogene 18 [Source:HGNC Symbol;Acc:HGNC:36106]	-
ENSG00000267560	5.02452	7.46752	13.6492	2.76451	3.5353	2.4476	8.71374	2.9158	1.57867	0.0976656	0.999964	AC027514.2	18	62300036	62300998	-	637	antisense	novel transcript, antisense to KIAA1468	-
ENSG00000173626	11.054	31.3636	35.0979	7.37202	14.1412	15.9094	25.8385	12.4742	1.06937	0.0977811	0.999964	TRAPPC3L	6	116494989	116545610	-	2757	protein_coding	trafficking protein particle complex 3 like [Source:HGNC Symbol;Acc:HGNC:21090]	-
ENSG00000106804	27.1324	33.6038	24.3735	38.7031	45.959	51.3996	28.3699	45.3539	-0.666476	0.0979311	0.999964	C5	9	120952335	121050276	-	6533	protein_coding	complement C5 [Source:HGNC Symbol;Acc:HGNC:1331]	-
ENSG00000188883	0	0	0	1.843	7.07061	0	0	2.9712	-4.16165	0.0980554	0.999964	KLRG2	7	139452690	139483712	-	2197	protein_coding	killer cell lectin like receptor G2 [Source:HGNC Symbol;Acc:HGNC:24778]	-
ENSG00000224046	0	3.73376	1.94988	0.921502	5.89217	20.8046	1.89455	9.20609	-2.22485	0.0980996	0.999964	AC005076.1	7	87151423	87152420	-	888	antisense	uncharacterized LOC101927420 [Source:NCBI gene;Acc:101927420]	-
ENSG00000234353	14.0687	13.4415	11.6993	5.52901	7.07061	4.8952	13.0698	5.83161	1.16625	0.0981631	0.999964	AP000346.2	22	23638492	23640762	-	906	transcribed_unprocessed_pseudogene	immunoglobulin lambda-like polypeptide 1 (IGLL1) pseudogene	-
ENSG00000260249	6.02943	5.97402	11.6993	24.8806	8.24904	19.5808	7.90092	17.5701	-1.16951	0.0982295	0.999964	AC007608.3	16	50666211	50671639	+	5275	antisense	uncharacterized LOC101927272 [Source:NCBI gene;Acc:101927272]	-
ENSG00000274093	3.01471	1.4935	2.92483	0	0	0	2.47768	0	3.60756	0.0984975	0.999964	AC009032.1	16	69632141	69632571	+	431	sense_intronic	novel transcript, sense intronic to NFAT5	-
ENSG00000280205	0	0	0.974942	4.60751	0	6.119	0.324981	3.5755	-3.47181	0.0986489	0.999964	AC009716.2	18	76385642	76389406	-	3765	TEC	TEC	-
ENSG00000232499	0	0.746752	1.94988	5.52901	2.35687	6.119	0.898879	4.66829	-2.38378	0.0986989	0.999964	AL391058.1	1	113449700	113450728	+	1029	processed_pseudogene	heterogeneous nuclear ribonucleoprotein A3 (hnRNPA3) pseudogene	-
ENSG00000231351	9.04414	12.6948	11.6993	15.6655	28.2824	20.8046	11.1461	21.5842	-0.93963	0.0988792	0.999964	AC111200.2	2	86930250	86930754	-	505	processed_pseudogene	WW domain binding protein 1 (WBP1) pseudogene	-
ENSG00000224025	0	1.4935	8.77448	0	0	0	3.42266	0	4.07702	0.098997	0.999964	AL353616.1	9	68609125	68611984	+	2860	processed_pseudogene	dermatan sulfate epimerase (DSE) pseudogene	-
ENSG00000243066	3.01471	7.46752	5.84965	0	1.17843	2.4476	5.44396	1.20868	2.25763	0.099006	0.999964	RN7SL842P	19	14588357	14588656	+	300	misc_RNA	RNA, 7SL, cytoplasmic 842, pseudogene [Source:HGNC Symbol;Acc:HGNC:46858]	-
ENSG00000273265	2.00981	8.21427	10.7244	0	1.17843	3.6714	6.98281	1.61661	2.18131	0.0990143	0.999964	CNNM3-DT	2	96812239	96813657	-	415	lincRNA	CNNM3 divergent transcript [Source:HGNC Symbol;Acc:HGNC:53592]	-
ENSG00000101945	51.2501	47.0454	56.5466	70.0342	64.8139	94.2325	51.6141	76.3602	-0.564841	0.0992829	0.999964	SUV39H1	X	48695554	48709012	+	3368	protein_coding	suppressor of variegation 3-9 homolog 1 [Source:HGNC Symbol;Acc:HGNC:11479]	-
ENSG00000164051	36.1766	34.3506	26.3234	62.6622	53.0296	37.9378	32.2835	51.2098	-0.669866	0.099285	0.999964	CCDC51	3	48432164	48440456	-	2410	protein_coding	coiled-coil domain containing 51 [Source:HGNC Symbol;Acc:HGNC:25714]	-
ENSG00000226031	0	0	0	0.921502	2.35687	3.6714	0	2.31659	-3.79236	0.0993357	0.999964	FGF13-AS1	X	138711452	138716617	+	1145	antisense	FGF13 antisense RNA 1 [Source:HGNC Symbol;Acc:HGNC:44264]	-
ENSG00000211692	2.00981	2.24026	1.94988	4.60751	3.5353	13.4618	2.06665	7.20154	-1.78339	0.0994964	0.999964	TRGJP1	7	38276259	38276318	-	60	TR_J_gene	T cell receptor gamma joining P1 [Source:HGNC Symbol;Acc:HGNC:12280]	-
ENSG00000223776	0	0	0	4.60751	1.17843	1.2238	0	2.33658	-3.83495	0.100069	0.999964	LGALS8-AS1	1	236523052	236524508	-	1457	antisense	LGALS8 antisense RNA 1 [Source:HGNC Symbol;Acc:HGNC:40340]	-
ENSG00000239388	1.0049	8.96103	7.79953	8.29352	18.855	19.5808	5.92182	15.5764	-1.36494	0.10093	0.999964	ASB14	3	57268347	57292682	-	3232	protein_coding	ankyrin repeat and SOCS box containing 14 [Source:HGNC Symbol;Acc:HGNC:19766]	-
ENSG00000102349	70.3433	64.9674	62.3963	35.9386	41.2452	55.071	65.9023	44.0849	0.586289	0.100976	0.999964	KLF8	X	56232421	56287889	+	9022	protein_coding	Kruppel like factor 8 [Source:HGNC Symbol;Acc:HGNC:6351]	zf-C2H2
ENSG00000163040	0	0	1.94988	6.45052	0	9.79039	0.649961	5.41364	-3.11012	0.100996	0.999964	CCDC74A	2	131527675	131533666	+	3077	protein_coding	coiled-coil domain containing 74A [Source:HGNC Symbol;Acc:HGNC:25197]	-
ENSG00000167608	77.3777	60.4869	109.193	54.3686	63.6355	40.3854	82.3527	52.7965	0.636561	0.101121	0.999964	TMC4	19	54160108	54173250	-	3062	protein_coding	transmembrane channel like 4 [Source:HGNC Symbol;Acc:HGNC:22998]	-
ENSG00000183779	192.942	258.376	157.941	220.239	451.34	256.998	203.086	309.526	-0.605378	0.101233	0.999964	ZNF703	8	37695751	37700021	+	3349	protein_coding	zinc finger protein 703 [Source:HGNC Symbol;Acc:HGNC:25883]	-
ENSG00000230562	6.02943	14.935	9.74942	17.5085	28.2824	17.1332	10.238	20.9747	-1.01274	0.101284	0.999964	FAM133DP	2	157379724	157380414	-	691	processed_pseudogene	family with sequence similarity 133 member D, pseudogene [Source:HGNC Symbol;Acc:HGNC:44192]	-
ENSG00000205060	53.26	88.1168	63.3712	113.345	96.6316	91.7849	68.2493	100.587	-0.555553	0.101363	0.999964	SLC35B4	7	134289332	134317051	-	7109	protein_coding	solute carrier family 35 member B4 [Source:HGNC Symbol;Acc:HGNC:20584]	-
ENSG00000163632	2.00981	3.73376	3.89977	0.921502	0	0	3.21445	0.307167	3.03315	0.101747	0.999964	C3orf49	3	63819362	63848636	+	1581	protein_coding	chromosome 3 open reading frame 49 [Source:HGNC Symbol;Acc:HGNC:25190]	-
ENSG00000158473	375.834	440.584	381.202	551.058	460.768	538.472	399.207	516.766	-0.371933	0.101801	0.999964	CD1D	1	158179947	158184896	+	2253	protein_coding	CD1d molecule [Source:HGNC Symbol;Acc:HGNC:1637]	-
ENSG00000071794	75.3679	58.2467	50.697	129.01	77.7767	74.6517	61.4372	93.8129	-0.617454	0.101827	0.999964	HLTF	3	149030127	149086554	-	6024	protein_coding	helicase like transcription factor [Source:HGNC Symbol;Acc:HGNC:11099]	-
ENSG00000072832	1.0049	3.73376	2.92483	8.29352	4.71374	11.0142	2.5545	8.00715	-1.61897	0.101849	0.999964	CRMP1	4	5748084	5893058	-	5823	protein_coding	collapsin response mediator protein 1 [Source:HGNC Symbol;Acc:HGNC:2365]	-
ENSG00000106123	385.883	438.343	511.844	284.744	340.568	376.93	445.357	334.081	0.416114	0.101995	0.999964	EPHB6	7	142855061	142871094	+	5325	protein_coding	EPH receptor B6 [Source:HGNC Symbol;Acc:HGNC:3396]	-
ENSG00000262873	2.00981	1.4935	3.89977	0	0	0	2.46769	0	3.60279	0.102037	0.999964	AC127496.5	17	81017969	81020011	-	935	lincRNA	novel transcript	-
ENSG00000258484	5.02452	2.98701	11.6993	0.921502	3.5353	0	6.57028	1.4856	2.14837	0.102046	0.999964	SPESP1	15	68818221	68946811	+	1588	protein_coding	sperm equatorial segment protein 1 [Source:HGNC Symbol;Acc:HGNC:15570]	-
ENSG00000231086	1.0049	0	0	1.843	1.17843	6.119	0.334968	3.04681	-3.22661	0.102154	0.999964	TSSK1A	22	19124879	19125646	+	768	unitary_pseudogene	testis specific serine kinase 1A, pseudogene [Source:HGNC Symbol;Acc:HGNC:11400]	-
ENSG00000148225	3.01471	2.98701	6.82459	0.921502	0	1.2238	4.27544	0.715101	2.55994	0.102545	0.999964	WDR31	9	113313222	113340298	-	4933	protein_coding	WD repeat domain 31 [Source:HGNC Symbol;Acc:HGNC:21421]	-
ENSG00000196497	4.01962	9.70778	7.79953	3.68601	1.17843	1.2238	7.17564	2.02941	1.78128	0.102831	0.999964	IPO4	14	24180219	24188964	-	5007	protein_coding	importin 4 [Source:HGNC Symbol;Acc:HGNC:19426]	-
ENSG00000158850	336.643	309.155	386.077	339.113	526.76	570.29	343.958	478.721	-0.476087	0.102842	0.999964	B4GALT3	1	161171310	161177968	-	3890	protein_coding	beta-1,4-galactosyltransferase 3 [Source:HGNC Symbol;Acc:HGNC:926]	-
ENSG00000142319	3.01471	0.746752	3.89977	0	0	0	2.55374	0	3.64696	0.102987	0.999964	SLC6A3	5	1392790	1445430	-	4461	protein_coding	solute carrier family 6 member 3 [Source:HGNC Symbol;Acc:HGNC:11049]	-
ENSG00000171954	26.1275	47.7921	12.6742	41.4676	94.2748	35.4902	28.8646	57.0775	-0.972106	0.103192	0.999964	CYP4F22	19	15508493	15552317	+	2644	protein_coding	cytochrome P450 family 4 subfamily F member 22 [Source:HGNC Symbol;Acc:HGNC:26820]	-
ENSG00000205436	3.01471	2.24026	1.94988	0	0	0	2.40162	0	3.56818	0.103616	0.999964	EXOC3L4	14	103100144	103110559	+	3480	protein_coding	exocyst complex component 3 like 4 [Source:HGNC Symbol;Acc:HGNC:20120]	-
ENSG00000121766	144.706	145.617	135.517	158.498	210.94	206.822	141.947	192.087	-0.433644	0.103736	0.999964	ZCCHC17	1	31296982	31364953	+	1921	protein_coding	zinc finger CCHC-type containing 17 [Source:HGNC Symbol;Acc:HGNC:30246]	-
ENSG00000249348	6.02943	8.21427	1.94988	0.921502	0	2.4476	5.39786	1.12303	2.2981	0.103807	0.999964	UGDH-AS1	4	39528019	39594707	+	2787	antisense	UGDH antisense RNA 1 [Source:HGNC Symbol;Acc:HGNC:40601]	-
ENSG00000105767	123.603	77.6622	143.316	83.8567	53.0296	86.8897	114.861	74.592	0.618087	0.103872	0.999964	CADM4	19	43622368	43639839	-	2246	protein_coding	cell adhesion molecule 4 [Source:HGNC Symbol;Acc:HGNC:30825]	-
ENSG00000109686	5.02452	4.48051	9.74942	0	3.5353	1.2238	6.41815	1.58637	2.06842	0.104148	0.999964	SH3D19	4	151102751	151325632	-	7789	protein_coding	SH3 domain containing 19 [Source:HGNC Symbol;Acc:HGNC:30418]	-
ENSG00000158966	4.01962	1.4935	9.74942	11.9795	14.1412	12.238	5.08751	12.7862	-1.35681	0.104226	0.999964	CACHD1	1	64470792	64693058	+	6359	protein_coding	cache domain containing 1 [Source:HGNC Symbol;Acc:HGNC:29314]	-
ENSG00000270760	6.02943	2.24026	4.87471	0	1.17843	1.2238	4.38146	0.800745	2.52109	0.104473	0.999964	AD001527.1	19	36144081	36148348	-	379	antisense	novel transcript, antisense to CAPNS1	-
ENSG00000188372	5.02452	15.6818	7.79953	16.587	27.104	17.1332	9.50195	20.2747	-1.06521	0.104615	0.999964	ZP3	7	76397518	76442071	+	2716	protein_coding	zona pellucida glycoprotein 3 [Source:HGNC Symbol;Acc:HGNC:13189]	-
ENSG00000277840	0	0.746752	0	2.76451	1.17843	4.8952	0.248917	2.94605	-3.18618	0.104626	0.999964	AC026368.1	12	117002463	117003152	+	690	sense_intronic	novel transcript, sense intronic to FBXW8	-
ENSG00000267383	2.00981	5.97402	10.7244	2.76451	1.17843	0	6.23606	1.31431	2.17615	0.10495	0.999964	AC011447.3	19	20125377	20321305	-	3684	antisense	novel transcript, antisense to ZNF486 and ZNF90	-
ENSG00000205583	20.0981	40.3246	29.2483	63.5837	28.2824	64.8614	29.8903	52.2425	-0.799976	0.105009	0.999964	STAG3L1	7	75359194	75395383	+	2094	transcribed_unprocessed_pseudogene	stromal antigen 3-like 1 (pseudogene) [Source:HGNC Symbol;Acc:HGNC:33852]	-
ENSG00000243547	95.466	74.6752	64.3462	76.4847	153.197	128.499	78.1624	119.393	-0.608291	0.105166	0.999964	HNRNPKP4	3	96349554	96350939	+	1386	processed_pseudogene	heterogeneous nuclear ribonucleoprotein K pseudogene 4 [Source:HGNC Symbol;Acc:HGNC:42377]	-
ENSG00000242338	4.01962	6.72077	7.79953	0.921502	0	3.6714	6.17997	1.53097	2.05307	0.105198	0.999964	BMS1P4	10	73715843	73730469	-	1982	transcribed_unprocessed_pseudogene	BMS1, ribosome biogenesis factor pseudogene 4 [Source:HGNC Symbol;Acc:HGNC:23652]	-
ENSG00000236991	4.01962	7.46752	13.6492	0	3.5353	3.6714	8.37877	2.40223	1.85599	0.105289	0.999964	EDRF1-AS1	10	125725634	125752110	-	1989	antisense	EDRF1 antisense RNA 1 [Source:HGNC Symbol;Acc:HGNC:49501]	-
ENSG00000198056	17.0834	19.4156	12.6742	35.0171	30.6393	20.8046	16.3911	28.8203	-0.814276	0.105421	0.999964	PRIM1	12	56731596	56752373	-	2437	protein_coding	DNA primase subunit 1 [Source:HGNC Symbol;Acc:HGNC:9369]	-
ENSG00000169760	0	0	0	1.843	1.17843	3.6714	0	2.23095	-3.74545	0.105592	0.999964	NLGN1	3	173396284	174286644	+	10148	protein_coding	neuroligin 1 [Source:HGNC Symbol;Acc:HGNC:14291]	-
ENSG00000180185	91.4463	79.1557	64.3462	111.502	136.698	90.5611	78.3161	112.92	-0.528425	0.105857	0.999964	FAHD1	16	1826941	1840207	+	3039	protein_coding	fumarylacetoacetate hydrolase domain containing 1 [Source:HGNC Symbol;Acc:HGNC:14169]	-
ENSG00000261008	0	0	0	4.60751	0	3.6714	0	2.75964	-4.06473	0.106335	0.999964	LINC01572	16	72283301	72665009	-	4752	lincRNA	long intergenic non-protein coding RNA 1572 [Source:HGNC Symbol;Acc:HGNC:51385]	-
ENSG00000205560	42.206	39.5779	38.0227	19.3515	34.1746	19.5808	39.9355	24.369	0.718222	0.106354	0.999964	CPT1B	22	50568861	50578465	-	4102	protein_coding	carnitine palmitoyltransferase 1B [Source:HGNC Symbol;Acc:HGNC:2329]	-
ENSG00000008441	252.231	257.629	279.808	188.908	584.504	477.282	263.223	416.898	-0.662056	0.10668	0.999964	NFIX	19	12995608	13098796	+	6302	protein_coding	nuclear factor I X [Source:HGNC Symbol;Acc:HGNC:7788]	CTF/NFI
ENSG00000170915	154.755	179.967	122.843	230.376	185.014	211.717	152.522	209.036	-0.453533	0.107064	0.999964	PAQR8	6	52361421	52407777	+	5057	protein_coding	progestin and adipoQ receptor family member 8 [Source:HGNC Symbol;Acc:HGNC:15708]	-
ENSG00000249863	20.0981	31.3636	30.2232	53.4471	27.104	57.5186	27.2283	46.0232	-0.754728	0.10717	0.999964	AC021106.1	4	37868292	37869978	+	1058	processed_pseudogene	synaptotagmin binding, cytoplasmic RNA interacting protein (SYNCRIP) pseudogene	-
ENSG00000279605	13.0638	11.2013	33.148	4.60751	15.3197	3.6714	19.1377	7.86619	1.28792	0.107491	0.999964	AC067930.6	8	143578358	143583304	+	4947	TEC	TEC	-
ENSG00000250220	3.01471	0	0.974942	2.76451	7.07061	7.34279	1.32989	5.72597	-2.16226	0.107537	0.999964	AC053527.1	4	73259209	73317953	+	685	antisense	novel transcript	-
ENSG00000227055	2.00981	0.746752	4.87471	0	0	0	2.54376	0	3.64243	0.107778	0.999964	AC009961.2	2	159812234	159814009	-	251	processed_pseudogene	centrosomal protein 57kDa (CEP57) pseudogene	-
ENSG00000123094	0	0	0	1.843	3.5353	1.2238	0	2.2007	-3.72932	0.107881	0.999964	RASSF8	12	25959029	26079892	+	7619	protein_coding	Ras association domain family member 8 [Source:HGNC Symbol;Acc:HGNC:13232]	-
ENSG00000240877	0	0	0	1.843	3.5353	1.2238	0	2.2007	-3.72932	0.107881	0.999964	RN7SL521P	7	149125690	149125986	-	297	misc_RNA	RNA, 7SL, cytoplasmic 521, pseudogene [Source:HGNC Symbol;Acc:HGNC:46537]	-
ENSG00000238024	0	0	0	1.843	3.5353	1.2238	0	2.2007	-3.72932	0.107881	0.999964	DDX39BP2	6	29993209	29993605	+	258	unprocessed_pseudogene	DEAD-box helicase 39B pseudogene 2 [Source:HGNC Symbol;Acc:HGNC:33461]	-
ENSG00000235236	0	0	0	1.843	3.5353	1.2238	0	2.2007	-3.72932	0.107881	0.999964	AC137630.2	3	48979918	48983985	-	660	antisense	novel transcript	-
ENSG00000125730	22.1079	45.5519	17.549	42.3891	56.5649	48.952	28.4029	49.302	-0.779387	0.108029	0.999964	C3	19	6677704	6730562	-	8328	protein_coding	complement C3 [Source:HGNC Symbol;Acc:HGNC:1318]	-
ENSG00000134539	536.619	778.862	498.195	612.799	880.291	1111.21	604.559	868.1	-0.520603	0.108073	0.999964	KLRD1	12	10226058	10329600	+	17404	protein_coding	killer cell lectin like receptor D1 [Source:HGNC Symbol;Acc:HGNC:6378]	-
ENSG00000089472	14.0687	2.24026	6.82459	2.76451	1.17843	2.4476	7.71117	2.13018	1.82514	0.108358	0.999964	HEPH	X	66162549	66268867	+	7113	protein_coding	hephaestin [Source:HGNC Symbol;Acc:HGNC:4866]	-
ENSG00000165801	2876.04	3146.07	3346	2586.66	2261.42	2616.48	3122.7	2488.19	0.327671	0.108408	0.999964	ARHGEF40	14	21070270	21090240	+	8189	protein_coding	Rho guanine nucleotide exchange factor 40 [Source:HGNC Symbol;Acc:HGNC:25516]	-
ENSG00000126787	7.03433	9.70778	8.77448	16.587	16.4981	17.1332	8.50553	16.7394	-0.968778	0.108883	0.999964	DLGAP5	14	55148112	55191678	-	3667	protein_coding	DLG associated protein 5 [Source:HGNC Symbol;Acc:HGNC:16864]	-
ENSG00000234572	9.04414	9.70778	15.5991	7.37202	3.5353	2.4476	11.4503	4.45164	1.32461	0.108997	0.999964	LINC01800	2	64846130	64863626	-	1977	lincRNA	long intergenic non-protein coding RNA 1800 [Source:HGNC Symbol;Acc:HGNC:52590]	-
ENSG00000199053	1.0049	2.24026	6.82459	0	0	1.2238	3.35658	0.407933	3.08661	0.109141	0.999964	MIR324	17	7223297	7223379	-	83	miRNA	microRNA 324 [Source:HGNC Symbol;Acc:HGNC:31767]	-
ENSG00000279425	11.054	11.948	9.74942	5.52901	5.89217	0	10.9171	3.80706	1.49411	0.109168	0.999964	AC092279.2	19	24078481	24080669	+	2189	TEC	TEC	-
ENSG00000215304	1.0049	0	0	3.68601	3.5353	1.2238	0.334968	2.81504	-3.13349	0.10936	0.999964	AC135983.1	15	32398956	32435233	-	1097	processed_transcript	novel transcript	-
ENSG00000232934	13.0638	5.22726	10.7244	19.3515	18.855	18.357	9.6718	18.8545	-0.984489	0.109773	0.999964	AL157786.1	10	112395813	112425589	-	3099	antisense	novel transcript, antisense to ACSL5	-
ENSG00000261159	2.00981	0.746752	2.92483	3.68601	5.89217	9.79039	1.8938	6.45619	-1.79202	0.10987	0.999964	AC112484.3	3	128859716	128860526	-	811	lincRNA	novel transcript	-
ENSG00000272910	0	0.746752	0	3.68601	1.17843	3.6714	0.248917	2.84528	-3.14522	0.109872	0.999964	AC090425.2	3	179583262	179583762	-	501	antisense	novel transcript, antisense to ACTL6A	-
ENSG00000161647	14.0687	5.22726	13.6492	2.76451	7.07061	2.4476	10.9817	4.09424	1.42388	0.110472	0.999964	MPP3	17	43800799	43833170	-	4491	protein_coding	membrane palmitoylated protein 3 [Source:HGNC Symbol;Acc:HGNC:7221]	-
ENSG00000100104	112.549	102.305	117.968	127.167	163.802	161.541	110.941	150.837	-0.442076	0.110569	0.999964	SRRD	22	26483877	26494658	+	4319	protein_coding	SRR1 domain containing [Source:HGNC Symbol;Acc:HGNC:33910]	-
ENSG00000128944	35.1717	38.8311	39.9726	53.4471	61.2786	53.8472	37.9918	56.191	-0.562569	0.110911	0.999964	KNSTRN	15	40382721	40394246	+	3654	protein_coding	kinetochore localized astrin (SPAG5) binding protein [Source:HGNC Symbol;Acc:HGNC:30767]	-
ENSG00000258843	0	0	0.974942	6.45052	0	3.6714	0.324981	3.37397	-3.39899	0.111727	0.999964	AL133485.1	14	50821880	50823501	+	392	antisense	uncharacterized LOC105370489 [Source:NCBI gene;Acc:105370489]	-
ENSG00000251546	1.0049	3.73376	4.87471	3.68601	9.42748	15.9094	3.20446	9.67429	-1.56749	0.111981	0.999964	IGKV1D-39	2	89862482	89862981	+	376	IG_V_gene	immunoglobulin kappa variable 1D-39 [Source:HGNC Symbol;Acc:HGNC:5756]	-
ENSG00000238243	194.952	162.792	253.485	143.754	408.917	435.672	203.743	329.448	-0.692359	0.112377	0.999964	OR2W3	1	247895587	247896531	+	945	protein_coding	olfactory receptor family 2 subfamily W member 3 [Source:HGNC Symbol;Acc:HGNC:15021]	-
ENSG00000259158	1.0049	1.4935	7.79953	0	1.17843	0	3.43265	0.392812	3.11529	0.112449	0.999964	ADAM20P1	14	70453541	70483775	-	3733	transcribed_unprocessed_pseudogene	ADAM metallopeptidase domain 20 pseudogene 1 [Source:HGNC Symbol;Acc:HGNC:20102]	-
ENSG00000118785	25.1226	5.22726	4.87471	96.7577	7.07061	6.119	11.7415	36.6491	-1.65825	0.112466	0.999964	SPP1	4	87975650	87983426	+	2321	protein_coding	secreted phosphoprotein 1 [Source:HGNC Symbol;Acc:HGNC:11255]	-
ENSG00000197353	15.0736	41.0714	5.84965	23.0376	103.702	23.2522	20.6649	49.9973	-1.26053	0.112466	0.999964	LYPD2	8	142750150	142752534	-	594	protein_coding	LY6/PLAUR domain containing 2 [Source:HGNC Symbol;Acc:HGNC:25215]	-
ENSG00000174607	5.02452	3.73376	6.82459	2.76451	0	0	5.19429	0.921502	2.36019	0.112623	0.999964	UGT8	4	114598455	114678224	+	4699	protein_coding	UDP glycosyltransferase 8 [Source:HGNC Symbol;Acc:HGNC:12555]	-
ENSG00000144649	6.02943	13.4415	10.7244	3.68601	4.71374	3.6714	10.0651	4.02372	1.33659	0.113267	0.999964	FAM198A	3	42979267	43060211	+	4411	protein_coding	family with sequence similarity 198 member A [Source:HGNC Symbol;Acc:HGNC:24485]	-
ENSG00000197748	3.01471	2.98701	6.82459	1.843	0	0	4.27544	0.614335	2.6489	0.113443	0.999964	CFAP43	10	104129888	104232362	-	7184	protein_coding	cilia and flagella associated protein 43 [Source:HGNC Symbol;Acc:HGNC:26684]	-
ENSG00000276529	6.02943	4.48051	1.94988	8.29352	9.42748	13.4618	4.15328	10.3943	-1.31523	0.11354	0.999964	AP001505.1	21	44978832	44979274	+	443	lincRNA	novel transcript	-
ENSG00000185674	0	0.746752	0	0.921502	7.07061	1.2238	0.248917	3.07197	-3.23908	0.113589	0.999964	LYG2	2	99242246	99255282	-	1206	protein_coding	lysozyme g2 [Source:HGNC Symbol;Acc:HGNC:29615]	-
ENSG00000273156	8.03924	2.98701	15.5991	3.68601	2.35687	2.4476	8.8751	2.83016	1.61916	0.11365	0.999964	AC124016.2	4	82344876	82345540	-	665	lincRNA	novel transcript	-
ENSG00000244734	2.69035e+06	2.22947e+06	2.23978e+06	2.03957e+06	5.33881e+06	3.28313e+06	2.38653e+06	3.55384e+06	-0.574462	0.1138	0.999964	HBB	11	5225464	5229395	-	1304	protein_coding	hemoglobin subunit beta [Source:HGNC Symbol;Acc:HGNC:4827]	-
ENSG00000275807	12.0589	17.1753	12.6742	1.843	11.7843	3.6714	13.9695	5.76625	1.30658	0.114015	0.999964	AC145285.6	16	28822431	28823969	-	1539	antisense	novel transcript, antisense to ATXN2L	-
ENSG00000285498	0	0	0	0	5.89217	2.4476	0	2.77992	-4.05672	0.114022	0.999964	AC104389.6	11	5224309	5225461	-	1153	TEC	TEC	-
ENSG00000235316	38.1864	53.0194	31.1981	22.1161	28.2824	25.6998	40.8013	25.3661	0.696535	0.114043	0.999964	DUSP8P5	10	73731824	73733638	+	1815	processed_pseudogene	dual specificity phosphatase 8 pseudogene 5 [Source:HGNC Symbol;Acc:HGNC:45003]	-
ENSG00000244731	26.1275	42.5649	24.3735	18.43	12.9628	22.0284	31.022	17.8071	0.809069	0.114114	0.999964	C4A	6	31982024	32002681	+	7191	protein_coding	complement C4A (Rodgers blood group) [Source:HGNC Symbol;Acc:HGNC:1323]	-
ENSG00000283189	6.02943	11.2013	8.77448	0.921502	3.5353	4.8952	8.6684	3.11733	1.52604	0.114311	0.999964	AC104452.1	3	49416777	49429314	-	6807	protein_coding	novel protein	-
ENSG00000259516	28.1373	14.1883	23.3986	54.3686	29.4609	29.3712	21.9081	37.7336	-0.803532	0.11435	0.999964	ANP32AP1	15	35181799	35238197	+	1074	transcribed_processed_pseudogene	acidic nuclear phosphoprotein 32 family member A pseudogene 1 [Source:HGNC Symbol;Acc:HGNC:42949]	-
ENSG00000274008	30.1471	25.3896	39.9726	13.8225	77.7767	101.575	31.8364	64.3915	-1.01254	0.114631	0.999964	RF00017	10	69098496	69098794	+	299	misc_RNA		-
ENSG00000105136	49.2403	35.0973	38.0227	47.9181	69.5276	67.309	40.7868	61.5849	-0.59397	0.11469	0.999964	ZNF419	19	57487711	57496097	+	8008	protein_coding	zinc finger protein 419 [Source:HGNC Symbol;Acc:HGNC:20648]	zf-C2H2
ENSG00000279908	2.00981	8.96103	16.574	5.52901	31.8177	34.2664	9.18161	23.871	-1.36826	0.114769	0.999964	AC026748.1	5	1383159	1386409	-	3251	TEC	tec	-
ENSG00000259562	9.04414	2.98701	3.89977	0	2.35687	1.2238	5.31031	1.19356	2.20731	0.114796	0.999964	AC090607.2	15	78290527	78291221	-	695	transcribed_processed_pseudogene	zinc finger CCHC-type and RNA binding motif 1 (ZCRB1) pseudogene	-
ENSG00000163577	29.1422	35.0973	37.0478	45.1536	61.2786	47.7282	33.7625	51.3868	-0.6016	0.114825	0.999964	EIF5A2	3	170888415	170908693	-	5593	protein_coding	eukaryotic translation initiation factor 5A2 [Source:HGNC Symbol;Acc:HGNC:3301]	-
ENSG00000198795	2.00981	2.24026	10.7244	0	0	2.4476	4.99147	0.815866	2.68924	0.114935	0.999964	ZNF521	18	25061926	25352190	-	6223	protein_coding	zinc finger protein 521 [Source:HGNC Symbol;Acc:HGNC:24605]	zf-C2H2
ENSG00000269934	1.0049	0.746752	0	2.76451	10.6059	0	0.583886	4.45681	-2.91666	0.114954	0.999964	AL353593.2	1	228274584	228276066	-	1483	antisense	novel transcript, antisense to OBSCN	-
ENSG00000230587	5.02452	8.21427	10.7244	7.37202	21.2118	24.476	7.98772	17.6866	-1.13068	0.115067	0.999964	LINC02580	2	43097746	43102691	-	952	lincRNA	long intergenic non-protein coding RNA 2580 [Source:HGNC Symbol;Acc:HGNC:53751]	-
ENSG00000256250	1.0049	2.24026	3.89977	0	0	0	2.38164	0	3.55809	0.115087	0.999964	AC073912.1	12	130810606	130812438	+	587	lincRNA	novel transcript	-
ENSG00000272578	50.2452	51.5259	38.0227	31.3311	22.3903	35.4902	46.598	29.7372	0.649304	0.115102	0.999964	AP000347.1	22	23658094	23717356	-	7012	transcribed_unprocessed_pseudogene	glucuronidase, beta (GUSB) pseudogene	-
ENSG00000164691	4712	3940.61	5097	4301.57	2692.72	3260.2	4583.2	3418.17	0.422881	0.115113	0.999964	TAGAP	6	159034468	159045152	-	4089	protein_coding	T cell activation RhoGTPase activating protein [Source:HGNC Symbol;Acc:HGNC:15669]	-
ENSG00000176422	36.1766	37.3376	45.8223	56.2116	58.9217	59.9662	39.7788	58.3665	-0.553677	0.115284	0.999964	SPRYD4	12	56468567	56479707	+	10779	protein_coding	SPRY domain containing 4 [Source:HGNC Symbol;Acc:HGNC:27468]	-
ENSG00000274105	1.0049	2.98701	1.94988	5.52901	12.9628	2.4476	1.9806	6.9798	-1.78536	0.115407	0.999964	AC084824.3	12	32728169	32729024	-	856	sense_intronic	novel transcript, sense intronic to YARS2	-
ENSG00000253209	0	0	0.974942	13.8225	0	0	0.324981	4.60751	-3.85192	0.115592	0.999964	IGHV3-65	14	106666092	106666532	-	341	IG_V_pseudogene	immunoglobulin heavy variable 3-65 (pseudogene) [Source:HGNC Symbol;Acc:HGNC:5618]	-
ENSG00000187837	230.123	498.084	839.425	180.614	1181.97	1922.59	522.544	1095.06	-1.06704	0.11581	0.999964	HIST1H1C	6	26055787	26056428	-	642	protein_coding	histone cluster 1 H1 family member c [Source:HGNC Symbol;Acc:HGNC:4716]	-
ENSG00000241657	13.0638	14.1883	17.549	10.1365	20.0334	68.5328	14.9337	32.9009	-1.13086	0.115896	0.999964	TRBV11-2	7	142433895	142434394	+	408	lincRNA	T cell receptor beta variable 11-2 [Source:HGNC Symbol;Acc:HGNC:12181]	-
ENSG00000165983	62.3041	72.435	70.1958	93.0717	110.773	83.2183	68.3116	95.6876	-0.484417	0.116273	0.999964	PTER	10	16436943	16513745	+	4003	protein_coding	phosphotriesterase related [Source:HGNC Symbol;Acc:HGNC:9590]	-
ENSG00000159403	58.2845	43.3116	74.0956	32.2526	44.7805	36.714	58.5639	37.9157	0.62659	0.116473	0.999964	C1R	12	7080199	7092607	-	5885	protein_coding	complement C1r [Source:HGNC Symbol;Acc:HGNC:1246]	-
ENSG00000270276	20.0981	9.70778	0	0.921502	0	4.8952	9.93529	1.9389	2.3835	0.116488	0.999964	HIST2H4B	1	149854045	149861210	-	1929	protein_coding	histone cluster 2 H4 family member b [Source:HGNC Symbol;Acc:HGNC:29607]	-
ENSG00000154330	27.1324	61.9804	80.9202	11.9795	34.1746	44.0568	56.6777	30.0703	0.926685	0.116823	0.999964	PGM5	9	68328308	68531061	+	7426	protein_coding	phosphoglucomutase 5 [Source:HGNC Symbol;Acc:HGNC:8908]	-
ENSG00000160654	320.565	247.922	227.161	312.389	352.352	396.511	265.216	353.751	-0.415361	0.116825	0.999964	CD3G	11	118344344	118355161	+	3836	protein_coding	CD3g molecule [Source:HGNC Symbol;Acc:HGNC:1675]	-
ENSG00000243155	3.01471	4.48051	10.7244	5.52901	21.2118	18.357	6.0732	15.0326	-1.30228	0.116865	0.999964	AL162431.2	1	180944042	180976482	-	2424	antisense	novel transcript	-
ENSG00000263513	0	0.746752	0.974942	0	8.24904	4.8952	0.573898	4.38141	-2.88989	0.117087	0.999964	FAM72C	1	143955364	143971965	-	2297	protein_coding	family with sequence similarity 72 member C [Source:HGNC Symbol;Acc:HGNC:30602]	-
ENSG00000197057	51.2501	66.4609	54.5967	49.7611	121.379	101.575	57.4359	90.9051	-0.654556	0.117087	0.999964	DTHD1	4	36281622	36345756	+	5618	protein_coding	death domain containing 1 [Source:HGNC Symbol;Acc:HGNC:37261]	-
ENSG00000172216	19296.2	10833.9	16657.9	24101	16181.1	25647.2	15596	21976.4	-0.494821	0.117405	0.999964	CEBPB	20	50190734	50192689	+	1956	protein_coding	CCAAT enhancer binding protein beta [Source:HGNC Symbol;Acc:HGNC:1834]	C/EBP
ENSG00000108395	98.4807	120.974	98.4691	145.597	143.769	138.289	105.975	142.552	-0.425263	0.117453	0.999964	TRIM37	17	58982638	59106921	-	5482	protein_coding	tripartite motif containing 37 [Source:HGNC Symbol;Acc:HGNC:7523]	-
ENSG00000114487	1.0049	0	0	1.843	0	8.56659	0.334968	3.46987	-3.41593	0.117545	0.999964	MORC1	3	108958239	109118142	-	3764	protein_coding	MORC family CW-type zinc finger 1 [Source:HGNC Symbol;Acc:HGNC:7198]	-
ENSG00000188897	1483.24	1629.41	2712.29	1433.86	973.387	1631.32	1941.65	1346.19	0.528278	0.117622	0.999964	AC099489.1	16	11359845	11527245	-	12027	protein_coding	vitellogenin [Source:NCBI gene;Acc:400499]	-
ENSG00000196778	13.0638	13.4415	13.6492	8.29352	1.17843	7.34279	13.3848	5.60492	1.23718	0.117632	0.999964	OR52K1	11	4482646	4493497	+	5456	protein_coding	olfactory receptor family 52 subfamily K member 1 [Source:HGNC Symbol;Acc:HGNC:15222]	-
ENSG00000102984	34.1668	20.9091	27.2984	46.9966	34.1746	48.952	27.4581	43.3744	-0.669195	0.117686	0.999964	ZNF821	16	71859680	71895336	-	3402	protein_coding	zinc finger protein 821 [Source:HGNC Symbol;Acc:HGNC:28043]	-
ENSG00000278970	260.27	250.909	176.464	341.877	262.791	327.978	229.215	310.882	-0.439654	0.117812	0.999964	HEIH	5	180829954	180831605	-	1652	TEC	hepatocellular carcinoma up-regulated EZH2-associated long non-coding RNA [Source:HGNC Symbol;Acc:HGNC:45049]	-
ENSG00000231731	14.0687	33.6038	49.722	17.5085	8.24904	23.2522	32.4648	16.3366	0.992092	0.117844	0.999964	AC010976.1	2	127455394	127514623	+	5510	antisense	novel transcript, antisense to IWS1	-
ENSG00000183426	29.1422	70.1947	75.0705	21.1946	21.2118	53.8472	58.1358	32.0845	0.867712	0.117929	0.999964	NPIPA1	16	14922802	14952060	+	7277	protein_coding	nuclear pore complex interacting protein family member A1 [Source:HGNC Symbol;Acc:HGNC:7909]	-
ENSG00000211696	16.0785	20.1623	9.74942	23.9591	35.353	23.2522	15.3301	27.5214	-0.83117	0.11804	0.999964	TRGV8	7	38330343	38330935	-	468	TR_V_gene	T cell receptor gamma variable 8 [Source:HGNC Symbol;Acc:HGNC:12294]	-
ENSG00000214273	0	0	0.974942	4.60751	1.17843	2.4476	0.324981	2.74451	-3.10313	0.118283	0.999964	AGGF1P1	4	190041342	190043414	+	2073	processed_pseudogene	angiogenic factor with G-patch and FHA domains 1 pseudogene 1 [Source:HGNC Symbol;Acc:HGNC:38051]	-
ENSG00000074695	245.197	251.655	216.437	300.41	337.032	283.921	237.763	307.121	-0.368564	0.118387	0.999964	LMAN1	18	59327823	59359962	-	6767	protein_coding	lectin, mannose binding 1 [Source:HGNC Symbol;Acc:HGNC:6631]	-
ENSG00000228955	1.0049	0.746752	0	0.921502	8.24904	2.4476	0.583886	3.87271	-2.70056	0.11847	0.999964	AL591623.2	1	246632251	246632478	-	222	processed_pseudogene	ribosomal protein L7a (RPL7A) pseudogene	-
ENSG00000230585	0	1.4935	7.79953	0	0	0	3.09768	0	3.93335	0.119141	0.999964	PHBP12	1	50780340	50781150	+	811	processed_pseudogene	prohibitin pseudogene 12 [Source:HGNC Symbol;Acc:HGNC:39291]	-
ENSG00000169224	31.1521	67.2077	38.0227	15.6655	35.353	28.1474	45.4608	26.3887	0.801692	0.119212	0.999964	GCSAML	1	247507058	247577690	+	4680	protein_coding	germinal center associated signaling and motility like [Source:HGNC Symbol;Acc:HGNC:29583]	-
ENSG00000279970	1.0049	0.746752	1.94988	1.843	7.07061	6.119	1.23385	5.01087	-2.02819	0.119789	0.999964	AC023024.2	15	101299656	101301648	-	1993	TEC	TEC	-
ENSG00000130544	53.26	51.5259	41.9225	83.8567	65.9923	62.4138	48.9028	70.7543	-0.536093	0.119966	0.999964	ZNF557	19	7069444	7087968	+	6018	protein_coding	zinc finger protein 557 [Source:HGNC Symbol;Acc:HGNC:28632]	zf-C2H2
ENSG00000158488	1.0049	9.70778	3.89977	6.45052	15.3197	18.357	4.87082	13.3757	-1.40941	0.120157	0.999964	CD1E	1	158353696	158357553	+	2203	protein_coding	CD1e molecule [Source:HGNC Symbol;Acc:HGNC:1638]	-
ENSG00000156313	305.491	283.019	396.801	216.553	248.65	274.131	328.437	246.445	0.414857	0.120184	0.999964	RPGR	X	38269163	38327564	-	8378	protein_coding	retinitis pigmentosa GTPase regulator [Source:HGNC Symbol;Acc:HGNC:10295]	-
ENSG00000122188	126.618	118.734	98.4691	173.242	123.736	176.227	114.607	157.735	-0.461446	0.120294	0.999964	LAX1	1	203765176	203776233	+	3198	protein_coding	lymphocyte transmembrane adaptor 1 [Source:HGNC Symbol;Acc:HGNC:26005]	-
ENSG00000162676	154.755	209.837	124.793	191.672	243.936	248.431	163.128	228.013	-0.478832	0.120495	0.999964	GFI1	1	92474762	92486876	-	3301	protein_coding	growth factor independent 1 transcriptional repressor [Source:HGNC Symbol;Acc:HGNC:4237]	zf-C2H2
ENSG00000088179	461.251	424.155	428.974	530.785	533.831	581.305	438.127	548.64	-0.324512	0.120883	0.999964	PTPN4	2	119759631	119983818	+	12486	protein_coding	protein tyrosine phosphatase, non-receptor type 4 [Source:HGNC Symbol;Acc:HGNC:9656]	-
ENSG00000184786	3.01471	6.72077	9.74942	9.21502	21.2118	13.4618	6.49497	14.6295	-1.15919	0.121316	0.999964	TCTE3	6	169740114	169751587	-	2626	protein_coding	t-complex-associated-testis-expressed 3 [Source:HGNC Symbol;Acc:HGNC:11695]	-
ENSG00000186666	34.1668	22.4026	14.6241	60.8192	25.9256	37.9378	23.7312	41.5608	-0.818278	0.121781	0.999964	BCDIN3D	12	49836039	49843129	-	3721	protein_coding	BCDIN3 domain containing RNA methyltransferase [Source:HGNC Symbol;Acc:HGNC:27050]	-
ENSG00000258919	2.00981	1.4935	0.974942	7.37202	4.71374	3.6714	1.49275	5.25239	-1.83077	0.121997	0.999964	AL049836.1	14	101628984	101632530	-	539	lincRNA	novel transcript	-
ENSG00000189152	2.00981	2.24026	8.77448	0	1.17843	1.2238	4.34151	0.800745	2.50621	0.122039	0.999964	GRAPL	17	19127469	19159176	+	2028	protein_coding	GRB2 related adaptor protein like [Source:HGNC Symbol;Acc:HGNC:37240]	-
ENSG00000225871	14.0687	6.72077	9.74942	2.76451	5.89217	3.6714	10.1796	4.10936	1.31491	0.122126	0.999964	AC245100.2	1	148435105	148436926	+	1679	processed_pseudogene	family with sequence similarity 91, member A1 (FAM91A1) pseudogene	-
ENSG00000227232	271.324	142.63	259.334	154.812	108.416	189.689	224.429	150.972	0.570135	0.122231	0.999964	WASH7P	1	14404	29570	-	1351	unprocessed_pseudogene	WAS protein family homolog 7, pseudogene [Source:HGNC Symbol;Acc:HGNC:38034]	-
ENSG00000171970	8.03924	16.4285	4.87471	23.9591	15.3197	20.8046	9.78083	20.0278	-1.01401	0.122453	0.999964	ZNF57	19	2900898	2918476	+	2327	protein_coding	zinc finger protein 57 [Source:HGNC Symbol;Acc:HGNC:13125]	zf-C2H2
ENSG00000199477	1.0049	5.22726	7.79953	1.843	21.2118	19.5808	4.67723	14.2119	-1.58527	0.122663	0.999964	SNORA31	13	45337480	45337609	-	130	snoRNA	small nucleolar RNA, H/ACA box 31 [Source:HGNC Symbol;Acc:HGNC:32621]	-
ENSG00000166546	26.1275	17.9221	11.6993	13.8225	8.24904	3.6714	18.583	8.58099	1.08745	0.122739	0.999964	BEAN1	16	66427297	66493529	+	7379	protein_coding	brain expressed associated with NEDD4 1 [Source:HGNC Symbol;Acc:HGNC:24160]	-
ENSG00000235105	38.1864	32.8571	49.722	26.7236	103.702	81.9945	40.2552	70.8068	-0.811256	0.122838	0.999964	AL356968.2	1	48435967	48437223	+	1257	processed_pseudogene	amyotrophic lateral sclerosis 2 (juvenile) chromosome region, candidate 2 (ALS2CR2) pseudogene	-
ENSG00000182057	4.01962	4.48051	7.79953	0.921502	2.35687	1.2238	5.43322	1.50072	1.87586	0.122892	0.999964	OGFRP1	22	42269753	42275196	+	1451	lincRNA	opioid growth factor receptor pseudogene 1 [Source:HGNC Symbol;Acc:HGNC:50511]	-
ENSG00000197283	256.251	301.688	307.107	180.614	254.542	219.06	288.348	218.072	0.405432	0.123029	0.999964	SYNGAP1	6	33419661	33457541	+	12129	protein_coding	synaptic Ras GTPase activating protein 1 [Source:HGNC Symbol;Acc:HGNC:11497]	-
ENSG00000273448	1.0049	1.4935	3.89977	6.45052	7.07061	6.119	2.13273	6.54671	-1.63189	0.123216	0.999964	AC006480.2	7	67333047	67334383	+	1337	lincRNA	novel transcript	-
ENSG00000224992	3.01471	5.22726	0.974942	0	1.17843	0	3.07231	0.392812	2.97715	0.123425	0.999964	AL445645.1	9	132768965	132770212	-	1019	sense_intronic	novel transcript	-
ENSG00000057468	4.01962	0	4.87471	0	0	0	2.96478	0	3.86312	0.123489	0.999964	MSH4	1	75796882	75913238	+	3266	protein_coding	mutS homolog 4 [Source:HGNC Symbol;Acc:HGNC:7327]	-
ENSG00000072415	44.2158	39.5779	65.3211	79.2492	65.9923	73.4279	49.7049	72.8898	-0.55838	0.123552	0.999964	MPP5	14	67241109	67335819	+	8743	protein_coding	membrane palmitoylated protein 5 [Source:HGNC Symbol;Acc:HGNC:18669]	-
ENSG00000174527	3.01471	5.97402	3.89977	0	2.35687	0	4.29617	0.785623	2.5182	0.124342	0.999964	MYO1H	12	109347903	109455523	+	4792	protein_coding	myosin IH [Source:HGNC Symbol;Acc:HGNC:13879]	-
ENSG00000178074	129.633	144.87	120.893	196.28	166.159	161.541	131.798	174.66	-0.406482	0.124441	0.999964	C2orf69	2	199911256	199955935	+	4296	protein_coding	chromosome 2 open reading frame 69 [Source:HGNC Symbol;Acc:HGNC:26799]	-
ENSG00000271366	0	3.73376	4.87471	0	0	0	2.86949	0	3.83122	0.124497	0.999964	AC002128.2	19	35251440	35253639	-	618	antisense	novel transcript	-
ENSG00000137103	47.2305	70.9415	68.2459	35.9386	45.959	44.0568	62.1393	41.9848	0.57323	0.124579	0.999964	TMEM8B	9	35814451	35865518	+	16165	protein_coding	transmembrane protein 8B [Source:HGNC Symbol;Acc:HGNC:21427]	-
ENSG00000104921	331.619	284.513	402.651	221.161	229.795	305.95	339.594	252.302	0.429113	0.124683	0.999964	FCER2	19	7688758	7702146	-	2451	protein_coding	Fc fragment of IgE receptor II [Source:HGNC Symbol;Acc:HGNC:3612]	-
ENSG00000187475	14.0687	3.73376	4.87471	3.68601	0	2.4476	7.55905	2.04454	1.83755	0.124949	0.999964	HIST1H1T	6	26107419	26108136	-	718	protein_coding	histone cluster 1 H1 family member t [Source:HGNC Symbol;Acc:HGNC:4720]	-
ENSG00000082397	277.354	279.285	191.089	424.813	319.356	282.698	249.243	342.289	-0.45847	0.124961	0.999964	EPB41L3	18	5392381	5630700	-	12203	protein_coding	erythrocyte membrane protein band 4.1 like 3 [Source:HGNC Symbol;Acc:HGNC:3380]	-
ENSG00000255776	0	0	0	0	7.07061	1.2238	0	2.7648	-4.05038	0.125281	0.999964	VDAC2P2	12	9036344	9037244	+	901	processed_pseudogene	voltage dependent anion channel 2 pseudogene 2 [Source:HGNC Symbol;Acc:HGNC:32693]	-
ENSG00000282386	1.0049	3.73376	0	4.60751	9.42748	4.8952	1.57956	6.31006	-1.92149	0.125446	0.999964	AL358472.4	1	153964361	153965070	+	710	antisense	novel transcript, antisense to SLC39A1	-
ENSG00000254615	7.03433	7.46752	8.77448	3.68601	2.35687	2.4476	7.75878	2.83016	1.43522	0.125578	0.999964	AC027031.2	8	106270144	106272899	+	1419	lincRNA	novel transcript	-
ENSG00000261795	0	0	12.6742	0	0	0	4.22475	0	4.38019	0.125788	0.999964	AC093627.7	7	161765	164972	-	3208	lincRNA	novel transcript	-
ENSG00000155666	27.1324	47.7921	37.0478	51.6041	57.7433	61.19	37.3241	56.8458	-0.596386	0.125797	0.999964	KDM8	16	27203495	27221768	+	4039	protein_coding	lysine demethylase 8 [Source:HGNC Symbol;Acc:HGNC:25840]	-
ENSG00000277701	2.00981	3.73376	2.92483	0	0	1.2238	2.88947	0.407933	2.88231	0.126247	0.999964	AC159540.2	2	97281904	97291780	+	3067	lincRNA	novel transcript	-
ENSG00000255142	4.01962	4.48051	2.92483	0.921502	1.17843	0	3.80832	0.699979	2.41367	0.126265	0.999964	AP006621.2	11	781645	782105	+	284	lincRNA	novel transcript	-
ENSG00000254098	4.01962	4.48051	2.92483	0.921502	1.17843	0	3.80832	0.699979	2.41367	0.126265	0.999964	IGKV2-26	2	89196096	89196829	-	343	IG_V_pseudogene	immunoglobulin kappa variable 2-26 (pseudogene) [Source:HGNC Symbol;Acc:HGNC:5782]	-
ENSG00000252206	3.01471	1.4935	0.974942	5.52901	10.6059	2.4476	1.82772	6.19417	-1.77518	0.126701	0.999964	RNU7-40P	12	56352387	56352450	-	64	snRNA	RNA, U7 small nuclear 40 pseudogene [Source:HGNC Symbol;Acc:HGNC:34136]	-
ENSG00000247982	586.864	804.252	1229.4	400.854	565.649	794.246	873.506	586.916	0.574399	0.12684	0.999964	LINC00926	15	57300365	57307769	+	3669	lincRNA	long intergenic non-protein coding RNA 926 [Source:HGNC Symbol;Acc:HGNC:27514]	-
ENSG00000258730	0	1.4935	0.974942	1.843	5.89217	4.8952	0.822815	4.21012	-2.27928	0.126937	0.999964	ITPK1-AS1	14	93067452	93072152	+	4701	antisense	ITPK1 antisense RNA 1 [Source:HGNC Symbol;Acc:HGNC:20132]	-
ENSG00000265660	0	8.21427	2.92483	0.921502	0	0	3.71303	0.307167	3.25311	0.127196	0.999964	MIR4664	8	143733083	143733153	-	71	miRNA	microRNA 4664 [Source:HGNC Symbol;Acc:HGNC:41777]	-
ENSG00000184557	5692.79	4587.3	4109.38	6656.01	5506.83	6270.75	4796.49	6144.53	-0.357404	0.127445	0.999964	SOCS3	17	78356778	78360077	-	2734	protein_coding	suppressor of cytokine signaling 3 [Source:HGNC Symbol;Acc:HGNC:19391]	-
ENSG00000186907	3.01471	1.4935	1.94988	2.76451	4.71374	13.4618	2.1527	6.98001	-1.69735	0.127679	0.999964	RTN4RL2	11	57460549	57477534	+	2387	protein_coding	reticulon 4 receptor like 2 [Source:HGNC Symbol;Acc:HGNC:23053]	-
ENSG00000273218	0	2.24026	0.974942	2.76451	3.5353	8.56659	1.07173	4.95547	-2.12507	0.127926	0.999964	AC005776.2	19	15346068	15348417	-	1769	lincRNA	novel transcript	-
ENSG00000267742	4.01962	4.48051	0	0	0	0	2.83338	0	3.81399	0.127941	0.999964	SINHCAFP2	18	60016778	60017441	-	664	processed_pseudogene	SINHCAF pseudogene 2 [Source:HGNC Symbol;Acc:HGNC:31737]	-
ENSG00000271079	0	0.746752	0	1.843	3.5353	2.4476	0.248917	2.60864	-3.00766	0.128128	0.999964	CTAGE15	7	143571801	143574387	+	2587	protein_coding	CTAGE family member 15 [Source:HGNC Symbol;Acc:HGNC:37295]	-
ENSG00000131067	116.569	153.831	125.767	71.8772	117.843	93.0087	132.056	94.2431	0.492774	0.128144	0.999964	GGT7	20	34844720	34872860	-	2966	protein_coding	gamma-glutamyltransferase 7 [Source:HGNC Symbol;Acc:HGNC:4259]	-
ENSG00000260452	9.04414	8.21427	17.549	3.68601	0	8.56659	11.6025	4.0842	1.51288	0.128199	0.999964	TPRKBP2	16	28111173	28111647	-	475	processed_pseudogene	TP53RK binding protein pseudogene 2 [Source:HGNC Symbol;Acc:HGNC:44944]	-
ENSG00000273654	6.02943	2.24026	2.92483	5.52901	11.7843	11.0142	3.7315	9.44252	-1.3509	0.128244	0.999964	AC020904.2	19	18022403	18032099	+	1736	transcribed_processed_pseudogene	citrate synthase (CS) pseudogene	-
ENSG00000189298	49.2403	37.3376	24.3735	63.5837	56.5649	50.1758	36.9838	56.7748	-0.621744	0.128382	0.999964	ZKSCAN3	6	28349914	28369177	+	4842	protein_coding	zinc finger with KRAB and SCAN domains 3 [Source:HGNC Symbol;Acc:HGNC:13853]	zf-C2H2
ENSG00000261490	210.025	231.493	241.786	151.126	216.832	134.618	227.768	167.525	0.444159	0.128415	0.999964	AC005674.2	4	10068089	10073019	-	3510	sense_overlapping	novel transcript, overlapping WDR1	-
ENSG00000227758	0	0	0	1.843	5.89217	0	0	2.57839	-3.95807	0.128502	0.999964	AL645939.2	6	29748289	29748513	+	225	unprocessed_pseudogene	HLA complex group 9 pseudogene 5	-
ENSG00000214049	0	0	0	1.843	5.89217	0	0	2.57839	-3.95807	0.128502	0.999964	UCA1	19	15828206	15836326	+	4152	lincRNA	urothelial cancer associated 1 [Source:HGNC Symbol;Acc:HGNC:37126]	-
ENSG00000100216	209.02	197.143	168.665	215.632	316.999	238.641	191.609	257.09	-0.422633	0.12885	0.999964	TOMM22	22	38681948	38685421	+	2191	protein_coding	translocase of outer mitochondrial membrane 22 [Source:HGNC Symbol;Acc:HGNC:18002]	-
ENSG00000135925	37.1815	28.3766	28.2733	27.6451	15.3197	8.56659	31.2771	17.1771	0.841615	0.128869	0.999964	WNT10A	2	218880363	218899581	+	3412	protein_coding	Wnt family member 10A [Source:HGNC Symbol;Acc:HGNC:13829]	-
ENSG00000146122	0	11.948	2.92483	7.37202	27.104	12.238	4.95762	15.5713	-1.60724	0.128901	0.999964	DAAM2	6	39792298	39904877	+	12955	protein_coding	dishevelled associated activator of morphogenesis 2 [Source:HGNC Symbol;Acc:HGNC:18143]	-
ENSG00000245060	113.554	80.6492	74.0956	129.932	113.13	128.499	89.433	123.853	-0.47272	0.12891	0.999964	LINC00847	5	180830957	180835726	+	2453	lincRNA	long intergenic non-protein coding RNA 847 [Source:HGNC Symbol;Acc:HGNC:45050]	-
ENSG00000226777	200.981	233.733	450.423	160.341	195.62	237.417	295.046	197.793	0.577681	0.128921	0.999964	FAM30A	14	105917979	105932642	+	9884	lincRNA	family with sequence similarity 30 member A [Source:HGNC Symbol;Acc:HGNC:19955]	-
ENSG00000181649	3.01471	7.46752	3.89977	3.68601	16.4981	17.1332	4.794	12.4391	-1.33731	0.129081	0.999964	PHLDA2	11	2928273	2929455	-	955	protein_coding	pleckstrin homology like domain family A member 2 [Source:HGNC Symbol;Acc:HGNC:12385]	-
ENSG00000136630	848.14	1011.1	1458.51	595.291	727.094	1029.22	1105.92	783.867	0.497095	0.129124	0.999964	HLX	1	220879400	220885059	+	5660	protein_coding	H2.0 like homeobox [Source:HGNC Symbol;Acc:HGNC:4978]	Homeobox
ENSG00000134531	49.2403	56.7532	40.9476	41.4676	30.6393	20.8046	48.9804	30.9705	0.652971	0.129124	0.999964	EMP1	12	13196716	13219939	+	7838	protein_coding	epithelial membrane protein 1 [Source:HGNC Symbol;Acc:HGNC:3333]	-
ENSG00000272656	6.02943	3.73376	1.94988	0.921502	0	1.2238	3.90436	0.715101	2.43298	0.129131	0.999964	AC024933.1	3	139349024	139349371	-	348	antisense	novel transcript, antisense to MRPS22	-
ENSG00000169583	194.952	159.058	65.3211	160.341	214.475	293.712	139.777	222.843	-0.671082	0.129167	0.999964	CLIC3	9	136994635	136996803	-	1177	protein_coding	chloride intracellular channel 3 [Source:HGNC Symbol;Acc:HGNC:2064]	-
ENSG00000217078	7.03433	2.98701	20.4738	0.921502	0	7.34279	10.165	2.75477	1.91058	0.129292	0.999964	AL021407.1	6	16163377	16163762	-	386	processed_pseudogene	pseudogene similar to part of eukaryotic translation initiation factor 2 subunit 2 EIF2S2	-
ENSG00000100281	142.696	134.415	99.4441	212.867	162.624	144.408	125.519	173.3	-0.46739	0.129913	0.999964	HMGXB4	22	35257452	35295807	+	6006	protein_coding	HMG-box containing 4 [Source:HGNC Symbol;Acc:HGNC:5003]	HMG
ENSG00000159958	215.05	203.117	311.981	224.847	135.52	154.199	243.383	171.522	0.500993	0.130082	0.999964	TNFRSF13C	22	41922023	41926818	-	3944	protein_coding	TNF receptor superfamily member 13C [Source:HGNC Symbol;Acc:HGNC:17755]	-
ENSG00000232600	0	0	0.974942	0	4.71374	4.8952	0.324981	3.20298	-3.29382	0.130176	0.999964	TONSL-AS1	8	144437675	144439971	+	428	antisense	TONSL antisense RNA 1 [Source:HGNC Symbol;Acc:HGNC:51556]	-
ENSG00000261798	4.01962	7.46752	8.77448	1.843	1.17843	3.6714	6.75387	2.23095	1.61812	0.130258	0.999964	AL033527.3	1	39788976	39790171	+	1196	antisense	uncharacterized LOC101929536 [Source:NCBI gene;Acc:101929536]	-
ENSG00000152359	108.53	79.9025	111.143	141.911	100.167	189.689	99.8585	143.922	-0.529294	0.130363	0.999964	POC5	5	75674124	75717481	-	3448	protein_coding	POC5 centriolar protein [Source:HGNC Symbol;Acc:HGNC:26658]	-
ENSG00000105270	4.01962	15.6818	12.6742	0	4.71374	6.119	10.7919	3.61091	1.63023	0.130376	0.999964	CLIP3	19	36014660	36033343	-	3772	protein_coding	CAP-Gly domain containing linker protein 3 [Source:HGNC Symbol;Acc:HGNC:24314]	-
ENSG00000237254	28.1373	14.935	18.5239	9.21502	12.9628	11.0142	20.5321	11.064	0.891104	0.130379	0.999964	TRBV30	7	142812586	142813399	-	447	TR_V_gene	T cell receptor beta variable 30 (gene/pseudogene) [Source:HGNC Symbol;Acc:HGNC:12214]	-
ENSG00000171596	96.4709	206.104	64.3462	156.655	269.862	172.556	122.307	199.691	-0.702418	0.131092	0.999964	NMUR1	2	231523160	231530495	-	3298	protein_coding	neuromedin U receptor 1 [Source:HGNC Symbol;Acc:HGNC:4518]	-
ENSG00000280010	2.00981	3.73376	0.974942	0	0	0	2.2395	0	3.4801	0.131256	0.999964	AP001350.2	11	58627435	58628528	+	1094	TEC	TEC	-
ENSG00000262312	9.04414	31.3636	36.0728	8.29352	12.9628	17.1332	25.4935	12.7965	1.01065	0.131265	0.999964	AC004494.1	16	3542739	3545785	+	2955	antisense	novel transcript, antisense to NLRC3	-
ENSG00000267336	0	0	0	2.76451	4.71374	0	0	2.49275	-3.91412	0.131505	0.999964	EIF4A2P1	18	12912844	12913906	+	1063	processed_pseudogene	eukaryotic translation initiation factor 4A2 pseudogene 1 [Source:HGNC Symbol;Acc:HGNC:37929]	-
ENSG00000252942	0	0	0	2.76451	4.71374	0	0	2.49275	-3.91412	0.131505	0.999964	RNA5SP290	9	99145840	99145966	-	127	rRNA_pseudogene	RNA, 5S ribosomal pseudogene 290 [Source:HGNC Symbol;Acc:HGNC:43190]	-
ENSG00000269974	0	0	0.974942	2.76451	2.35687	2.4476	0.324981	2.52299	-2.9688	0.131696	0.999964	AC091057.4	15	30648797	30649529	+	733	lincRNA	novel transcript	-
ENSG00000262712	0	6.72077	9.74942	0	2.35687	0	5.49006	0.785623	2.85367	0.131743	0.999964	AC012676.1	16	4335870	4337818	-	1949	sense_intronic	novel transcript	-
ENSG00000189283	43.2109	14.1883	26.3234	9.21502	15.3197	19.5808	27.9075	14.7052	0.928051	0.131982	0.999964	FHIT	3	59749310	61251459	-	5439	protein_coding	fragile histidine triad [Source:HGNC Symbol;Acc:HGNC:3701]	-
ENSG00000213240	0	0.746752	0	0	4.71374	4.8952	0.248917	3.20298	-3.29405	0.132175	0.999964	AC239799.1	1	146113652	146229000	-	3411	protein_coding	novel transcript	-
ENSG00000102904	4.01962	0.746752	1.94988	4.60751	12.9628	3.6714	2.23875	7.08056	-1.69376	0.132264	0.999964	TSNAXIP1	16	67806765	67832148	+	3852	protein_coding	translin associated factor X interacting protein 1 [Source:HGNC Symbol;Acc:HGNC:18586]	-
ENSG00000260081	9.04414	6.72077	15.5991	1.843	7.07061	3.6714	10.4547	4.195	1.33561	0.132651	0.999964	AF274858.1	X	153599315	153613937	+	5206	transcribed_processed_pseudogene	uncharacterized LOC105373383 [Source:NCBI gene;Acc:105373383]	-
ENSG00000239911	17.0834	21.6558	26.3234	29.4881	36.5315	37.9378	21.6875	34.6524	-0.670881	0.132655	0.999964	PRKAG2-AS1	7	151877042	151879223	+	1163	antisense	PRKAG2 antisense RNA 1 [Source:HGNC Symbol;Acc:HGNC:40468]	-
ENSG00000279748	5.02452	3.73376	4.87471	1.843	0	1.2238	4.54433	1.02227	2.09606	0.133028	0.999964	AC008764.9	19	16586905	16589409	+	2505	TEC	TEC	-
ENSG00000250462	40.1962	62.7272	46.7972	55.2901	98.9885	72.2041	49.9069	75.4943	-0.587552	0.133103	0.999964	LRRC37BP1	17	30629680	30637466	+	5202	transcribed_unprocessed_pseudogene	leucine rich repeat containing 37B pseudogene 1 [Source:HGNC Symbol;Acc:HGNC:25390]	-
ENSG00000278727	1.0049	5.22726	0.974942	8.29352	16.4981	1.2238	2.40237	8.6718	-1.8053	0.133183	0.999964	AC000403.1	13	76887551	76891135	+	3585	lincRNA	novel transcript	-
ENSG00000260877	1.0049	2.98701	4.87471	0	1.17843	0	2.95554	0.392812	2.90943	0.133322	0.999964	AP005233.2	11	69371463	69372512	+	372	lincRNA	novel transcript	-
ENSG00000105732	154.755	163.539	170.615	194.437	190.906	261.893	162.97	215.745	-0.403081	0.133347	0.999964	ZNF574	19	42068477	42081549	+	4666	protein_coding	zinc finger protein 574 [Source:HGNC Symbol;Acc:HGNC:26166]	zf-C2H2
ENSG00000198876	2195.72	1808.63	2275.51	2110.24	3219.48	2899.18	2093.29	2742.97	-0.389898	0.13341	0.999964	DCAF12	9	34086387	34127399	-	4390	protein_coding	DDB1 and CUL4 associated factor 12 [Source:HGNC Symbol;Acc:HGNC:19911]	-
ENSG00000061656	3.01471	12.6948	14.6241	1.843	4.71374	4.8952	10.1112	3.81731	1.43748	0.133433	0.999964	SPAG4	20	35615892	35621049	+	2240	protein_coding	sperm associated antigen 4 [Source:HGNC Symbol;Acc:HGNC:11214]	-
ENSG00000163751	30.1471	100.812	56.5466	20.2731	54.208	30.595	62.5018	35.0253	0.846944	0.133441	0.999964	CPA3	3	148865256	148897196	+	1848	protein_coding	carboxypeptidase A3 [Source:HGNC Symbol;Acc:HGNC:2298]	-
ENSG00000275693	1.0049	0.746752	0.974942	0.921502	8.24904	3.6714	0.908866	4.28065	-2.22943	0.133455	0.999964	RF02116	10	88992370	88992539	+	170	misc_RNA		-
ENSG00000213658	28.1373	29.8701	33.148	19.3515	21.2118	15.9094	30.3851	18.8243	0.688405	0.133519	0.999964	LAT	16	28984826	28990783	+	4430	protein_coding	linker for activation of T cells [Source:HGNC Symbol;Acc:HGNC:18874]	-
ENSG00000234428	1.0049	1.4935	6.82459	0	0	1.2238	3.10767	0.407933	2.97201	0.133659	0.999964	AC023051.1	12	26623369	26649479	+	876	antisense	novel transcript, antisense to ITPR2	-
ENSG00000279453	51.2501	71.6882	88.7197	50.6826	55.3864	34.2664	70.5527	46.7785	0.590667	0.133725	0.999964	Z99129.4	6	122436789	122439223	-	2435	TEC	TEC	-
ENSG00000224216	7.03433	20.1623	2.92483	4.60751	3.5353	2.4476	10.0405	3.53014	1.51129	0.133834	0.999964	AC234781.1	X	155334858	155351957	-	1721	antisense	novel transcript	-
ENSG00000272906	5.02452	1.4935	0.974942	8.29352	5.89217	7.34279	2.49766	7.17616	-1.55436	0.134116	0.999964	AL353708.3	1	179881607	179882595	-	989	lincRNA	novel transcript, antisense to TOR1AIP1	-
ENSG00000229628	0	0	0.974942	1.843	1.17843	4.8952	0.324981	2.63888	-3.02107	0.13412	0.999964	AC073115.1	7	45990905	46000898	+	532	lincRNA	novel transcript	-
ENSG00000187569	0	0.746752	1.94988	0	2.35687	14.6856	0.898879	5.68082	-2.64698	0.134302	0.999964	DPPA3	12	7711454	7717559	+	1079	protein_coding	developmental pluripotency associated 3 [Source:HGNC Symbol;Acc:HGNC:19199]	-
ENSG00000179915	9.04414	10.4545	8.77448	0	2.35687	7.34279	9.42438	3.23322	1.5984	0.134387	0.999964	NRXN1	2	49918505	51225575	-	24320	protein_coding	neurexin 1 [Source:HGNC Symbol;Acc:HGNC:8008]	-
ENSG00000164066	0	0.746752	0	0	5.89217	3.6714	0.248917	3.18786	-3.28833	0.134615	0.999964	INTU	4	127623271	127726737	+	16066	protein_coding	inturned planar cell polarity protein [Source:HGNC Symbol;Acc:HGNC:29239]	-
ENSG00000163739	317.55	181.461	390.952	299.488	456.054	561.724	296.654	439.089	-0.566152	0.134953	0.999964	CXCL1	4	73869393	73871242	+	1296	protein_coding	C-X-C motif chemokine ligand 1 [Source:HGNC Symbol;Acc:HGNC:4602]	-
ENSG00000180155	33.1619	60.4869	20.4738	43.3106	90.7395	61.19	38.0409	65.08	-0.76208	0.135113	0.999964	LYNX1	8	142771197	142777810	-	5022	protein_coding	Ly6/neurotoxin 1 [Source:HGNC Symbol;Acc:HGNC:29604]	-
ENSG00000285669	9.04414	10.4545	10.7244	17.5085	16.4981	20.8046	10.0743	18.2704	-0.85456	0.135588	0.999964	AC026979.4	8	30192429	30201332	+	4587	lincRNA	novel transcript	-
ENSG00000255571	8.03924	28.3766	16.574	15.6655	36.5315	52.6234	17.6633	34.9401	-0.962615	0.135629	0.999964	MIR9-3HG	15	89361579	89398487	+	7265	lincRNA	MIR9-3 host gene [Source:HGNC Symbol;Acc:HGNC:27388]	-
ENSG00000137338	1.0049	8.21427	6.82459	8.29352	22.3903	9.79039	5.34792	13.4914	-1.30676	0.135651	0.999964	PGBD1	6	28281572	28302549	+	3100	protein_coding	piggyBac transposable element derived 1 [Source:HGNC Symbol;Acc:HGNC:19398]	-
ENSG00000116285	2.00981	3.73376	2.92483	11.058	5.89217	6.119	2.88947	7.68973	-1.40827	0.135657	0.999964	ERRFI1	1	8004404	8026308	-	4186	protein_coding	ERBB receptor feedback inhibitor 1 [Source:HGNC Symbol;Acc:HGNC:18185]	-
ENSG00000171962	27.1324	35.0973	33.148	17.5085	24.7471	17.1332	31.7926	19.7963	0.690137	0.1357	0.999964	DRC3	17	17972813	18016889	+	7332	protein_coding	dynein regulatory complex subunit 3 [Source:HGNC Symbol;Acc:HGNC:25384]	-
ENSG00000135119	8.03924	9.70778	12.6742	1.843	3.5353	7.34279	10.1404	4.24037	1.29152	0.135777	0.999964	RNFT2	12	116738178	116853631	+	6487	protein_coding	ring finger protein, transmembrane 2 [Source:HGNC Symbol;Acc:HGNC:25905]	-
ENSG00000224093	1.0049	1.4935	6.82459	0.921502	0	0	3.10767	0.307167	2.97214	0.135907	0.999964	AL109613.1	1	93592199	93605573	+	1954	antisense	novel transcript	-
ENSG00000003249	22.1079	58.9934	116.993	26.7236	42.4236	39.1616	66.0314	36.1029	0.874611	0.135971	0.999964	DBNDD1	16	90004865	90020128	-	4791	protein_coding	dysbindin domain containing 1 [Source:HGNC Symbol;Acc:HGNC:28455]	-
ENSG00000207129	3.01471	1.4935	1.94988	0	0	0	2.1527	0	3.40581	0.136107	0.999964	RNA5SP187	5	88274258	88274376	-	119	rRNA_pseudogene	RNA, 5S ribosomal pseudogene 187 [Source:HGNC Symbol;Acc:HGNC:43087]	-
ENSG00000204983	3.01471	1.4935	1.94988	0	0	0	2.1527	0	3.40581	0.136107	0.999964	PRSS1	7	142749468	142753076	+	1876	protein_coding	serine protease 1 [Source:HGNC Symbol;Acc:HGNC:9475]	-
ENSG00000169951	77.3777	82.8895	85.7949	136.382	110.773	90.5611	82.0207	112.572	-0.460426	0.136139	0.999964	ZNF764	16	30553764	30558498	-	3113	protein_coding	zinc finger protein 764 [Source:HGNC Symbol;Acc:HGNC:28200]	zf-C2H2
ENSG00000118894	15.0736	18.6688	17.549	30.4096	31.8177	22.0284	17.0971	28.0852	-0.715349	0.136143	0.999964	EEF2KMT	16	5084304	5097808	-	3128	protein_coding	eukaryotic elongation factor 2 lysine methyltransferase [Source:HGNC Symbol;Acc:HGNC:32221]	-
ENSG00000274124	4.01962	6.72077	2.92483	1.843	0	1.2238	4.55507	1.02227	2.11726	0.136168	0.999964	AC074029.3	12	48152817	48153128	+	312	antisense	novel transcript, antisense to ASB8	-
ENSG00000279423	0	0.746752	0	1.843	1.17843	4.8952	0.248917	2.63888	-3.02122	0.136254	0.999964	AL445363.3	14	34541044	34541714	+	671	TEC	TEC	-
ENSG00000125657	8.03924	9.70778	3.89977	11.9795	24.7471	9.79039	7.21559	15.5057	-1.08732	0.136424	0.999964	TNFSF9	19	6530999	6535928	+	1665	protein_coding	TNF superfamily member 9 [Source:HGNC Symbol;Acc:HGNC:11939]	-
ENSG00000154945	117.574	135.909	97.4942	176.928	130.806	168.884	116.992	158.873	-0.440344	0.136509	0.999964	ANKRD40	17	50693190	50707924	-	4849	protein_coding	ankyrin repeat domain 40 [Source:HGNC Symbol;Acc:HGNC:28233]	-
ENSG00000175906	8.03924	18.6688	4.87471	18.43	27.104	18.357	10.5276	21.297	-0.989299	0.136558	0.999964	ARL4D	17	43398959	43401137	+	1612	protein_coding	ADP ribosylation factor like GTPase 4D [Source:HGNC Symbol;Acc:HGNC:656]	-
ENSG00000283378	90.4414	257.629	110.168	66.3482	140.234	68.5328	152.746	91.7049	0.740838	0.136643	0.999964	CNTNAP3C	9	61330717	61453030	+	1728	protein_coding	contactin associated protein like 3C [Source:HGNC Symbol;Acc:HGNC:53878]	-
ENSG00000225370	0	0.746752	0.974942	0.921502	5.89217	3.6714	0.573898	3.49502	-2.55892	0.136748	0.999964	AC243962.1	19	54671231	54672591	+	579	unprocessed_pseudogene	pseudogene similar to leukocyte immunoglobulin-like receptor	-
ENSG00000172771	33.1619	38.8311	66.296	11.9795	28.2824	39.1616	46.0963	26.4745	0.812011	0.136852	0.999964	EFCAB12	3	129401321	129428651	-	7789	protein_coding	EF-hand calcium binding domain 12 [Source:HGNC Symbol;Acc:HGNC:28061]	-
ENSG00000252311	0	0	0	6.45052	0	1.2238	0	2.55811	-3.96581	0.136911	0.999964	RNU1-103P	16	85781775	85781899	-	125	snRNA	RNA, U1 small nuclear 103, pseudogene [Source:HGNC Symbol;Acc:HGNC:48445]	-
ENSG00000218305	12.0589	4.48051	3.89977	1.843	2.35687	2.4476	6.81305	2.21582	1.62012	0.136939	0.999964	CDC14C	7	48919765	48927454	+	3115	protein_coding	cell division cycle 14C [Source:HGNC Symbol;Acc:HGNC:22427]	-
ENSG00000188542	35.1717	70.9415	65.3211	59.8977	95.4532	110.142	57.1447	88.4976	-0.622472	0.136942	0.999964	DUSP28	2	240560054	240564014	+	3709	protein_coding	dual specificity phosphatase 28 [Source:HGNC Symbol;Acc:HGNC:33237]	-
ENSG00000265917	2.00981	1.4935	2.92483	0	0	0	2.14271	0	3.40017	0.13704	0.999964	MIR3685	12	95309923	95309984	+	62	miRNA	microRNA 3685 [Source:HGNC Symbol;Acc:HGNC:38886]	-
ENSG00000255559	2.00981	2.98701	0	8.29352	3.5353	6.119	1.66561	5.98261	-1.81285	0.137174	0.999964	ZNF252P-AS1	8	145002811	145006046	+	3236	antisense	ZNF252P antisense RNA 1 [Source:HGNC Symbol;Acc:HGNC:27821]	-
ENSG00000269313	11.054	19.4156	9.74942	20.2731	24.7471	26.9236	13.4063	23.9813	-0.817515	0.137347	0.999964	MAGIX	X	49162564	49168483	+	5107	protein_coding	MAGI family member, X-linked [Source:HGNC Symbol;Acc:HGNC:30006]	-
ENSG00000106086	68.3335	61.2337	50.697	97.6793	89.561	67.309	60.0881	84.8497	-0.501178	0.137474	0.999964	PLEKHA8	7	30027404	30130483	+	10886	protein_coding	pleckstrin homology domain containing A8 [Source:HGNC Symbol;Acc:HGNC:30037]	-
ENSG00000101280	8.03924	11.948	17.549	5.52901	5.89217	6.119	12.5121	5.84673	1.10059	0.137494	0.999964	ANGPT4	20	869899	916317	-	4676	protein_coding	angiopoietin 4 [Source:HGNC Symbol;Acc:HGNC:487]	-
ENSG00000213600	12.0589	12.6948	17.549	1.843	4.71374	12.238	14.1009	6.26491	1.20307	0.137545	0.999964	U73169.1	3	50239618	50239984	+	367	sense_intronic	novel transcript, sense intronic to GNAI2	-
ENSG00000103184	25.1226	30.6168	103.344	23.9591	25.9256	35.4902	53.0278	28.4583	0.898185	0.137868	0.999964	SEC14L5	16	4958317	5019158	+	6477	protein_coding	SEC14 like lipid binding 5 [Source:HGNC Symbol;Acc:HGNC:29032]	-
ENSG00000235681	0	1.4935	0	4.60751	4.71374	1.2238	0.497835	3.51502	-2.68859	0.138013	0.999964	AC245884.3	19	54446830	54447047	+	218	processed_pseudogene	LSM6 homolog, U6 small nuclear RNA associated (S. cerevisiae) (LSM6) pseudogene	-
ENSG00000215374	1.0049	2.24026	0	1.843	9.42748	3.6714	1.08172	4.98063	-2.12988	0.138081	0.999964	FAM66B	8	7301611	7355354	-	3339	lincRNA	family with sequence similarity 66 member B [Source:HGNC Symbol;Acc:HGNC:28890]	-
ENSG00000218819	0	1.4935	9.74942	0.921502	0	0	3.74764	0.307167	3.24464	0.1388	0.999964	TDRD15	2	21123917	21143272	+	6135	protein_coding	tudor domain containing 15 [Source:HGNC Symbol;Acc:HGNC:45037]	-
ENSG00000111319	10.049	2.98701	8.77448	18.43	15.3197	11.0142	7.27018	14.9213	-1.06925	0.138831	0.999964	SCNN1A	12	6346843	6377730	-	5876	protein_coding	sodium channel epithelial 1 alpha subunit [Source:HGNC Symbol;Acc:HGNC:10599]	-
ENSG00000175711	287.403	417.434	470.897	280.137	313.464	288.817	391.911	294.139	0.414859	0.138872	0.999964	B3GNTL1	17	82942155	83051810	-	6891	protein_coding	UDP-GlcNAc:betaGal beta-1,3-N-acetylglucosaminyltransferase like 1 [Source:HGNC Symbol;Acc:HGNC:21727]	-
ENSG00000233175	28.1373	32.1103	43.8724	28.5666	20.0334	13.4618	34.7067	20.6873	0.731465	0.138981	0.999964	AC008105.1	17	45238028	45241734	-	2293	antisense	uncharacterized LOC107985040 [Source:NCBI gene;Acc:107985040]	-
ENSG00000204103	850.15	722.109	495.27	1323.28	950.997	669.418	689.176	981.231	-0.510283	0.139078	0.999964	MAFB	20	40685848	40689240	-	3393	protein_coding	MAF bZIP transcription factor B [Source:HGNC Symbol;Acc:HGNC:6408]	TF_bZIP
ENSG00000115902	97.4758	127.695	116.018	127.167	218.01	135.842	113.729	160.34	-0.492048	0.139454	0.999964	SLC1A4	2	64988477	65023865	+	6939	protein_coding	solute carrier family 1 member 4 [Source:HGNC Symbol;Acc:HGNC:10942]	-
ENSG00000160307	14.0687	4.48051	19.4988	24.8806	7.07061	53.8472	12.6827	28.5994	-1.18265	0.139561	0.999964	S100B	21	46598962	46605208	-	1448	protein_coding	S100 calcium binding protein B [Source:HGNC Symbol;Acc:HGNC:10500]	-
ENSG00000280286	5.02452	2.98701	0	8.29352	5.89217	9.79039	2.67051	7.99203	-1.58078	0.139561	0.999964	FRG1KP	9	65646982	65652679	-	341	unprocessed_pseudogene	FSHD region gene 1 family member K, pseudogene [Source:HGNC Symbol;Acc:HGNC:51769]	-
ENSG00000214688	27.1324	50.0324	87.7448	23.9591	22.3903	47.7282	54.9699	31.3592	0.815216	0.139754	0.999964	C10orf105	10	71711702	71737824	-	4933	protein_coding	chromosome 10 open reading frame 105 [Source:HGNC Symbol;Acc:HGNC:20304]	-
ENSG00000273812	10.049	5.97402	3.89977	30.4096	8.24904	7.34279	6.64094	15.3338	-1.23084	0.13987	0.999964	BX640514.2	20	62596732	62603115	-	625	lincRNA	novel transcript	-
ENSG00000280237	18.0883	41.8181	46.7972	18.43	24.7471	19.5808	35.5679	20.9193	0.772888	0.139925	0.999964	MIR4697HG	11	133896438	133901601	-	5164	TEC	MIR4697 host gene [Source:HGNC Symbol;Acc:HGNC:27448]	-
ENSG00000134571	377.844	318.863	398.751	320.683	280.467	245.984	365.153	282.378	0.368449	0.139936	0.999964	MYBPC3	11	47331397	47352702	-	4280	protein_coding	myosin binding protein C, cardiac [Source:HGNC Symbol;Acc:HGNC:7551]	-
ENSG00000174059	9.04414	8.21427	1.94988	0.921502	1.17843	3.6714	6.40277	1.92378	1.77614	0.139995	0.999964	CD34	1	207880972	207911402	-	9219	protein_coding	CD34 molecule [Source:HGNC Symbol;Acc:HGNC:1662]	-
ENSG00000262147	2.00981	4.48051	1.94988	0.921502	0	0	2.8134	0.307167	2.84975	0.140096	0.999964	AC124283.2	17	82587313	82588411	-	318	antisense	novel transcript, antisense FOXK2	-
ENSG00000262663	1.0049	3.73376	3.89977	0.921502	0	0	2.87948	0.307167	2.87759	0.140168	0.999964	AC087222.1	17	82918282	82918785	+	504	lincRNA	novel transcript, sense intronic TBCD	-
ENSG00000242325	2.00981	0.746752	3.89977	0	0	0	2.21878	0	3.44515	0.140217	0.999964	RPS12P31	19	32636078	32636475	+	398	processed_pseudogene	ribosomal protein S12 pseudogene 31 [Source:HGNC Symbol;Acc:HGNC:35578]	-
ENSG00000280216	4.01962	1.4935	2.92483	0	0	1.2238	2.81265	0.407933	2.82441	0.140277	0.999964	AL022326.2	22	39379610	39380015	+	406	TEC	TEC	-
ENSG00000259442	3.01471	4.48051	3.89977	1.843	0	0	3.79833	0.614335	2.48897	0.140297	0.999964	AC105339.3	15	82744223	82750289	+	1091	antisense	novel transcript, antisense FSD2	-
ENSG00000267016	0	1.4935	0.974942	0.921502	3.5353	8.56659	0.822815	4.34113	-2.32311	0.140404	0.999964	AC111170.1	17	77469162	77472770	-	1132	antisense	novel transcript, antisense to SEPT9	-
ENSG00000173991	26.1275	24.6428	41.9225	16.587	21.2118	18.357	30.8976	18.7186	0.722844	0.140521	0.999964	TCAP	17	39664187	39666555	+	2123	protein_coding	titin-cap [Source:HGNC Symbol;Acc:HGNC:11610]	-
ENSG00000274987	10.049	11.948	14.6241	6.45052	7.07061	3.6714	12.2071	5.73084	1.08184	0.140653	0.999964	AC092794.1	12	25210652	25211233	+	582	antisense	novel transcript, antisense to KRAS	-
ENSG00000172139	3.01471	0	7.79953	0	0	1.2238	3.60475	0.407933	3.18176	0.140741	0.999964	SLC9C1	3	112140887	112294258	-	4250	protein_coding	solute carrier family 9 member C1 [Source:HGNC Symbol;Acc:HGNC:31401]	-
ENSG00000168754	1.0049	0	3.89977	4.60751	8.24904	4.8952	1.63489	5.91725	-1.90208	0.141091	0.999964	FAM178B	2	96875882	96986592	-	3545	protein_coding	family with sequence similarity 178 member B [Source:HGNC Symbol;Acc:HGNC:28036]	-
ENSG00000011243	780.811	727.337	853.074	513.277	626.927	711.027	787.074	617.077	0.351737	0.141147	0.999964	AKAP8L	19	15380048	15419141	-	5081	protein_coding	A-kinase anchoring protein 8 like [Source:HGNC Symbol;Acc:HGNC:29857]	-
ENSG00000180787	72.3532	62.7272	56.5466	86.6212	89.561	85.6659	63.8756	87.2827	-0.451215	0.141491	0.999964	ZFP3	17	5078248	5096374	+	5206	protein_coding	ZFP3 zinc finger protein [Source:HGNC Symbol;Acc:HGNC:12861]	zf-C2H2
ENSG00000261799	59.2894	61.2337	63.3712	105.973	74.2414	75.8755	61.2981	85.3632	-0.482666	0.141665	0.999964	AC007406.5	12	273954	277123	-	3170	sense_overlapping	novel transcript	-
ENSG00000186854	202.991	213.571	285.658	154.812	175.587	198.255	234.073	176.218	0.410757	0.141752	0.999964	TRABD2A	2	84821650	84907008	-	8771	protein_coding	TraB domain containing 2A [Source:HGNC Symbol;Acc:HGNC:27013]	-
ENSG00000231760	1.0049	0.746752	0.974942	4.60751	1.17843	6.119	0.908866	3.96831	-2.14129	0.141814	0.999964	AL355312.2	6	149796151	149799150	-	2117	antisense	novel transcript	-
ENSG00000197077	67.3286	103.052	49.722	100.444	86.0257	145.632	73.3675	110.701	-0.586614	0.141822	0.999964	KIAA1671	22	24952730	25197448	+	16439	protein_coding	KIAA1671 [Source:HGNC Symbol;Acc:HGNC:29345]	-
ENSG00000117724	56.2747	41.0714	58.4965	39.6246	27.104	36.714	51.9475	34.4809	0.582579	0.141895	0.999964	CENPF	1	214603195	214664588	+	11690	protein_coding	centromere protein F [Source:HGNC Symbol;Acc:HGNC:1857]	-
ENSG00000145075	8.03924	12.6948	11.6993	15.6655	23.5687	19.5808	10.8111	19.605	-0.844448	0.142145	0.999964	CCDC39	3	180614008	180870933	-	4978	protein_coding	coiled-coil domain containing 39 [Source:HGNC Symbol;Acc:HGNC:25244]	-
ENSG00000123154	24.1177	41.8181	44.8473	45.1536	53.0296	73.4279	36.9277	57.2037	-0.622929	0.142342	0.999964	WDR83	19	12666800	12675832	+	2360	protein_coding	WD repeat domain 83 [Source:HGNC Symbol;Acc:HGNC:32672]	-
ENSG00000281490	174.853	240.454	243.735	184.3	144.947	166.437	219.681	165.228	0.410557	0.142548	0.999964	CICP14	7	128655962	128658791	-	2732	processed_pseudogene	capicua transcriptional repressor pseudogene 14 [Source:HGNC Symbol;Acc:HGNC:38542]	-
ENSG00000260287	5.02452	10.4545	11.6993	23.0376	10.6059	19.5808	9.05945	17.7414	-0.968623	0.142586	0.999964	TBC1D3G	17	36323884	36334759	+	2065	protein_coding	TBC1 domain family member 3G [Source:HGNC Symbol;Acc:HGNC:29860]	-
ENSG00000213937	92.4512	103.799	188.164	54.3686	60.1002	127.275	128.138	80.5813	0.672549	0.14259	0.999964	CLDN9	16	3012456	3014505	+	2050	protein_coding	claudin 9 [Source:HGNC Symbol;Acc:HGNC:2051]	-
ENSG00000261770	8.03924	4.48051	13.6492	5.52901	2.35687	1.2238	8.72298	3.03656	1.4683	0.142672	0.999964	AC006504.1	19	27757184	27760849	-	3666	lincRNA	novel transcript	-
ENSG00000283164	5.02452	2.98701	5.84965	0.921502	0	2.4476	4.62039	1.12303	2.05531	0.142971	0.999964	AC012507.4	2	230924567	230929919	+	504	antisense	novel transcript, antisense to GPR55	-
ENSG00000234636	21.103	13.4415	17.549	7.37202	8.24904	12.238	17.3645	9.28635	0.907765	0.143309	0.999964	MED14OS	X	40735400	40738701	+	900	antisense	MED14 opposite strand [Source:HGNC Symbol;Acc:HGNC:40162]	-
ENSG00000260742	13.0638	17.9221	18.5239	9.21502	5.89217	11.0142	16.5032	8.70713	0.924739	0.143345	0.999964	AC009962.1	2	181887851	181891663	-	3813	antisense	novel transcript, antisense to SSFA2	-
ENSG00000174225	4.01962	3.73376	5.84965	0.921502	2.35687	0	4.53434	1.09279	2.04924	0.143363	0.999964	ARL13A	X	100969708	100990829	+	1535	protein_coding	ADP ribosylation factor like GTPase 13A [Source:HGNC Symbol;Acc:HGNC:31709]	-
ENSG00000176641	2.00981	2.24026	7.79953	1.843	0	0	4.01653	0.614335	2.5659	0.143421	0.999964	RNF152	18	61808063	61894247	-	10632	protein_coding	ring finger protein 152 [Source:HGNC Symbol;Acc:HGNC:26811]	-
ENSG00000260924	13.0638	11.948	6.82459	4.60751	5.89217	3.6714	10.6121	4.72369	1.16986	0.143485	0.999964	LINC01311	22	19171395	19172839	+	1445	antisense	long intergenic non-protein coding RNA 1311 [Source:HGNC Symbol;Acc:HGNC:50503]	-
ENSG00000206530	55.2698	45.5519	43.8724	29.4881	30.6393	37.9378	48.2313	32.6884	0.563706	0.14355	0.999964	CFAP44	3	113286947	113441610	-	12143	protein_coding	cilia and flagella associated protein 44 [Source:HGNC Symbol;Acc:HGNC:25631]	-
ENSG00000247626	55.2698	74.6752	58.4965	86.6212	95.4532	79.5469	62.8138	87.2071	-0.4687	0.143672	0.999964	MARS2	2	197705369	197708387	+	3019	protein_coding	methionyl-tRNA synthetase 2, mitochondrial [Source:HGNC Symbol;Acc:HGNC:25133]	-
ENSG00000122126	32.157	54.5129	39.9726	73.7202	60.1002	53.8472	42.2142	62.5558	-0.563509	0.143827	0.999964	OCRL	X	129539849	129592561	+	6064	protein_coding	OCRL, inositol polyphosphate-5-phosphatase [Source:HGNC Symbol;Acc:HGNC:8108]	-
ENSG00000139055	61.2992	50.7791	47.7721	35.9386	36.5315	37.9378	53.2835	36.8026	0.533298	0.143887	0.999964	ERP27	12	14914035	14939082	-	2426	protein_coding	endoplasmic reticulum protein 27 [Source:HGNC Symbol;Acc:HGNC:26495]	-
ENSG00000139631	418.04	445.064	613.238	340.034	334.675	440.568	492.114	371.759	0.405017	0.143892	0.999964	CSAD	12	53157663	53180909	-	4390	protein_coding	cysteine sulfinic acid decarboxylase [Source:HGNC Symbol;Acc:HGNC:18966]	-
ENSG00000274134	1.0049	2.98701	7.79953	0.921502	1.17843	0	3.93048	0.699979	2.4549	0.144051	0.999964	MIR6774	16	85918347	85918416	+	70	miRNA	microRNA 6774 [Source:HGNC Symbol;Acc:HGNC:50202]	-
ENSG00000270330	5.02452	5.22726	4.87471	0.921502	2.35687	1.2238	5.04217	1.50072	1.77316	0.144097	0.999964	AL009183.1	1	7942372	7942726	+	355	processed_pseudogene	small EDRK-rich factor 2 (SERF2) pseudogene	-
ENSG00000223060	3.01471	5.97402	3.89977	0.921502	1.17843	1.2238	4.29617	1.10791	1.97984	0.144357	0.999964	RF00019	19	56105416	56105510	+	95	misc_RNA		-
ENSG00000158186	48.2354	69.4479	38.9977	64.5052	78.9551	86.8897	52.227	76.7833	-0.545953	0.144456	0.999964	MRAS	3	138347648	138405534	+	6365	protein_coding	muscle RAS oncogene homolog [Source:HGNC Symbol;Acc:HGNC:7227]	-
ENSG00000075131	14.0687	13.4415	7.79953	16.587	25.9256	20.8046	11.7699	21.1057	-0.832179	0.144512	0.999964	TIPIN	15	66336206	66386746	-	2755	protein_coding	TIMELESS interacting protein [Source:HGNC Symbol;Acc:HGNC:30750]	-
ENSG00000174844	3.01471	2.24026	0	2.76451	12.9628	3.6714	1.75166	6.46623	-1.86517	0.144519	0.999964	DNAH12	3	57293699	57544344	-	13275	protein_coding	dynein axonemal heavy chain 12 [Source:HGNC Symbol;Acc:HGNC:2943]	-
ENSG00000229334	2.00981	2.24026	1.94988	0	0	0	2.06665	0	3.35476	0.144563	0.999964	AC046143.1	3	194632923	194645401	+	972	antisense	novel transcript	-
ENSG00000285665	5.02452	0.746752	8.77448	0.921502	1.17843	1.2238	4.84858	1.10791	2.12324	0.144572	0.999964	AL031274.1	1	171339299	171339959	+	661	processed_pseudogene	DNA topoisomerase I pseudogene 1	-
ENSG00000178531	0	1.4935	6.82459	0	0	0	2.7727	0	3.77385	0.144755	0.999964	CTXN1	19	7924485	7926166	-	1274	protein_coding	cortexin 1 [Source:HGNC Symbol;Acc:HGNC:31108]	-
ENSG00000239906	14.0687	41.8181	55.5717	25.8021	9.42748	23.2522	37.1528	19.4939	0.926578	0.144843	0.999964	AL627309.2	1	139790	140339	-	323	antisense	novel transcript	-
ENSG00000214894	23.1128	20.1623	26.3234	51.6041	29.4609	29.3712	23.1995	36.8121	-0.679739	0.144846	0.999964	LINC00243	6	30798654	30830659	-	2171	lincRNA	long intergenic non-protein coding RNA 243 [Source:HGNC Symbol;Acc:HGNC:30956]	-
ENSG00000256069	2.00981	7.46752	1.94988	4.60751	15.3197	11.0142	3.80907	10.3138	-1.38445	0.145067	0.999964	A2MP1	12	9228533	9275817	-	4657	transcribed_unprocessed_pseudogene	alpha-2-macroglobulin pseudogene 1 [Source:HGNC Symbol;Acc:HGNC:8]	-
ENSG00000198046	10.049	8.21427	12.6742	2.76451	1.17843	8.56659	10.3125	4.16985	1.3252	0.145126	0.999964	ZNF667	19	56439325	56478065	-	8810	protein_coding	zinc finger protein 667 [Source:HGNC Symbol;Acc:HGNC:28854]	zf-C2H2
ENSG00000182902	9.04414	4.48051	7.79953	1.843	0	4.8952	7.10806	2.24607	1.67249	0.145249	0.999964	SLC25A18	22	17563439	17590994	+	4741	protein_coding	solute carrier family 25 member 18 [Source:HGNC Symbol;Acc:HGNC:10988]	-
ENSG00000227388	1.0049	0	0.974942	2.76451	2.35687	4.8952	0.659949	3.33886	-2.41206	0.145312	0.999964	AL133410.1	9	35772163	35790432	+	952	lincRNA	novel transcript	-
ENSG00000197696	20.0981	21.6558	20.4738	11.058	16.4981	7.34279	20.7426	11.633	0.835197	0.145367	0.999964	NMB	15	84655129	84658563	-	1022	protein_coding	neuromedin B [Source:HGNC Symbol;Acc:HGNC:7842]	-
ENSG00000169313	42.206	104.545	80.9202	35.9386	63.6355	45.2806	75.8905	48.2849	0.660914	0.145378	0.999964	P2RY12	3	151337380	151384812	-	1859	protein_coding	purinergic receptor P2Y12 [Source:HGNC Symbol;Acc:HGNC:18124]	-
ENSG00000100271	20.0981	30.6168	14.6241	35.9386	40.0668	30.595	21.7797	35.5335	-0.694448	0.145508	0.999964	TTLL1	22	43039644	43089428	-	1749	protein_coding	tubulin tyrosine ligase like 1 [Source:HGNC Symbol;Acc:HGNC:1312]	-
ENSG00000079150	4.01962	9.70778	4.87471	1.843	0	3.6714	6.2007	1.83813	1.77531	0.145754	0.999964	FKBP7	2	178463664	178478600	-	3080	protein_coding	FK506 binding protein 7 [Source:HGNC Symbol;Acc:HGNC:3723]	-
ENSG00000196878	12.0589	15.6818	11.6993	39.6246	15.3197	17.1332	13.1467	24.0258	-0.877923	0.145955	0.999964	LAMB3	1	209614870	209652466	-	4688	protein_coding	laminin subunit beta 3 [Source:HGNC Symbol;Acc:HGNC:6490]	-
ENSG00000226396	1.0049	0	5.84965	5.52901	4.71374	13.4618	2.28485	7.90151	-1.8214	0.14601	0.999964	AL031727.1	1	19608114	19608568	+	455	processed_pseudogene	ribosomal protein S14 (RPS14) pseudogene	-
ENSG00000260966	23.1128	41.8181	23.3986	18.43	17.6765	17.1332	29.4432	17.7466	0.738676	0.146321	0.999964	AP001486.2	11	103050687	103055799	-	5113	sense_overlapping	novel transcript, overlapping to DCUN1D5	-
ENSG00000283125	0	0	1.94988	0.921502	10.6059	1.2238	0.649961	4.2504	-2.75122	0.14672	0.999964	AC022726.2	18	63207622	63208168	+	547	antisense	novel transcript, antisense to BCL2	-
ENSG00000214653	0	0	0	0	3.5353	3.6714	0	2.40223	-3.84393	0.146979	0.999964	HNRNPA3P3	X	140032344	140033480	+	1137	processed_pseudogene	heterogeneous nuclear ribonucleoprotein A3 pseudogene 3 [Source:HGNC Symbol;Acc:HGNC:39772]	-
ENSG00000234758	0	0	0	0	3.5353	3.6714	0	2.40223	-3.84393	0.146979	0.999964	AC034228.3	5	131944408	131968220	+	562	antisense	novel transcript	-
ENSG00000251400	0	0	0	0	3.5353	3.6714	0	2.40223	-3.84393	0.146979	0.999964	ALDH7A1P1	5	77290268	77291800	+	1533	processed_pseudogene	aldehyde dehydrogenase 7 family member A1 pseudogene 1 [Source:HGNC Symbol;Acc:HGNC:878]	-
ENSG00000255154	2.00981	2.24026	3.89977	0	1.17843	0	2.71661	0.392812	2.78269	0.147034	0.999964	HTD2	3	58306262	58318574	+	2119	protein_coding	hydroxyacyl-thioester dehydratase type 2 [Source:HGNC Symbol;Acc:HGNC:53111]	-
ENSG00000264573	1.0049	3.73376	4.87471	1.843	12.9628	13.4618	3.20446	9.42253	-1.52974	0.147086	0.999964	RN7SL15P	X	41345576	41345876	-	301	misc_RNA	RNA, 7SL, cytoplasmic 15, pseudogene [Source:HGNC Symbol;Acc:HGNC:46031]	-
ENSG00000211752	11.054	13.4415	8.77448	23.0376	15.3197	20.8046	11.09	19.7206	-0.826317	0.147332	0.999964	TRBV27	7	142715346	142715861	+	387	TR_V_gene	T cell receptor beta variable 27 [Source:HGNC Symbol;Acc:HGNC:12208]	-
ENSG00000167513	16.0785	20.1623	14.6241	32.2526	24.7471	25.6998	16.955	27.5665	-0.698924	0.14762	0.999964	CDT1	16	88803213	88809258	+	3336	protein_coding	chromatin licensing and DNA replication factor 1 [Source:HGNC Symbol;Acc:HGNC:24576]	-
ENSG00000254577	1.0049	0.746752	1.94988	3.68601	3.5353	6.119	1.23385	4.44677	-1.86739	0.147692	0.999964	AC087276.1	11	43390283	43395495	+	183	sense_overlapping	novel transcript, sense overlapping TTC17	-
ENSG00000223466	0	0	0	0.921502	2.35687	2.4476	0	1.90866	-3.5149	0.147857	0.999964	LINC01825	2	195533035	195538681	+	850	lincRNA	long intergenic non-protein coding RNA 1825 [Source:HGNC Symbol;Acc:HGNC:52631]	-
ENSG00000220937	0	0	0	0.921502	2.35687	2.4476	0	1.90866	-3.5149	0.147857	0.999964	HNRNPA1P41	9	4944670	4945902	-	928	processed_pseudogene	heterogeneous nuclear ribonucleoprotein A1 pseudogene 41 [Source:HGNC Symbol;Acc:HGNC:48770]	-
ENSG00000240216	0	0	0	0.921502	2.35687	2.4476	0	1.90866	-3.5149	0.147857	0.999964	CPHL1P	3	149229356	149291800	-	3934	transcribed_unitary_pseudogene	ceruloplasmin and hephaestin-like 1 pseudogene [Source:HGNC Symbol;Acc:HGNC:31714]	-
ENSG00000260082	5.02452	11.948	13.6492	6.45052	2.35687	3.6714	10.2072	4.15959	1.27389	0.14796	0.999964	AC106886.1	16	30821068	30822110	-	600	processed_pseudogene	chromosome 20 open reading frame 27 (C20orf27p) pseudogene	-
ENSG00000255409	0	0	0	0	2.35687	4.8952	0	2.41736	-3.85217	0.148069	0.999964	RSF1-IT1	11	77738680	77739568	-	632	sense_intronic	RSF1 intronic transcript 1 [Source:HGNC Symbol;Acc:HGNC:41439]	-
ENSG00000184270	0	0	0	0	2.35687	4.8952	0	2.41736	-3.85217	0.148069	0.999964	HIST2H2AB	1	149887524	149887916	-	393	protein_coding	histone cluster 2 H2A family member b [Source:HGNC Symbol;Acc:HGNC:20508]	-
ENSG00000064042	1.0049	0	0.974942	1.843	5.89217	2.4476	0.659949	3.39426	-2.42998	0.148121	0.999964	LIMCH1	4	41359607	41700044	+	10862	protein_coding	LIM and calponin homology domains 1 [Source:HGNC Symbol;Acc:HGNC:29191]	-
ENSG00000205791	2.00981	4.48051	2.92483	15.6655	4.71374	4.8952	3.13838	8.42483	-1.42502	0.148214	0.999964	LOH12CR2	12	12355406	12357067	-	1540	lincRNA	loss of heterozygosity, 12, chromosomal region 2 [Source:HGNC Symbol;Acc:HGNC:26524]	-
ENSG00000172638	89.4365	100.812	110.168	44.2321	95.4532	67.309	100.139	68.9981	0.543759	0.148299	0.999964	EFEMP2	11	65866441	65873592	-	5397	protein_coding	EGF containing fibulin extracellular matrix protein 2 [Source:HGNC Symbol;Acc:HGNC:3219]	-
ENSG00000166153	1.0049	1.4935	3.89977	0	0	0	2.13273	0	3.39479	0.148574	0.999964	DEPDC4	12	100203669	100267079	-	3118	protein_coding	DEP domain containing 4 [Source:HGNC Symbol;Acc:HGNC:22952]	-
ENSG00000238366	3.01471	0.746752	4.87471	0	1.17843	0	2.87873	0.392812	2.85467	0.148634	0.999964	RF00019	10	6245731	6245831	-	101	misc_RNA		-
ENSG00000160193	54.2649	65.7142	66.296	75.5632	96.6316	84.4421	62.0917	85.5457	-0.458122	0.148651	0.999964	WDR4	21	42843094	42879568	-	2738	protein_coding	WD repeat domain 4 [Source:HGNC Symbol;Acc:HGNC:12756]	-
ENSG00000177374	37.1815	56.7532	32.1731	67.2697	65.9923	53.8472	42.0359	62.3697	-0.562478	0.148773	0.999964	HIC1	17	2054154	2063241	+	8108	protein_coding	HIC ZBTB transcriptional repressor 1 [Source:HGNC Symbol;Acc:HGNC:4909]	ZBTB
ENSG00000169618	0	2.98701	4.87471	0	0	0	2.62057	0	3.69867	0.14932	0.999964	PROKR1	2	68643589	68658247	+	4273	protein_coding	prokineticin receptor 1 [Source:HGNC Symbol;Acc:HGNC:4524]	-
ENSG00000088992	1799.78	1586.1	1097.78	1291.02	3429.24	1925.04	1494.56	2215.1	-0.567436	0.149414	0.999964	TESC	12	117038923	117099479	-	1926	protein_coding	tescalcin [Source:HGNC Symbol;Acc:HGNC:26065]	-
ENSG00000275833	2.00981	2.98701	0	5.52901	8.24904	3.6714	1.66561	5.81648	-1.7638	0.149698	0.999964	AC073107.2	7	65764535	65768306	+	238	unprocessed_pseudogene	sulfatase modifying factor 2 (SUMF2) pseudogene	-
ENSG00000127311	307.501	232.987	187.189	525.256	272.218	258.222	242.559	351.899	-0.539043	0.149797	0.999964	HELB	12	66302545	66347645	+	13796	protein_coding	DNA helicase B [Source:HGNC Symbol;Acc:HGNC:17196]	-
ENSG00000236056	7.03433	4.48051	1.94988	17.5085	5.89217	8.56659	4.48824	10.6558	-1.26583	0.149922	0.999964	GAPDHP14	21	29222321	29223257	+	937	processed_pseudogene	glyceraldehyde-3-phosphate dehydrogenase pseudogene 14 [Source:HGNC Symbol;Acc:HGNC:4160]	-
ENSG00000101935	77.3777	93.344	73.1206	117.031	102.524	107.694	81.2808	109.083	-0.422462	0.15021	0.999964	AMMECR1	X	110194186	110440233	-	6516	protein_coding	Alport syndrome, mental retardation, midface hypoplasia and elliptocytosis chromosomal region gene 1 [Source:HGNC Symbol;Acc:HGNC:467]	-
ENSG00000275676	2.00981	2.98701	11.6993	0.921502	1.17843	2.4476	5.56537	1.51585	1.89611	0.150443	0.999964	BX005040.1	9	61229913	61231863	-	1126	lincRNA	novel transcript	-
ENSG00000217027	2.00981	5.22726	3.89977	0	1.17843	1.2238	3.71228	0.800745	2.30201	0.150637	0.999964	TPT1P4	6	144200447	144200965	-	519	processed_pseudogene	tumor protein, translationally-controlled 1 pseudogene 4 [Source:HGNC Symbol;Acc:HGNC:49298]	-
ENSG00000156959	0	0.746752	7.79953	0	0	0	2.84876	0	3.8106	0.150671	0.999964	LHFPL4	3	9498361	9553802	-	5329	protein_coding	LHFPL tetraspan subfamily member 4 [Source:HGNC Symbol;Acc:HGNC:29568]	-
ENSG00000233427	0	0	0	0	4.71374	2.4476	0	2.38711	-3.83603	0.150845	0.999964	AL009181.1	1	28870483	28877336	-	1085	antisense	novel transcript	-
ENSG00000214917	0	0	0	0	4.71374	2.4476	0	2.38711	-3.83603	0.150845	0.999964	AC011825.1	18	32075885	32076272	-	388	processed_pseudogene	ribosomal protein S15a (RPS15A) pseudogene	-
ENSG00000284505	0	0	0	0	4.71374	2.4476	0	2.38711	-3.83603	0.150845	0.999964	LYNX1-SLURP2	8	142764334	142778224	-	1320	protein_coding	LYNX1-SLURP2 readthrough [Source:HGNC Symbol;Acc:HGNC:52291]	-
ENSG00000181333	0	0	0	4.60751	2.35687	0	0	2.32146	-3.82211	0.150917	0.999964	HEPHL1	11	94021361	94113751	+	5345	protein_coding	hephaestin like 1 [Source:HGNC Symbol;Acc:HGNC:30477]	-
ENSG00000197780	61.2992	60.4869	86.7698	85.6997	90.7395	113.813	69.5186	96.7508	-0.4768	0.151104	0.999964	TAF13	1	109062486	109076002	-	1400	protein_coding	TATA-box binding protein associated factor 13 [Source:HGNC Symbol;Acc:HGNC:11546]	-
ENSG00000139675	27.1324	33.6038	42.8974	33.1741	67.1708	61.19	34.5446	53.8449	-0.633422	0.151313	0.999964	HNRNPA1L2	13	52642425	52643796	+	1372	protein_coding	heterogeneous nuclear ribonucleoprotein A1-like 2 [Source:HGNC Symbol;Acc:HGNC:27067]	-
ENSG00000144712	3.01471	1.4935	2.92483	6.45052	5.89217	7.34279	2.47768	6.56183	-1.42854	0.151552	0.999964	CAND2	3	12796472	12871916	+	5587	protein_coding	cullin associated and neddylation dissociated 2 (putative) [Source:HGNC Symbol;Acc:HGNC:30689]	-
ENSG00000182324	2.00981	11.2013	6.82459	3.68601	1.17843	1.2238	6.67856	2.02941	1.68953	0.151675	0.999964	KCNJ14	19	48455509	48466980	+	4340	protein_coding	potassium voltage-gated channel subfamily J member 14 [Source:HGNC Symbol;Acc:HGNC:6260]	-
ENSG00000272568	1.0049	0	0	0	8.24904	1.2238	0.334968	3.15761	-3.27779	0.151689	0.999964	AC005162.3	7	28979967	29013367	+	4916	antisense	uncharacterized LOC100506497 [Source:NCBI gene;Acc:100506497]	-
ENSG00000119900	4114.08	5025.64	8273.36	4220.48	3890.01	4628.41	5804.36	4246.3	0.450913	0.152038	0.999964	OGFRL1	6	71288803	71308950	+	9075	protein_coding	opioid growth factor receptor like 1 [Source:HGNC Symbol;Acc:HGNC:21378]	-
ENSG00000274628	0	1.4935	1.94988	8.29352	1.17843	4.8952	1.1478	4.78905	-2.05329	0.152121	0.999964	AL669942.1	9	66047084	66055006	-	7923	processed_transcript	family with sequence similarity 95 member B1-like [Source:NCBI gene;Acc:105379252]	-
ENSG00000225194	0	15.6818	6.82459	11.058	32.9962	15.9094	7.50213	19.9879	-1.38477	0.152259	0.999964	LINC00092	9	96019724	96027993	-	4849	lincRNA	long intergenic non-protein coding RNA 92 [Source:HGNC Symbol;Acc:HGNC:31408]	-
ENSG00000259367	0	0.746752	0	3.68601	2.35687	1.2238	0.248917	2.42223	-2.92142	0.152325	0.999964	AC087286.2	15	85619623	85670948	-	660	antisense	novel transcript, antisense to AKAP13	-
ENSG00000272512	3.01471	0.746752	2.92483	5.52901	5.89217	7.34279	2.22876	6.25466	-1.52485	0.152402	0.999964	AL645608.7	1	995966	998051	-	2086	lincRNA	novel transcript	-
ENSG00000134709	52.2551	32.1103	26.3234	27.6451	11.7843	25.6998	36.8963	21.7097	0.755625	0.152521	0.999964	HOOK1	1	59814786	59876378	+	6758	protein_coding	hook microtubule tethering protein 1 [Source:HGNC Symbol;Acc:HGNC:19884]	-
ENSG00000260953	5.02452	6.72077	0.974942	0	2.35687	0	4.24008	0.785623	2.49414	0.15257	0.999964	AC009093.4	16	29262273	29264479	-	561	lincRNA	novel transcript	-
ENSG00000169252	211.03	222.532	135.517	296.724	235.687	236.193	189.693	256.201	-0.433484	0.15286	0.999964	ADRB2	5	148825245	148828687	+	3443	protein_coding	adrenoceptor beta 2 [Source:HGNC Symbol;Acc:HGNC:286]	-
ENSG00000164989	5.02452	0	0.974942	9.21502	5.89217	4.8952	1.99982	6.66746	-1.80014	0.152951	0.999964	CCDC171	9	15553086	16061663	+	12153	protein_coding	coiled-coil domain containing 171 [Source:HGNC Symbol;Acc:HGNC:29828]	-
ENSG00000158792	495.418	400.259	889.147	516.041	293.43	413.644	594.941	407.705	0.543915	0.152984	0.999964	SPATA2L	16	89696343	89701705	-	2482	protein_coding	spermatogenesis associated 2 like [Source:HGNC Symbol;Acc:HGNC:28393]	-
ENSG00000276778	0	0	0	0.921502	1.17843	3.6714	0	1.92378	-3.52476	0.153109	0.999964	LINC02227	5	158320683	158409773	-	3748	lincRNA	long intergenic non-protein coding RNA 2227 [Source:HGNC Symbol;Acc:HGNC:53096]	-
ENSG00000109084	15.0736	12.6948	15.5991	8.29352	7.07061	7.34279	14.4558	7.56897	0.924716	0.153124	0.999964	TMEM97	17	28319095	28328685	+	3034	protein_coding	transmembrane protein 97 [Source:HGNC Symbol;Acc:HGNC:28106]	-
ENSG00000144331	1.0049	2.24026	2.92483	0	0	0	2.05666	0	3.34882	0.153504	0.999964	ZNF385B	2	179441982	179861505	-	5310	protein_coding	zinc finger protein 385B [Source:HGNC Symbol;Acc:HGNC:26332]	-
ENSG00000278661	1.0049	2.24026	2.92483	0	0	0	2.05666	0	3.34882	0.153504	0.999964	TRAJ37	14	22503750	22503814	+	65	TR_J_gene	T cell receptor alpha joining 37 [Source:HGNC Symbol;Acc:HGNC:12067]	-
ENSG00000284713	4.01962	8.96103	2.92483	13.8225	16.4981	6.119	5.30182	12.1465	-1.17264	0.153627	0.999964	AP003071.5	11	69155478	69159752	+	2900	protein_coding	novel protein	-
ENSG00000277851	5.02452	5.22726	4.87471	2.76451	0	1.2238	5.04217	1.32944	1.85889	0.153668	0.999964	LINC02391	12	92247756	92363832	-	800	lincRNA	long intergenic non-protein coding RNA 2391 [Source:HGNC Symbol;Acc:HGNC:53318]	-
ENSG00000211917	4.01962	2.98701	4.87471	0	0	2.4476	3.96045	0.815866	2.36268	0.153795	0.999964	IGHD3-16	14	105895634	105895670	-	37	IG_D_gene	immunoglobulin heavy diversity 3-16 [Source:HGNC Symbol;Acc:HGNC:5496]	-
ENSG00000133627	70.3433	91.1038	124.793	60.8192	68.3492	73.4279	95.4132	67.5321	0.500762	0.153947	0.999964	ACTR3B	7	152759749	152855378	+	6024	protein_coding	ARP3 actin related protein 3 homolog B [Source:HGNC Symbol;Acc:HGNC:17256]	-
ENSG00000279529	6.02943	18.6688	22.4237	23.0376	36.5315	25.6998	15.7073	28.4229	-0.845341	0.154188	0.999964	AC008764.8	19	16572624	16575340	+	2717	antisense	novel transcript, antisense to MED26	-
ENSG00000177946	89.4365	93.344	88.7197	138.225	107.238	113.813	90.5001	119.759	-0.406372	0.154253	0.999964	CENPBD1	16	89969773	89972832	-	3060	protein_coding	CENPB DNA-binding domain containing 1 [Source:HGNC Symbol;Acc:HGNC:28272]	-
ENSG00000065923	192.942	222.532	293.457	176.928	155.553	200.703	236.31	177.728	0.411041	0.154275	0.999964	SLC9A7	X	46599252	46759172	-	10033	protein_coding	solute carrier family 9 member A7 [Source:HGNC Symbol;Acc:HGNC:17123]	-
ENSG00000240893	0	1.4935	0	2.76451	9.42748	0	0.497835	4.06399	-2.91067	0.15428	0.999964	LINC02042	3	112736447	112749319	-	2022	lincRNA	long intergenic non-protein coding RNA 2042 [Source:HGNC Symbol;Acc:HGNC:52882]	-
ENSG00000116095	179.878	170.259	182.314	236.826	242.758	198.255	177.484	225.946	-0.349784	0.15439	0.999964	PLEKHA3	2	178480468	178516462	+	14193	protein_coding	pleckstrin homology domain containing A3 [Source:HGNC Symbol;Acc:HGNC:14338]	-
ENSG00000235776	8.03924	5.22726	16.574	2.76451	5.89217	3.6714	9.94684	4.10936	1.27961	0.154481	0.999964	AC000089.1	22	19792294	19793094	+	801	processed_pseudogene	ribosomal protein L7a (RPL7A) pseudogene	-
ENSG00000204792	43.2109	21.6558	29.2483	84.7782	34.1746	36.714	31.3717	51.8889	-0.740909	0.15464	0.999964	LINC01291	2	74918148	74938418	+	4176	lincRNA	long intergenic non-protein coding RNA 1291 [Source:HGNC Symbol;Acc:HGNC:50358]	-
ENSG00000185760	16.0785	30.6168	16.574	14.744	10.6059	9.79039	21.0898	11.7134	0.848392	0.154719	0.999964	KCNQ5	6	72621792	73198851	+	7570	protein_coding	potassium voltage-gated channel subfamily Q member 5 [Source:HGNC Symbol;Acc:HGNC:6299]	-
ENSG00000259598	2.00981	2.98701	2.92483	0.921502	0	0	2.64055	0.307167	2.7486	0.154964	0.999964	AC116158.2	15	38524070	38534655	+	553	antisense	novel transcript, antisense to RASGRP1	-
ENSG00000092529	42.206	39.5779	38.9977	37.7816	22.3903	13.4618	40.2605	24.5445	0.696654	0.155098	0.999964	CAPN3	15	42359500	42412318	+	4995	protein_coding	calpain 3 [Source:HGNC Symbol;Acc:HGNC:1480]	-
ENSG00000239494	3.01471	6.72077	2.92483	0.921502	1.17843	1.2238	4.2201	1.10791	1.95872	0.155255	0.999964	RN7SL333P	1	169859756	169860052	+	297	misc_RNA	RNA, 7SL, cytoplasmic 333, pseudogene [Source:HGNC Symbol;Acc:HGNC:46349]	-
ENSG00000260592	298.457	232.987	324.656	215.632	566.827	472.386	285.366	418.282	-0.550943	0.155697	0.999964	AC130456.3	16	19476916	19487899	-	633	antisense	novel transcript, antisense to TMC5	-
ENSG00000247624	3.01471	4.48051	2.92483	0.921502	1.17843	0	3.47335	0.699979	2.28532	0.156119	0.999964	CPEB2-DT	4	14909961	15002045	-	3089	lincRNA	CPEB2 divergent transcript [Source:HGNC Symbol;Acc:HGNC:49082]	-
ENSG00000279415	2.00981	3.73376	4.87471	0.921502	0	1.2238	3.53943	0.715101	2.29695	0.156303	0.999964	AC099494.2	16	17227023	17228000	-	978	TEC	novel transcript	-
ENSG00000112715	163.799	198.636	156.966	180.614	300.501	220.284	173.134	233.8	-0.430156	0.156403	0.999964	VEGFA	6	43770184	43786487	+	14431	protein_coding	vascular endothelial growth factor A [Source:HGNC Symbol;Acc:HGNC:12680]	-
ENSG00000185267	1.0049	2.98701	1.94988	2.76451	8.24904	7.34279	1.9806	6.11878	-1.58053	0.156493	0.999964	CDNF	10	14819250	14838575	-	1733	protein_coding	cerebral dopamine neurotrophic factor [Source:HGNC Symbol;Acc:HGNC:24913]	-
ENSG00000212123	12.0589	14.935	10.7244	4.60751	8.24904	6.119	12.5728	6.32518	1.00974	0.156533	0.999964	PRR22	19	5782960	5784765	-	1806	protein_coding	proline rich 22 [Source:HGNC Symbol;Acc:HGNC:28354]	-
ENSG00000135919	2.00981	4.48051	26.3234	13.8225	22.3903	41.6092	10.9379	25.9407	-1.24939	0.156559	0.999964	SERPINE2	2	223975112	224039319	-	8891	protein_coding	serpin family E member 2 [Source:HGNC Symbol;Acc:HGNC:8951]	-
ENSG00000143179	51.2501	56.7532	61.4213	63.5837	86.0257	85.6659	56.4749	78.4251	-0.469074	0.156707	0.999964	UCK2	1	165827531	165911618	+	7067	protein_coding	uridine-cytidine kinase 2 [Source:HGNC Symbol;Acc:HGNC:12562]	-
ENSG00000275649	0	0	0	0	1.17843	6.119	0	2.43248	-3.86107	0.156893	0.999964	AL445584.2	9	42231811	42354454	+	616	lincRNA	novel transcript	-
ENSG00000128242	4.01962	1.4935	5.84965	1.843	0	0	3.78759	0.614335	2.47531	0.157018	0.999964	GAL3ST1	22	30554635	30574587	-	3017	protein_coding	galactose-3-O-sulfotransferase 1 [Source:HGNC Symbol;Acc:HGNC:24240]	-
ENSG00000143768	0	0.746752	0	0	11.7843	0	0.248917	3.92812	-3.59804	0.157032	0.999964	LEFTY2	1	225936598	225941489	-	2392	protein_coding	left-right determination factor 2 [Source:HGNC Symbol;Acc:HGNC:3122]	-
ENSG00000162062	2.00981	0.746752	3.89977	5.52901	7.07061	6.119	2.21878	6.23954	-1.52509	0.157255	0.999964	TEDC2	16	2460080	2464963	+	2854	protein_coding	tubulin epsilon and delta complex 2 [Source:HGNC Symbol;Acc:HGNC:25849]	-
ENSG00000125864	4.01962	29.8701	4.87471	21.1946	29.4609	34.2664	12.9215	28.3073	-1.10249	0.157457	0.999964	BFSP1	20	17493905	17569220	-	3361	protein_coding	beaded filament structural protein 1 [Source:HGNC Symbol;Acc:HGNC:1040]	-
ENSG00000270587	6.02943	9.70778	5.84965	0.921502	5.89217	0	7.19562	2.27123	1.69113	0.157548	0.999964	AC046185.2	17	63610772	63611184	-	413	processed_pseudogene	family with sequence similarity 136, member A (FAM136A) pseudogene	-
ENSG00000205037	3.01471	7.46752	22.4237	0	5.89217	4.8952	10.9686	3.59579	1.64202	0.157625	0.999964	AC134312.1	16	88088041	88100985	-	3616	lincRNA	uncharacterized LOC400553 [Source:NCBI gene;Acc:400553]	-
ENSG00000147905	283.383	266.591	292.483	227.611	212.118	233.746	280.819	224.492	0.322319	0.157714	0.999964	ZCCHC7	9	37120539	37358149	+	3992	protein_coding	zinc finger CCHC-type containing 7 [Source:HGNC Symbol;Acc:HGNC:26209]	-
ENSG00000172345	27.1324	26.8831	55.5717	17.5085	23.5687	25.6998	36.5291	22.259	0.717471	0.157785	0.999964	STARD5	15	81309053	81324183	-	6339	protein_coding	StAR related lipid transfer domain containing 5 [Source:HGNC Symbol;Acc:HGNC:18065]	-
ENSG00000279942	2.00981	4.48051	4.87471	7.37202	9.42748	9.79039	3.78834	8.8633	-1.2085	0.158039	0.999964	AL353597.3	6	37567716	37571460	+	3745	TEC	TEC	-
ENSG00000132704	292.427	172.5	254.46	187.065	164.981	183.57	239.796	178.539	0.422869	0.158201	0.999964	FCRL2	1	157745733	157777132	-	5058	protein_coding	Fc receptor like 2 [Source:HGNC Symbol;Acc:HGNC:14875]	-
ENSG00000140534	7.03433	11.2013	7.79953	5.52901	1.17843	3.6714	8.67838	3.45962	1.30516	0.158599	0.999964	TICRR	15	89575482	89631056	+	8402	protein_coding	TOPBP1 interacting checkpoint and replication regulator [Source:HGNC Symbol;Acc:HGNC:28704]	-
ENSG00000144035	0	0.746752	0	3.68601	4.71374	0	0.248917	2.79992	-3.12443	0.158791	0.999964	NAT8	2	73640832	73642393	-	947	protein_coding	N-acetyltransferase 8 (putative) [Source:HGNC Symbol;Acc:HGNC:18069]	-
ENSG00000234231	0	0.746752	0	3.68601	4.71374	0	0.248917	2.79992	-3.12443	0.158791	0.999964	AC093616.1	2	87700984	87738105	+	2070	transcribed_unprocessed_pseudogene	anaphase-promoting complex subunit 1-like [Source:NCBI gene;Acc:730268]	-
ENSG00000251332	3.01471	1.4935	0	3.68601	7.07061	4.8952	1.50274	5.21727	-1.7955	0.158876	0.999964	AC021106.2	4	37995494	37996203	-	710	processed_pseudogene	proteasome (prosome, macropain) activator subunit 2 (PA28 beta) (PSME2) pseudogene	-
ENSG00000114270	27.1324	23.1493	36.0728	13.8225	18.855	20.8046	28.7849	17.8274	0.696137	0.158951	0.999964	COL7A1	3	48564073	48595267	-	11071	protein_coding	collagen type VII alpha 1 chain [Source:HGNC Symbol;Acc:HGNC:2214]	-
ENSG00000266642	6.02943	0	3.89977	0	0	1.2238	3.30973	0.407933	3.05597	0.158978	0.999964	AC024267.6	17	28897738	28899402	+	1264	antisense	novel transcript, antisense to DHRS13	-
ENSG00000108798	815.983	634.739	499.17	790.649	915.644	828.512	649.964	844.935	-0.378493	0.159053	0.999964	ABI3	17	49210227	49223225	+	2456	protein_coding	ABI family member 3 [Source:HGNC Symbol;Acc:HGNC:29859]	-
ENSG00000196605	33.1619	39.5779	31.1981	12.901	27.104	25.6998	34.646	21.9016	0.67909	0.159057	0.999964	ZNF846	19	9751993	9793180	-	3912	protein_coding	zinc finger protein 846 [Source:HGNC Symbol;Acc:HGNC:27260]	zf-C2H2
ENSG00000066926	240.172	267.337	197.913	234.983	461.946	283.921	235.141	326.95	-0.473569	0.159082	0.999964	FECH	18	57548283	57586772	-	4473	protein_coding	ferrochelatase [Source:HGNC Symbol;Acc:HGNC:3647]	-
ENSG00000133169	8.03924	7.46752	5.84965	0.921502	4.71374	2.4476	7.1188	2.69428	1.43832	0.159197	0.999964	BEX1	X	103062651	103064240	-	864	protein_coding	brain expressed X-linked 1 [Source:HGNC Symbol;Acc:HGNC:1036]	-
ENSG00000077150	3232.78	2718.92	2803.93	2654.85	1988.02	2369.28	2918.55	2337.38	0.320084	0.159319	0.999964	NFKB2	10	102394110	102402529	+	4484	protein_coding	nuclear factor kappa B subunit 2 [Source:HGNC Symbol;Acc:HGNC:7795]	RHD
ENSG00000278126	7.03433	7.46752	3.89977	2.76451	2.35687	1.2238	6.13387	2.11506	1.51983	0.159627	0.999964	AC139768.1	12	51201684	51202581	-	898	sense_intronic	novel transcript	-
ENSG00000218510	31.1521	35.8441	13.6492	11.058	21.2118	13.4618	26.8818	15.2439	0.831836	0.159734	0.999964	LINC00339	1	22024558	22031223	+	3764	processed_transcript	long intergenic non-protein coding RNA 339 [Source:HGNC Symbol;Acc:HGNC:25011]	-
ENSG00000012171	39.1913	20.1623	54.5967	29.4881	16.4981	20.8046	37.9834	22.2636	0.754982	0.159823	0.999964	SEMA3B	3	50267558	50277546	+	5768	protein_coding	semaphorin 3B [Source:HGNC Symbol;Acc:HGNC:10724]	-
ENSG00000155926	5910.85	3544.83	2995.02	13085.3	3558.87	3853.74	4150.23	6832.65	-0.719377	0.16002	0.999964	SLA	8	133036724	133103054	-	7637	protein_coding	Src like adaptor [Source:HGNC Symbol;Acc:HGNC:10902]	-
ENSG00000275318	13.0638	11.948	6.82459	4.60751	2.35687	7.34279	10.6121	4.76906	1.16208	0.160049	0.999964	AL136981.2	9	92840955	92841688	-	734	unprocessed_pseudogene	novel zinc finger protein pseudogene	-
ENSG00000137672	4.01962	2.98701	14.6241	4.60751	0	1.2238	7.21025	1.94377	1.82066	0.160253	0.999964	TRPC6	11	101451564	101872562	-	5537	protein_coding	transient receptor potential cation channel subfamily C member 6 [Source:HGNC Symbol;Acc:HGNC:12338]	-
ENSG00000143443	22.1079	26.1363	31.1981	40.5461	31.8177	47.7282	26.4808	40.0307	-0.595455	0.160533	0.999964	C1orf56	1	151047740	151051986	+	2331	protein_coding	chromosome 1 open reading frame 56 [Source:HGNC Symbol;Acc:HGNC:26045]	-
ENSG00000267904	11.054	18.6688	19.4988	25.8021	35.353	20.8046	16.4072	27.3199	-0.729234	0.160866	0.999964	AC024075.1	19	16639967	16640668	-	546	sense_intronic	novel transcript, sense intronic C19orf42	-
ENSG00000178115	36.1766	9.70778	6.82459	25.8021	35.353	39.1616	17.5696	33.4389	-0.936605	0.161044	0.999964	GOLGA8Q	15	30552078	30562501	+	2137	protein_coding	golgin A8 family member Q [Source:HGNC Symbol;Acc:HGNC:44408]	-
ENSG00000166451	32.157	27.6298	11.6993	9.21502	8.24904	20.8046	23.8287	12.7562	0.914963	0.161172	0.999964	CENPN	16	81006498	81033114	+	3568	protein_coding	centromere protein N [Source:HGNC Symbol;Acc:HGNC:30873]	-
ENSG00000197705	66.3237	61.2337	71.1707	50.6826	23.5687	57.5186	66.2427	43.9233	0.589545	0.161376	0.999964	KLHL14	18	32672671	32773062	-	4992	protein_coding	kelch like family member 14 [Source:HGNC Symbol;Acc:HGNC:29266]	-
ENSG00000180139	5.02452	8.21427	14.6241	7.37202	1.17843	1.2238	9.28764	3.25808	1.4535	0.161471	0.999964	ACTA2-AS1	10	88932390	88940820	+	3183	antisense	ACTA2 antisense RNA 1 [Source:HGNC Symbol;Acc:HGNC:45169]	-
ENSG00000226891	9.04414	16.4285	31.1981	3.68601	10.6059	13.4618	18.8903	9.25124	1.05035	0.16162	0.999964	LINC01359	1	64972225	65002489	-	6685	processed_transcript	long intergenic non-protein coding RNA 1359 [Source:HGNC Symbol;Acc:HGNC:50591]	-
ENSG00000275302	241.177	150.097	197.913	193.515	271.04	352.454	196.396	272.337	-0.471537	0.162013	0.999964	CCL4	17	36103590	36105621	+	2032	protein_coding	C-C motif chemokine ligand 4 [Source:HGNC Symbol;Acc:HGNC:10630]	-
ENSG00000268336	3.01471	3.73376	2.92483	6.45052	7.07061	9.79039	3.22443	7.77051	-1.25311	0.16203	0.999964	SIGLEC20P	19	51184905	51190809	+	1311	unprocessed_pseudogene	sialic acid binding Ig like lectin 20, pseudogene [Source:HGNC Symbol;Acc:HGNC:15609]	-
ENSG00000267519	372.82	1324.74	1496.54	279.215	831.975	779.56	1064.7	630.25	0.757162	0.162038	0.999964	AC020916.1	19	13823880	13842928	-	19049	antisense	novel transcript	-
ENSG00000204381	2.00981	8.21427	2.92483	1.843	1.17843	0	4.38297	1.00715	2.08259	0.162309	0.999964	LAYN	11	111540280	111561745	+	3144	protein_coding	layilin [Source:HGNC Symbol;Acc:HGNC:29471]	-
ENSG00000170786	0	0	0	0	5.89217	1.2238	0	2.37199	-3.82855	0.162586	0.999964	SDR16C5	8	56300010	56320776	-	3279	protein_coding	short chain dehydrogenase/reductase family 16C member 5 [Source:HGNC Symbol;Acc:HGNC:30311]	-
ENSG00000116147	3.01471	1.4935	7.79953	0	2.35687	0	4.10258	0.785623	2.42709	0.162678	0.999964	TNR	1	175315194	175743770	-	12960	protein_coding	tenascin R [Source:HGNC Symbol;Acc:HGNC:11953]	-
ENSG00000229839	2.00981	0	0	3.68601	9.42748	0	0.669937	4.37116	-2.77198	0.16278	0.999964	AC018462.1	2	62069447	62146881	-	1836	antisense	novel transcript	-
ENSG00000197903	630.075	737.791	754.605	546.451	606.894	570.29	707.49	574.545	0.300862	0.162987	0.999964	HIST1H2BK	6	27146418	27146798	-	381	protein_coding	histone cluster 1 H2B family member k [Source:HGNC Symbol;Acc:HGNC:13954]	-
ENSG00000112293	2.00981	0.746752	5.84965	8.29352	5.89217	8.56659	2.86874	7.5841	-1.43825	0.163058	0.999964	GPLD1	6	24424565	24495205	-	4919	protein_coding	glycosylphosphatidylinositol specific phospholipase D1 [Source:HGNC Symbol;Acc:HGNC:4459]	-
ENSG00000189269	10.049	11.2013	6.82459	7.37202	2.35687	1.2238	9.35831	3.6509	1.311	0.163082	0.999964	DRICH1	22	23608452	23632321	-	1302	protein_coding	aspartate rich 1 [Source:HGNC Symbol;Acc:HGNC:28031]	-
ENSG00000182584	33.1619	16.4285	10.7244	31.3311	31.8177	37.9378	20.1049	33.6955	-0.750204	0.16316	0.999964	ACTL10	20	33666498	33668525	+	2028	protein_coding	actin like 10 [Source:HGNC Symbol;Acc:HGNC:16127]	-
ENSG00000254676	7.03433	14.935	19.4988	7.37202	9.42748	2.4476	13.8227	6.4157	1.10048	0.163338	0.999964	AP000873.4	11	83180144	83184520	+	905	sense_overlapping	novel transcript, sense overlapping PCF11	-
ENSG00000074590	0	7.46752	1.94988	1.843	17.6765	12.238	3.13913	10.5858	-1.69904	0.163585	0.999964	NUAK1	12	106063340	106140033	-	7008	protein_coding	NUAK family kinase 1 [Source:HGNC Symbol;Acc:HGNC:14311]	-
ENSG00000237950	10.049	6.72077	3.89977	1.843	0	4.8952	6.88986	2.24607	1.63359	0.163614	0.999964	AL357079.1	1	43944370	43946551	-	557	antisense	novel transcript	-
ENSG00000161813	111.544	120.227	76.0455	181.536	117.843	127.275	102.606	142.218	-0.472047	0.163669	0.999964	LARP4	12	50392383	50480004	+	8112	protein_coding	La ribonucleoprotein domain family member 4 [Source:HGNC Symbol;Acc:HGNC:24320]	-
ENSG00000065665	88.4316	103.799	152.091	93.9932	64.8139	85.6659	114.774	81.491	0.490935	0.163745	0.999964	SEC61A2	10	12129637	12169961	+	3916	protein_coding	Sec61 translocon alpha 2 subunit [Source:HGNC Symbol;Acc:HGNC:17702]	-
ENSG00000187627	8.03924	2.24026	16.574	37.7816	2.35687	26.9236	8.95117	22.354	-1.33944	0.164107	0.999964	RGPD1	2	86907953	87013976	+	7166	protein_coding	RANBP2-like and GRIP domain containing 1 [Source:HGNC Symbol;Acc:HGNC:32414]	-
ENSG00000052126	23.1128	26.8831	21.4487	27.6451	45.959	36.714	23.8149	36.7727	-0.616254	0.164379	0.999964	PLEKHA5	12	19129752	19376400	+	12558	protein_coding	pleckstrin homology domain containing A5 [Source:HGNC Symbol;Acc:HGNC:30036]	-
ENSG00000196118	34.1668	35.8441	48.7471	16.587	27.104	33.0426	39.586	25.5779	0.640851	0.164394	0.999964	CCDC189	16	30757423	30762710	-	3081	protein_coding	coiled-coil domain containing 189 [Source:HGNC Symbol;Acc:HGNC:28078]	-
ENSG00000188766	5.02452	6.72077	1.94988	0	2.35687	1.2238	4.56506	1.19356	2.00707	0.164635	0.999964	SPRED3	19	38388421	38399587	+	5864	protein_coding	sprouty related EVH1 domain containing 3 [Source:HGNC Symbol;Acc:HGNC:31041]	-
ENSG00000140543	5.02452	11.948	21.4487	5.52901	4.71374	7.34279	12.8071	5.86185	1.13167	0.164673	0.999964	DET1	15	88494440	88546675	-	6853	protein_coding	DET1, COP1 ubiquitin ligase partner [Source:HGNC Symbol;Acc:HGNC:25477]	-
ENSG00000255325	2.00981	2.24026	12.6742	0	0	3.6714	5.64144	1.2238	2.26218	0.164746	0.999964	AC108136.1	8	122485515	122489815	-	631	lincRNA	novel transcript	-
ENSG00000284194	6.02943	1.4935	1.94988	1.843	4.71374	22.0284	3.15761	9.52838	-1.59993	0.164747	0.999964	SCO2	22	50523568	50526439	-	1196	protein_coding	SCO2, cytochrome c oxidase assembly protein [Source:NCBI gene;Acc:9997]	-
ENSG00000250015	1.0049	0	0	0	3.5353	4.8952	0.334968	2.81017	-3.10354	0.165085	0.999964	AC018752.1	5	116302354	116304134	-	206	lincRNA	novel transcript	-
ENSG00000236305	0	0	0	0.921502	0	6.119	0	2.34683	-3.8135	0.165147	0.999964	SLC12A9-AS1	7	100837314	100852616	-	369	antisense	SLC12A9 antisense RNA 1 [Source:HGNC Symbol;Acc:HGNC:40807]	-
ENSG00000267323	0	0	0	0.921502	0	6.119	0	2.34683	-3.8135	0.165147	0.999964	SLC25A1P5	19	27805423	27806205	-	783	processed_pseudogene	solute carrier family 25 member 1 pseudogene 5 [Source:HGNC Symbol;Acc:HGNC:43849]	-
ENSG00000235191	0	0	0	0.921502	0	6.119	0	2.34683	-3.8135	0.165147	0.999964	NUCB1-AS1	19	48910930	48918891	-	433	antisense	NUCB1 antisense RNA 1 [Source:HGNC Symbol;Acc:HGNC:40419]	-
ENSG00000255538	3.01471	5.97402	2.92483	9.21502	9.42748	8.56659	3.97119	9.0697	-1.16561	0.165167	0.999964	OR10V2P	11	59748811	59749574	+	764	unprocessed_pseudogene	olfactory receptor family 10 subfamily V member 2 pseudogene [Source:HGNC Symbol;Acc:HGNC:15137]	-
ENSG00000259321	9.04414	24.6428	22.4237	11.9795	9.42748	8.56659	18.7035	9.9912	0.904451	0.165186	0.999964	AL136295.2	14	24139445	24140444	+	747	lincRNA	novel transcript	-
ENSG00000118407	1.0049	2.98701	1.94988	0	0	0	1.9806	0	3.30144	0.165192	0.999964	FILIP1	6	75291859	75493738	-	8906	protein_coding	filamin A interacting protein 1 [Source:HGNC Symbol;Acc:HGNC:21015]	-
ENSG00000232519	1.0049	2.98701	1.94988	0	0	0	1.9806	0	3.30144	0.165192	0.999964	AL353807.2	1	155609776	155610380	-	220	antisense	novel transcript, antisense to MSTO1	-
ENSG00000180739	653.188	780.356	404.601	705.871	829.618	954.563	612.715	830.017	-0.436894	0.165282	0.999964	S1PR5	19	10512742	10517931	-	2806	protein_coding	sphingosine-1-phosphate receptor 5 [Source:HGNC Symbol;Acc:HGNC:14299]	-
ENSG00000108106	273.334	227.013	233.986	274.608	344.103	310.845	244.778	309.852	-0.339957	0.165289	0.999964	UBE2S	19	55399745	55407777	-	2788	protein_coding	ubiquitin conjugating enzyme E2 S [Source:HGNC Symbol;Acc:HGNC:17895]	-
ENSG00000274561	10.049	18.6688	30.2232	11.058	8.24904	12.238	19.647	10.515	0.901179	0.165292	0.999964	AC005332.3	17	68131462	68131907	+	446	lincRNA	novel transcript	-
ENSG00000227775	8.03924	11.2013	2.92483	3.68601	3.5353	0	7.38845	2.4071	1.5956	0.165394	0.999964	AL031282.1	1	1724512	1737251	+	2759	transcribed_processed_pseudogene	ribosomal protein S7 (RPS7) pseudogene	-
ENSG00000197061	4.01962	1.4935	1.94988	1.843	4.71374	15.9094	2.48767	7.48871	-1.59152	0.165414	0.999964	HIST1H4C	6	26103876	26104310	+	435	protein_coding	histone cluster 1 H4 family member c [Source:HGNC Symbol;Acc:HGNC:4787]	-
ENSG00000203780	13.0638	9.70778	14.6241	10.1365	1.17843	4.8952	12.4652	5.40339	1.16598	0.166093	0.999964	FANK1	10	125896539	126009592	+	3384	protein_coding	fibronectin type III and ankyrin repeat domains 1 [Source:HGNC Symbol;Acc:HGNC:23527]	-
ENSG00000186047	29.1422	20.1623	25.3485	19.3515	11.7843	13.4618	24.8843	14.8659	0.725466	0.166152	0.999964	DLEU7	13	50711008	50843939	-	3656	protein_coding	deleted in lymphocytic leukemia, 7 [Source:HGNC Symbol;Acc:HGNC:17567]	-
ENSG00000092931	167.819	150.844	116.993	216.553	212.118	151.751	145.219	193.474	-0.415252	0.166296	0.999964	MFSD11	17	76735865	76781449	+	6587	protein_coding	major facilitator superfamily domain containing 11 [Source:HGNC Symbol;Acc:HGNC:25458]	-
ENSG00000253291	1.0049	1.4935	0.974942	6.45052	3.5353	2.4476	1.15778	4.14447	-1.83866	0.166567	0.999964	TRBV7-7	7	142511626	142512127	+	347	TR_V_gene	T cell receptor beta variable 7-7 [Source:HGNC Symbol;Acc:HGNC:12241]	-
ENSG00000136908	516.521	497.337	560.591	392.56	939.212	895.821	524.816	742.531	-0.49985	0.16662	0.999964	DPM2	9	127935099	127938484	-	3133	protein_coding	dolichyl-phosphate mannosyltransferase subunit 2, regulatory [Source:HGNC Symbol;Acc:HGNC:3006]	-
ENSG00000180447	5.02452	9.70778	7.79953	1.843	2.35687	4.8952	7.51061	3.03169	1.34422	0.166642	0.999964	GAS1	9	86944363	86947189	-	2827	protein_coding	growth arrest specific 1 [Source:HGNC Symbol;Acc:HGNC:4165]	-
ENSG00000116455	106.52	118.734	65.3211	126.246	137.877	135.842	96.8582	133.321	-0.457219	0.166942	0.999964	WDR77	1	111439890	111449376	-	2805	protein_coding	WD repeat domain 77 [Source:HGNC Symbol;Acc:HGNC:29652]	-
ENSG00000172014	0	2.98701	0.974942	0.921502	8.24904	7.34279	1.32065	5.50445	-1.97739	0.166976	0.999964	ANKRD20A4	9	64369394	64413142	+	4510	protein_coding	ankyrin repeat domain 20 family member A4 [Source:HGNC Symbol;Acc:HGNC:31982]	-
ENSG00000225193	0	0.746752	3.89977	11.058	2.35687	3.6714	1.54884	5.69543	-1.91583	0.167035	0.999964	RPS12P26	15	90206572	90206967	+	396	transcribed_processed_pseudogene	ribosomal protein S12 pseudogene 26 [Source:HGNC Symbol;Acc:HGNC:36320]	-
ENSG00000272100	0	0.746752	0	4.60751	3.5353	0	0.248917	2.71427	-3.08584	0.167089	0.999964	AL513218.1	1	52353487	52353877	+	391	antisense	novel transcript, antisense to CC2D1B	-
ENSG00000187244	9.04414	47.7921	14.6241	7.37202	127.271	34.2664	23.8201	56.3031	-1.22929	0.167481	0.999964	BCAM	19	44809059	44821421	+	5009	protein_coding	basal cell adhesion molecule (Lutheran blood group) [Source:HGNC Symbol;Acc:HGNC:6722]	-
ENSG00000215148	0	9.70778	2.92483	0.921502	0	1.2238	4.21087	0.715101	2.56784	0.167671	0.999964	PRSS41	16	2798485	2805302	+	1127	protein_coding	serine protease 41 [Source:HGNC Symbol;Acc:HGNC:30715]	-
ENSG00000211713	0	3.73376	8.77448	0.921502	0	1.2238	4.16941	0.715101	2.53354	0.168023	0.999964	TRBV6-4	7	142380806	142381261	+	365	TR_V_gene	T cell receptor beta variable 6-4 [Source:HGNC Symbol;Acc:HGNC:12229]	-
ENSG00000226711	7.03433	5.22726	4.87471	18.43	9.42748	7.34279	5.7121	11.7334	-1.06045	0.168103	0.999964	FAM66C	12	8180209	8216151	+	4661	antisense	family with sequence similarity 66 member C [Source:HGNC Symbol;Acc:HGNC:21644]	-
ENSG00000124575	1.0049	0	0.974942	0.921502	1.17843	8.56659	0.659949	3.55551	-2.47846	0.168154	0.999964	HIST1H1D	6	26234268	26234933	-	666	protein_coding	histone cluster 1 H1 family member d [Source:HGNC Symbol;Acc:HGNC:4717]	-
ENSG00000241644	1.0049	2.24026	0	0.921502	7.07061	6.119	1.08172	4.7037	-2.04507	0.168337	0.999964	INMT	7	30697985	30757602	+	3376	protein_coding	indolethylamine N-methyltransferase [Source:HGNC Symbol;Acc:HGNC:6069]	-
ENSG00000237276	39.1913	11.948	13.6492	47.9181	38.8883	25.6998	21.5962	37.5021	-0.811863	0.168632	0.999964	ANO7L1	1	16215909	16228027	-	1990	transcribed_unprocessed_pseudogene	anoctamin 7 like 1 [Source:HGNC Symbol;Acc:HGNC:32248]	-
ENSG00000258653	1.0049	0	0	0	2.35687	6.119	0.334968	2.82529	-3.11073	0.168666	0.999964	AC005520.1	14	73851971	73932278	+	3695	protein_coding	novel transcript	-
ENSG00000101096	418.04	515.259	361.703	523.413	510.262	616.795	431.668	550.157	-0.348491	0.168813	0.999964	NFATC2	20	51386957	51562831	-	8286	protein_coding	nuclear factor of activated T cells 2 [Source:HGNC Symbol;Acc:HGNC:7776]	RHD
ENSG00000186272	24.1177	20.9091	19.4988	25.8021	45.959	29.3712	21.5085	33.7107	-0.644444	0.168909	0.999964	ZNF17	19	57411163	57421939	+	3762	protein_coding	zinc finger protein 17 [Source:HGNC Symbol;Acc:HGNC:12958]	zf-C2H2
ENSG00000197847	2.00981	9.70778	11.6993	2.76451	3.5353	2.4476	7.80563	2.9158	1.4293	0.169072	0.999964	SLC22A20P	11	65213840	65242757	+	3983	transcribed_unitary_pseudogene	solute carrier family 22 member 20, pseudogene [Source:HGNC Symbol;Acc:HGNC:29867]	-
ENSG00000161929	399.952	474.934	295.407	610.035	512.619	423.435	390.098	515.363	-0.401612	0.169192	0.999964	SCIMP	17	5208961	5234860	-	4208	protein_coding	SLP adaptor and CSK interacting membrane protein [Source:HGNC Symbol;Acc:HGNC:33504]	-
ENSG00000149634	4.01962	6.72077	3.89977	2.76451	1.17843	0	4.88005	1.31431	1.82919	0.169443	0.999964	SPATA25	20	45886489	45887635	-	757	protein_coding	spermatogenesis associated 25 [Source:HGNC Symbol;Acc:HGNC:16158]	-
ENSG00000184661	1.0049	2.98701	3.89977	5.52901	10.6059	4.8952	2.63056	7.01004	-1.39895	0.1695	0.999964	CDCA2	8	25458997	25507920	+	3908	protein_coding	cell division cycle associated 2 [Source:HGNC Symbol;Acc:HGNC:14623]	-
ENSG00000095397	30.1471	100.812	115.043	12.901	73.063	46.5044	82.0006	44.1561	0.900811	0.169918	0.999964	WHRN	9	114402080	114505450	-	5542	protein_coding	whirlin [Source:HGNC Symbol;Acc:HGNC:16361]	-
ENSG00000170260	132.647	122.467	111.143	169.556	124.914	189.689	122.086	161.386	-0.402993	0.17011	0.999964	ZNF212	7	149239651	149255609	+	3182	protein_coding	zinc finger protein 212 [Source:HGNC Symbol;Acc:HGNC:13004]	zf-C2H2
ENSG00000233892	6.02943	2.24026	8.77448	1.843	1.17843	2.4476	5.68139	1.82301	1.62682	0.170222	0.999964	PAIP1P1	6	30186798	30188614	-	1203	processed_pseudogene	poly(A) binding protein interacting protein 1 pseudogene 1 [Source:HGNC Symbol;Acc:HGNC:18240]	-
ENSG00000108823	8.03924	0.746752	2.92483	0	1.17843	1.2238	3.90361	0.800745	2.337	0.170609	0.999964	SGCA	17	50164214	50175931	+	2452	protein_coding	sarcoglycan alpha [Source:HGNC Symbol;Acc:HGNC:10805]	-
ENSG00000153363	28.1373	14.1883	21.4487	52.5256	25.9256	25.6998	21.2581	34.717	-0.727234	0.17069	0.999964	LINC00467	1	211382803	211435333	+	4448	lincRNA	long intergenic non-protein coding RNA 467 [Source:HGNC Symbol;Acc:HGNC:28227]	-
ENSG00000182628	103.505	78.409	78.9703	108.737	142.591	100.352	86.9615	117.226	-0.432303	0.170879	0.999964	SKA2	17	59109951	59155269	-	3148	protein_coding	spindle and kinetochore associated complex subunit 2 [Source:HGNC Symbol;Acc:HGNC:28006]	-
ENSG00000237940	12.0589	8.96103	13.6492	3.68601	4.71374	8.56659	11.5564	5.65545	1.04556	0.170918	0.999964	LINC01238	2	241970683	241977276	+	2854	lincRNA	long intergenic non-protein coding RNA 1238 [Source:HGNC Symbol;Acc:HGNC:49795]	-
ENSG00000280383	0	2.98701	0.974942	2.76451	10.6059	2.4476	1.32065	5.27267	-1.92182	0.170958	0.999964	Z95331.1	22	45657019	45680130	+	23112	sense_overlapping	novel transcript, sense overlapping ATXN10	-
ENSG00000130821	376.839	353.961	442.624	276.451	856.722	591.095	391.141	574.756	-0.554519	0.171205	0.999964	SLC6A8	X	153688099	153696593	+	5498	protein_coding	solute carrier family 6 member 8 [Source:HGNC Symbol;Acc:HGNC:11055]	-
ENSG00000222020	24.1177	18.6688	15.5991	10.1365	11.7843	12.238	19.4619	11.3863	0.776743	0.171264	0.999964	AC062017.1	2	239401436	239402364	+	613	antisense	uncharacterized LOC101928111 [Source:NCBI gene;Acc:101928111]	-
ENSG00000160408	6.02943	9.70778	9.74942	0	5.89217	3.6714	8.49554	3.18786	1.46299	0.17127	0.999964	ST6GALNAC6	9	127885321	127905408	-	5307	protein_coding	ST6 N-acetylgalactosaminide alpha-2,6-sialyltransferase 6 [Source:HGNC Symbol;Acc:HGNC:23364]	-
ENSG00000267638	0	0	0	1.843	4.71374	0	0	2.18558	-3.72114	0.171514	0.999964	AC023855.1	17	44115912	44120595	+	359	antisense	uncharacterized LOC105371789 [Source:NCBI gene;Acc:105371789]	-
ENSG00000147687	55.2698	45.5519	47.7721	52.5256	75.4198	80.7707	49.5313	69.5721	-0.487007	0.17177	0.999964	TATDN1	8	124488485	124539458	-	4778	protein_coding	TatD DNase domain containing 1 [Source:HGNC Symbol;Acc:HGNC:24220]	-
ENSG00000145996	67.3286	63.4739	56.5466	101.365	77.7767	74.6517	62.4497	84.5979	-0.442088	0.171837	0.999964	CDKAL1	6	20534457	21232404	+	4602	protein_coding	CDK5 regulatory subunit associated protein 1 like 1 [Source:HGNC Symbol;Acc:HGNC:21050]	-
ENSG00000223972	11.054	29.8701	12.6742	1.843	16.4981	6.119	17.8661	8.15336	1.16163	0.171884	0.999964	DDX11L1	1	11869	14409	+	1735	transcribed_unprocessed_pseudogene	DEAD/H-box helicase 11 like 1 [Source:HGNC Symbol;Acc:HGNC:37102]	-
ENSG00000235720	24.1177	17.1753	16.574	19.3515	38.8883	35.4902	19.289	31.2434	-0.690892	0.171953	0.999964	GABPAP	7	63893286	63894641	+	1356	processed_pseudogene	GABPA pseudogene [Source:HGNC Symbol;Acc:HGNC:4072]	-
ENSG00000248632	3.01471	0	2.92483	10.1365	1.17843	8.56659	1.97985	6.62718	-1.79685	0.172057	0.999964	AC106872.5	4	164968587	164970002	-	1416	processed_pseudogene	phenylalanyl-tRNA synthetase, beta subunit (FARSB) pseudogene	-
ENSG00000076248	73.3581	69.4479	63.3712	83.8567	80.1336	116.261	68.7257	93.4171	-0.440189	0.172701	0.999964	UNG	12	109097574	109110992	+	2567	protein_coding	uracil DNA glycosylase [Source:HGNC Symbol;Acc:HGNC:12572]	-
ENSG00000135423	1.0049	0	0	0.921502	3.5353	2.4476	0.334968	2.30147	-2.8191	0.172786	0.999964	GLS2	12	56470944	56488414	-	4141	protein_coding	glutaminase 2 [Source:HGNC Symbol;Acc:HGNC:29570]	-
ENSG00000219891	1.0049	0	0	0.921502	3.5353	2.4476	0.334968	2.30147	-2.8191	0.172786	0.999964	ZSCAN12P1	6	28091154	28093664	+	1657	transcribed_unprocessed_pseudogene	zinc finger and SCAN domain containing 12 pseudogene 1 [Source:HGNC Symbol;Acc:HGNC:13850]	-
ENSG00000211803	4.01962	7.46752	2.92483	14.744	7.07061	9.79039	4.80399	10.535	-1.1187	0.172793	0.999964	TRAV23DV6	14	22086407	22086961	+	409	TR_V_gene	T cell receptor alpha variable 23/delta variable 6 [Source:HGNC Symbol;Acc:HGNC:12120]	-
ENSG00000137825	0	0	0	0.921502	5.89217	0	0	2.27123	-3.7715	0.172814	0.999964	ITPKA	15	41493393	41503551	+	2092	protein_coding	inositol-trisphosphate 3-kinase A [Source:HGNC Symbol;Acc:HGNC:6178]	-
ENSG00000211454	0	0	0	0.921502	5.89217	0	0	2.27123	-3.7715	0.172814	0.999964	AKR7L	1	19265982	19274194	-	2768	polymorphic_pseudogene	aldo-keto reductase family 7 like (gene/pseudogene) [Source:HGNC Symbol;Acc:HGNC:24056]	-
ENSG00000227066	0	0	0	0.921502	5.89217	0	0	2.27123	-3.7715	0.172814	0.999964	Z98257.1	1	20154338	20160568	+	2639	lincRNA	novel transcript	-
ENSG00000279181	0	0	0	0.921502	5.89217	0	0	2.27123	-3.7715	0.172814	0.999964	AC110801.1	2	73998337	73998548	-	212	TEC	TEC	-
ENSG00000154914	7.03433	4.48051	8.77448	1.843	2.35687	3.6714	6.76311	2.62376	1.37689	0.173014	0.999964	USP43	17	9644698	9729691	+	5068	protein_coding	ubiquitin specific peptidase 43 [Source:HGNC Symbol;Acc:HGNC:20072]	-
ENSG00000273289	0	0	0.974942	0.921502	3.5353	2.4476	0.324981	2.30147	-2.81913	0.173135	0.999964	AL121672.3	22	46053093	46053560	+	468	antisense	novel transcript, antisense to C22orf26	-
ENSG00000234211	1.0049	0.746752	0	5.52901	4.71374	0	0.583886	3.41425	-2.55042	0.17327	0.999964	AL451067.1	1	161671978	161674824	-	1015	antisense	novel transcript, antisense to FCGR2B	-
ENSG00000285865	11.054	13.4415	8.77448	8.29352	3.5353	3.6714	11.09	5.16674	1.07693	0.173291	0.999964	AC010285.3	5	179974584	179980186	+	2015	antisense		-
ENSG00000264350	0	0	0	2.76451	0	3.6714	0	2.1453	-3.69624	0.173362	0.999964	SNRPGP2	18	54406889	54407114	-	226	processed_pseudogene	small nuclear ribonucleoprotein polypeptide G pseudogene 2 [Source:HGNC Symbol;Acc:HGNC:30999]	-
ENSG00000238012	0	0	0	2.76451	0	3.6714	0	2.1453	-3.69624	0.173362	0.999964	AC114752.1	2	64330486	64332131	-	289	lincRNA	novel transcript	-
ENSG00000240207	8.03924	6.72077	1.94988	1.843	2.35687	1.2238	5.56996	1.80789	1.62318	0.173529	0.999964	AC080013.1	3	158732263	158784070	+	4177	antisense	novel transcript, antisense to RARRES1	-
ENSG00000165995	11.054	10.4545	15.5991	4.60751	7.07061	7.34279	12.3692	6.3403	0.974685	0.173546	0.999964	CACNB2	10	18140677	18543557	+	8955	protein_coding	calcium voltage-gated channel auxiliary subunit beta 2 [Source:HGNC Symbol;Acc:HGNC:1402]	-
ENSG00000258472	22.1079	42.5649	55.5717	25.8021	31.8177	15.9094	40.0815	24.5097	0.708602	0.173619	0.999964	AC005726.1	17	28455752	28614197	-	3218	protein_coding	novel protein	-
ENSG00000154310	218.064	179.221	172.565	271.843	259.256	201.927	189.95	244.342	-0.365525	0.173759	0.999964	TNIK	3	171061339	171460408	-	8523	protein_coding	TRAF2 and NCK interacting kinase [Source:HGNC Symbol;Acc:HGNC:30765]	-
ENSG00000148426	31.1521	38.0844	47.7721	11.9795	30.6393	30.595	39.0029	24.4046	0.691156	0.173822	0.999964	PROSER2	10	11823339	11872277	+	3663	protein_coding	proline and serine rich 2 [Source:HGNC Symbol;Acc:HGNC:23728]	-
ENSG00000165392	49.2403	62.7272	44.8473	74.6417	64.8139	77.0993	52.2716	72.185	-0.460887	0.174274	0.999964	WRN	8	31033801	31173769	+	5634	protein_coding	Werner syndrome RecQ like helicase [Source:HGNC Symbol;Acc:HGNC:12791]	-
ENSG00000204176	1.0049	8.96103	3.89977	11.058	10.6059	11.0142	4.6219	10.8927	-1.19691	0.174358	0.999964	SYT15	10	46578217	46594173	+	7158	protein_coding	synaptotagmin 15 [Source:HGNC Symbol;Acc:HGNC:17167]	-
ENSG00000228655	10.049	3.73376	3.89977	1.843	3.5353	0	5.89419	1.79277	1.69773	0.174461	0.999964	AC096558.1	2	143295421	143480789	-	929	antisense	novel transcript, antisense to ARHGAP15	-
ENSG00000196632	0	0.746752	0	0.921502	2.35687	3.6714	0.248917	2.31659	-2.82677	0.174484	0.999964	WNK3	X	54192823	54358642	-	11472	protein_coding	WNK lysine deficient protein kinase 3 [Source:HGNC Symbol;Acc:HGNC:14543]	-
ENSG00000171552	2909.2	1689.15	1678.85	2082.6	4341.35	2492.88	2092.4	2972.28	-0.506425	0.174705	0.999964	BCL2L1	20	31664452	31723989	-	3314	protein_coding	BCL2 like 1 [Source:HGNC Symbol;Acc:HGNC:992]	-
ENSG00000218048	5.02452	2.98701	7.79953	0.921502	0	3.6714	5.27036	1.53097	1.80878	0.174745	0.999964	AL121949.1	6	63440766	63443580	+	968	unprocessed_pseudogene	leucine rich repeat containing 59 (LRRC59) pseudogene	-
ENSG00000233762	96.4709	84.383	110.168	67.2697	161.446	211.717	97.0074	146.811	-0.595031	0.174794	0.999964	AC007969.1	2	171517270	171517716	-	447	processed_pseudogene	ribosomal protein S15 (RPS15) pseudogene	-
ENSG00000285872	9.04414	2.98701	6.82459	1.843	3.5353	1.2238	6.28525	2.2007	1.50441	0.174955	0.999964	AC007240.2	2	10287800	10302485	-	1871	bidirectional_promoter_lncRNA	uncharacterized LOC101929691 [Source:NCBI gene;Acc:101929691]	-
ENSG00000254263	14.0687	5.22726	14.6241	2.76451	9.42748	2.4476	11.3067	4.87986	1.21546	0.175142	0.999964	AC022973.3	8	129890465	129901758	+	467	lincRNA	novel transcript	-
ENSG00000171817	16.0785	10.4545	22.4237	23.0376	37.7099	20.8046	16.3189	27.184	-0.744792	0.175204	0.999964	ZNF540	19	37551406	37614097	+	4304	protein_coding	zinc finger protein 540 [Source:HGNC Symbol;Acc:HGNC:25331]	zf-C2H2
ENSG00000260948	4.01962	1.4935	1.94988	1.843	7.07061	12.238	2.48767	7.05053	-1.50513	0.175294	0.999964	AL390195.2	1	111431046	111433068	-	2023	sense_overlapping	novel transcript, sense overlapping WDR77 & OVGP1	-
ENSG00000253549	6.02943	6.72077	5.84965	11.058	9.42748	15.9094	6.19995	12.1316	-0.959951	0.175323	0.999964	CA3-AS1	8	85441851	85464915	-	1257	antisense	CA3 antisense RNA 1 [Source:HGNC Symbol;Acc:HGNC:51657]	-
ENSG00000077585	91.4463	109.773	66.296	138.225	127.271	100.352	89.1716	121.949	-0.450211	0.175343	0.999964	GPR137B	1	236142505	236221865	+	2309	protein_coding	G protein-coupled receptor 137B [Source:HGNC Symbol;Acc:HGNC:11862]	-
ENSG00000240143	30.1471	32.1103	20.4738	34.0956	47.1374	42.833	27.5771	41.3553	-0.575553	0.175464	0.999964	AL023653.1	X	129794994	129796963	+	326	3prime_overlapping_ncRNA	novel transcript	-
ENSG00000236618	3.01471	0	0	0.921502	5.89217	7.34279	1.0049	4.71882	-2.27958	0.175538	0.999964	PITPNA-AS1	17	1516931	1518096	+	542	antisense	PITPNA antisense RNA 1 [Source:HGNC Symbol;Acc:HGNC:44116]	-
ENSG00000175294	55.2698	47.0454	38.0227	70.9557	54.208	70.9804	46.7793	65.3813	-0.484934	0.175693	0.999964	CATSPER1	11	66016752	66026517	-	2687	protein_coding	cation channel sperm associated 1 [Source:HGNC Symbol;Acc:HGNC:17116]	-
ENSG00000227354	9.04414	1.4935	4.87471	18.43	4.71374	12.238	5.13745	11.7939	-1.23751	0.175804	0.999964	RBM26-AS1	13	79406309	79424328	+	3747	antisense	RBM26 antisense RNA 1 [Source:HGNC Symbol;Acc:HGNC:39805]	-
ENSG00000105419	0	0.746752	0	0.921502	3.5353	2.4476	0.248917	2.30147	-2.81939	0.175862	0.999964	MEIS3	19	47403124	47419523	-	5122	protein_coding	Meis homeobox 3 [Source:HGNC Symbol;Acc:HGNC:29537]	Homeobox
ENSG00000225766	0	0.746752	0	1.843	2.35687	2.4476	0.248917	2.21582	-2.77435	0.176369	0.999964	DHRS4L1	14	24036453	24051028	+	1272	transcribed_unprocessed_pseudogene	dehydrogenase/reductase 4 like 1 [Source:HGNC Symbol;Acc:HGNC:19732]	-
ENSG00000131686	14.0687	11.948	37.0478	7.37202	2.35687	19.5808	21.0215	9.76989	1.1112	0.176446	0.999964	CA6	1	8945867	8975092	+	2662	protein_coding	carbonic anhydrase 6 [Source:HGNC Symbol;Acc:HGNC:1380]	-
ENSG00000163606	38.1864	64.9674	37.0478	68.1912	83.6689	53.8472	46.7339	68.5691	-0.545354	0.176493	0.999964	CD200R1	3	112921209	112975122	-	3905	protein_coding	CD200 receptor 1 [Source:HGNC Symbol;Acc:HGNC:24235]	-
ENSG00000250659	5.02452	16.4285	5.84965	0	7.07061	2.4476	9.10091	3.17274	1.56918	0.17656	0.999964	AP001363.1	11	62537312	62542018	+	264	antisense	novel transcript	-
ENSG00000255151	11.054	5.22726	12.6742	5.52901	3.5353	3.6714	9.65182	4.24524	1.15655	0.176708	0.999964	GLYATL1B	11	59086307	59094786	+	909	protein_coding	glycine-N-acyltransferase like 1B [Source:HGNC Symbol;Acc:HGNC:37865]	-
ENSG00000112029	45.2207	42.5649	30.2232	58.9762	56.5649	51.3996	39.3363	55.6469	-0.500322	0.17679	0.999964	FBXO5	6	152970519	152983579	-	3833	protein_coding	F-box protein 5 [Source:HGNC Symbol;Acc:HGNC:13584]	-
ENSG00000256913	5.02452	3.73376	11.6993	2.76451	2.35687	2.4476	6.8192	2.52299	1.41822	0.176854	0.999964	AC005840.3	12	6477714	6480207	+	2494	processed_pseudogene	plakophilin 2 (PKP2) pseudogene	-
ENSG00000182378	94.4611	116.493	119.918	123.481	143.769	167.66	110.291	144.97	-0.39069	0.177061	0.999964	PLCXD1	X	276322	303356	+	6191	protein_coding	phosphatidylinositol specific phospholipase C X domain containing 1 [Source:HGNC Symbol;Acc:HGNC:23148]	-
ENSG00000179104	82.4022	73.1817	85.7949	113.345	100.167	101.575	80.4596	105.029	-0.388325	0.17741	0.999964	TMTC2	12	82686880	83134870	+	8323	protein_coding	transmembrane and tetratricopeptide repeat containing 2 [Source:HGNC Symbol;Acc:HGNC:25440]	-
ENSG00000204659	0	0	0.974942	5.52901	2.35687	0	0.324981	2.62863	-3.04608	0.177495	0.999964	CBY3	5	179678583	179680974	-	785	protein_coding	chibby family member 3 [Source:HGNC Symbol;Acc:HGNC:33278]	-
ENSG00000228701	7.03433	2.24026	0	0	1.17843	0	3.09153	0.392812	2.96644	0.177558	0.999964	TNKS2-AS1	10	91782839	91798291	-	761	antisense	TNKS2 antisense RNA 1 (head to head) [Source:HGNC Symbol;Acc:HGNC:45173]	-
ENSG00000230433	0	1.4935	5.84965	0	0	0	2.44772	0	3.59458	0.177674	0.999964	AL031770.1	6	524171	525581	+	851	antisense	novel transcript	-
ENSG00000169071	0	3.73376	14.6241	0.921502	1.17843	2.4476	6.1193	1.51585	2.03163	0.177717	0.999964	ROR2	9	91563091	91950162	-	5818	protein_coding	receptor tyrosine kinase like orphan receptor 2 [Source:HGNC Symbol;Acc:HGNC:10257]	-
ENSG00000206177	1981.67	2403.8	2566.05	1150.03	5251.1	4506.03	2317.17	3635.72	-0.649715	0.177817	0.999964	HBM	16	153892	166768	+	916	protein_coding	hemoglobin subunit mu [Source:HGNC Symbol;Acc:HGNC:4826]	-
ENSG00000121933	5.02452	5.22726	2.92483	5.52901	8.24904	15.9094	4.3922	9.89582	-1.14938	0.177956	0.999964	TMIGD3	1	111483348	111563962	-	2283	protein_coding	transmembrane and immunoglobulin domain containing 3 [Source:HGNC Symbol;Acc:HGNC:51375]	-
ENSG00000269553	19.0932	17.9221	40.9476	20.2731	12.9628	11.0142	25.9876	14.75	0.799075	0.178053	0.999964	U62631.1	19	35330843	35331920	+	435	sense_intronic	novel transcript	-
ENSG00000273272	3.01471	1.4935	0.974942	6.45052	2.35687	7.34279	1.82772	5.38339	-1.57677	0.178308	0.999964	U62317.4	22	50542650	50543011	+	362	lincRNA	novel transcript	-
ENSG00000223842	0	0	0	2.76451	1.17843	1.2238	0	1.72225	-3.38935	0.178501	0.999964	AL360093.1	1	219222248	219225497	-	1126	lincRNA	novel transcript	-
ENSG00000201555	0	0	0	2.76451	1.17843	1.2238	0	1.72225	-3.38935	0.178501	0.999964	RF00019	6	31778817	31778905	-	89	misc_RNA		-
ENSG00000260907	0	0	0	2.76451	1.17843	1.2238	0	1.72225	-3.38935	0.178501	0.999964	AC015818.2	17	20530042	20530881	-	840	lincRNA	novel transcript	-
ENSG00000240905	2.00981	0	5.84965	9.21502	5.89217	7.34279	2.61982	7.48333	-1.55971	0.178563	0.999964	RN7SL798P	8	55980240	55980540	-	301	misc_RNA	RNA, 7SL, cytoplasmic 798, pseudogene [Source:HGNC Symbol;Acc:HGNC:46814]	-
ENSG00000261866	5.02452	0.746752	4.87471	0.921502	1.17843	0	3.54866	0.699979	2.29243	0.178644	0.999964	AC243312.1	19	8676844	8677584	+	275	processed_pseudogene	nuclear factor, interleukin 3 regulated (NFIL3) pseudogene	-
ENSG00000127533	8.03924	25.3896	44.8473	13.8225	11.7843	15.9094	26.092	13.8388	0.916392	0.178655	0.999964	F2RL3	19	16888860	16892606	+	3473	protein_coding	F2R like thrombin or trypsin receptor 3 [Source:HGNC Symbol;Acc:HGNC:3540]	-
ENSG00000124145	25.1226	34.3506	31.1981	23.9591	22.3903	7.34279	30.2238	17.8974	0.745911	0.178675	0.999964	SDC4	20	45325288	45348424	-	2613	protein_coding	syndecan 4 [Source:HGNC Symbol;Acc:HGNC:10661]	-
ENSG00000205085	11.054	26.8831	29.2483	11.058	14.1412	13.4618	22.3951	12.887	0.80801	0.178759	0.999964	FAM71F2	7	128672288	128687872	+	5875	protein_coding	family with sequence similarity 71 member F2 [Source:HGNC Symbol;Acc:HGNC:27998]	-
ENSG00000011485	284.388	330.811	222.287	266.314	469.017	391.616	279.162	375.649	-0.425922	0.178885	0.999964	PPP5C	19	46346994	46392981	+	7059	protein_coding	protein phosphatase 5 catalytic subunit [Source:HGNC Symbol;Acc:HGNC:9322]	-
ENSG00000279265	10.049	9.70778	2.92483	0.921502	1.17843	6.119	7.56055	2.73964	1.50897	0.178896	0.999964	AC000123.2	7	127349833	127350293	-	461	TEC	TEC	-
ENSG00000171812	53.26	35.0973	53.6218	71.8772	67.1708	58.7424	47.3264	65.9301	-0.487307	0.178963	0.999964	COL8A2	1	36095236	36125220	-	4670	protein_coding	collagen type VIII alpha 2 chain [Source:HGNC Symbol;Acc:HGNC:2216]	-
ENSG00000258511	0	2.24026	1.94988	7.37202	2.35687	4.8952	1.39671	4.87469	-1.77686	0.179016	0.999964	LINC02295	14	98136074	98139242	+	374	lincRNA	long intergenic non-protein coding RNA 2295 [Source:HGNC Symbol;Acc:HGNC:53211]	-
ENSG00000154358	178.873	215.065	406.551	141.911	129.628	265.564	266.829	179.035	0.576715	0.179056	0.999964	OBSCN	1	228208130	228378874	+	32290	protein_coding	obscurin, cytoskeletal calmodulin and titin-interacting RhoGEF [Source:HGNC Symbol;Acc:HGNC:15719]	-
ENSG00000176092	29.1422	26.8831	41.9225	21.1946	24.7471	17.1332	32.6493	21.025	0.629749	0.179076	0.999964	CRYBG2	1	26321698	26360080	-	6895	protein_coding	crystallin beta-gamma domain containing 2 [Source:HGNC Symbol;Acc:HGNC:17295]	-
ENSG00000100058	100.49	120.227	128.692	58.0546	93.0963	104.023	116.47	85.058	0.460064	0.179272	0.999964	CRYBB2P1	22	25448105	25520854	+	6435	transcribed_unprocessed_pseudogene	crystallin beta B2 pseudogene 1 [Source:HGNC Symbol;Acc:HGNC:2399]	-
ENSG00000279357	1.0049	2.98701	0	3.68601	4.71374	6.119	1.33064	4.83958	-1.78704	0.179284	0.999964	AC007224.2	16	8666762	8667271	+	510	TEC	TEC	-
ENSG00000196465	34.1668	22.4026	24.3735	40.5461	30.6393	50.1758	26.981	40.4537	-0.589426	0.179688	0.999964	MYL6B	12	56152256	56159647	+	3259	protein_coding	myosin light chain 6B [Source:HGNC Symbol;Acc:HGNC:29823]	-
ENSG00000130165	587.869	527.954	606.414	493.925	943.926	855.436	574.079	764.429	-0.412477	0.180158	0.999964	ELOF1	19	11551147	11559236	-	4173	protein_coding	elongation factor 1 homolog [Source:HGNC Symbol;Acc:HGNC:28691]	-
ENSG00000215126	150.736	78.409	156.966	107.816	69.5276	91.7849	128.703	89.7095	0.514765	0.180247	0.999964	CBWD6	9	41131306	41199261	-	10393	protein_coding	COBW domain containing 6 [Source:HGNC Symbol;Acc:HGNC:31978]	-
ENSG00000248483	7.03433	2.24026	0	0.921502	0	0	3.09153	0.307167	2.96654	0.180292	0.999964	POU5F2	5	93733220	93741637	-	8418	protein_coding	POU domain class 5, transcription factor 2 [Source:HGNC Symbol;Acc:HGNC:26367]	Pou
ENSG00000260918	7.03433	2.24026	0	0.921502	0	0	3.09153	0.307167	2.96654	0.180292	0.999964	AC107398.3	4	47431960	47438959	+	7000	sense_overlapping	novel transcript, overlapping GABRB1	-
ENSG00000203872	17.0834	9.70778	19.4988	8.29352	2.35687	12.238	15.43	7.62946	1.00882	0.180296	0.999964	C6orf163	6	87344849	87365463	+	2884	protein_coding	chromosome 6 open reading frame 163 [Source:HGNC Symbol;Acc:HGNC:21403]	-
ENSG00000107262	4444.69	4506.65	5580.57	3040.04	10686	7807.84	4843.97	7177.97	-0.567319	0.180365	0.999964	BAG1	9	33247820	33264720	-	7073	protein_coding	BCL2 associated athanogene 1 [Source:HGNC Symbol;Acc:HGNC:937]	-
ENSG00000230105	0	2.24026	4.87471	0	0	0	2.37165	0	3.55259	0.180511	0.999964	AL354793.1	X	56618391	56624458	+	713	lincRNA	novel transcript	-
ENSG00000177943	84.412	79.9025	67.271	41.4676	69.5276	56.2948	77.1952	55.7633	0.475761	0.180575	0.999964	MAMDC4	9	136850943	136860799	+	5469	protein_coding	MAM domain containing 4 [Source:HGNC Symbol;Acc:HGNC:24083]	-
ENSG00000254469	13.0638	17.1753	15.5991	6.45052	4.71374	13.4618	15.2794	8.20868	0.913257	0.180676	0.999964	AP002495.1	11	71865509	71928654	-	3651	protein_coding	Putative short transient receptor potential channel 2-like protein [Source:UniProtKB/Swiss-Prot;Acc:Q6ZNB5]	-
ENSG00000147586	25.1226	24.6428	19.4988	31.3311	42.4236	30.595	23.0881	34.7832	-0.587159	0.180687	0.999964	MRPS28	8	79918717	80030289	-	1817	protein_coding	mitochondrial ribosomal protein S28 [Source:HGNC Symbol;Acc:HGNC:14513]	-
ENSG00000271871	6.02943	2.24026	4.87471	0	2.35687	1.2238	4.38146	1.19356	1.92613	0.180688	0.999964	AC005740.4	5	141952419	141953375	+	957	antisense	novel transcript, antisense to PCDH12	-
ENSG00000271105	1.0049	0	1.94988	2.76451	8.24904	1.2238	0.984929	4.07912	-2.10423	0.180693	0.999964	SCML2P2	16	25069570	25070109	+	540	processed_pseudogene	SCML2 pseudogene 2 [Source:HGNC Symbol;Acc:HGNC:44330]	-
ENSG00000186615	3.01471	1.4935	0.974942	6.45052	7.07061	2.4476	1.82772	5.32291	-1.56514	0.180811	0.999964	KTN1-AS1	14	55499278	55580110	-	3595	antisense	KTN1 antisense RNA 1 [Source:HGNC Symbol;Acc:HGNC:19842]	-
ENSG00000285863	5.02452	5.97402	1.94988	5.52901	9.42748	14.6856	4.31614	9.88069	-1.16543	0.180874	0.999964	AC009554.2	15	61861109	61894164	+	589	antisense	novel transcript, antisense to VPS13C	-
ENSG00000185869	9.04414	21.6558	10.7244	17.5085	23.5687	31.8188	13.8081	24.2987	-0.789466	0.181037	0.999964	ZNF829	19	36888124	36916291	-	7742	protein_coding	zinc finger protein 829 [Source:HGNC Symbol;Acc:HGNC:34032]	zf-C2H2
ENSG00000138411	118.579	123.214	187.189	126.246	94.2748	94.2325	142.994	104.918	0.442275	0.181125	0.999964	HECW2	2	196189099	196593692	-	23683	protein_coding	HECT, C2 and WW domain containing E3 ubiquitin protein ligase 2 [Source:HGNC Symbol;Acc:HGNC:29853]	-
ENSG00000227536	1.0049	0.746752	0.974942	4.60751	4.71374	1.2238	0.908866	3.51502	-1.97624	0.181409	0.999964	SOCS5P4	X	71043214	71045470	-	1566	processed_pseudogene	suppressor of cytokine signaling 5 pseudogene 4 [Source:HGNC Symbol;Acc:HGNC:44600]	-
ENSG00000236778	49.2403	32.8571	46.7972	28.5666	25.9256	33.0426	42.9649	29.1782	0.553923	0.181414	0.999964	INTS6-AS1	13	51452367	51552364	+	9866	antisense	INTS6 antisense RNA 1 [Source:HGNC Symbol;Acc:HGNC:42691]	-
ENSG00000277715	26.1275	16.4285	16.574	11.058	16.4981	4.8952	19.71	10.8171	0.857215	0.181554	0.999964	AC079174.2	12	106250759	106252786	+	2028	antisense	novel transcript, antisense to CKAP4	-
ENSG00000130827	216.055	301.688	246.66	131.775	226.259	212.941	254.801	190.325	0.425037	0.18166	0.999964	PLXNA3	X	154458281	154477779	+	11710	protein_coding	plexin A3 [Source:HGNC Symbol;Acc:HGNC:9101]	-
ENSG00000136274	0	1.4935	0	2.76451	8.24904	0	0.497835	3.67118	-2.76699	0.181768	0.999964	NACAD	7	45080438	45088914	-	4917	protein_coding	NAC alpha domain containing [Source:HGNC Symbol;Acc:HGNC:22196]	-
ENSG00000196943	196.961	209.091	185.239	242.355	266.326	228.85	197.097	245.844	-0.317971	0.181963	0.999964	NOP9	14	24299862	24309124	+	6033	protein_coding	NOP9 nucleolar protein [Source:HGNC Symbol;Acc:HGNC:19826]	-
ENSG00000259767	4.01962	0.746752	2.92483	0	1.17843	0	2.56373	0.392812	2.68589	0.182019	0.999964	AC022558.1	15	83022236	83024336	-	454	sense_intronic	novel transcript, sense intronic to BTBD1	-
ENSG00000105246	2.00981	2.24026	0	3.68601	3.5353	7.34279	1.41669	4.8547	-1.73914	0.182303	0.999964	EBI3	19	4229498	4237531	+	1284	protein_coding	Epstein-Barr virus induced 3 [Source:HGNC Symbol;Acc:HGNC:3129]	-
ENSG00000235159	1.0049	0	0	1.843	3.5353	1.2238	0.334968	2.2007	-2.76697	0.182386	0.999964	AL121672.2	22	46067356	46069891	-	867	lincRNA	novel transcript	-
ENSG00000224272	0	0	0.974942	1.843	3.5353	1.2238	0.324981	2.2007	-2.76697	0.182766	0.999964	AC131097.3	2	241808312	241812016	-	2250	antisense	novel transcript	-
ENSG00000230397	2.00981	0.746752	3.89977	1.843	2.35687	17.1332	2.21878	7.11102	-1.68981	0.182814	0.999964	SPTLC1P1	10	31360955	31361215	+	261	transcribed_processed_pseudogene	serine palmitoyltransferase long chain base subunit 1 pseudogene 1 [Source:HGNC Symbol;Acc:HGNC:39668]	-
ENSG00000278627	4.01962	2.98701	0	0	0	0	2.33554	0	3.53173	0.18291	0.999964	AC005962.1	17	58202352	58203003	-	652	antisense	novel transcript, antisense to EPX	-
ENSG00000206964	4.01962	2.98701	0	0	0	0	2.33554	0	3.53173	0.18291	0.999964	RF00019	2	55286018	55286128	+	111	misc_RNA		-
ENSG00000091732	41.2011	42.5649	38.9977	71.8772	62.457	40.3854	40.9212	58.2399	-0.513975	0.182923	0.999964	ZC3HC1	7	130018286	130051451	-	3011	protein_coding	zinc finger C3HC-type containing 1 [Source:HGNC Symbol;Acc:HGNC:29913]	-
ENSG00000205323	0	1.4935	0.974942	3.68601	1.17843	6.119	0.822815	3.66115	-2.09426	0.182954	0.999964	SARNP	12	55752463	55817756	-	3396	protein_coding	SAP domain containing ribonucleoprotein [Source:HGNC Symbol;Acc:HGNC:24432]	-
ENSG00000148803	66.3237	70.9415	54.5967	75.5632	98.9885	84.4421	63.954	86.3313	-0.428026	0.183096	0.999964	FUOM	10	133355154	133358035	-	1284	protein_coding	fucose mutarotase [Source:HGNC Symbol;Acc:HGNC:24733]	-
ENSG00000196655	230.123	209.837	223.262	296.724	251.007	274.131	221.074	273.954	-0.311076	0.183499	0.999964	TRAPPC4	11	119018432	119025454	+	5140	protein_coding	trafficking protein particle complex 4 [Source:HGNC Symbol;Acc:HGNC:19943]	-
ENSG00000132563	2.00981	2.98701	4.87471	0.921502	0	1.2238	3.29051	0.715101	2.18818	0.183628	0.999964	REEP2	5	138439017	138446969	+	3284	protein_coding	receptor accessory protein 2 [Source:HGNC Symbol;Acc:HGNC:17975]	-
ENSG00000106268	135.662	144.123	102.369	118.874	182.657	223.955	127.385	175.162	-0.455104	0.183652	0.999964	NUDT1	7	2242222	2251146	+	2093	protein_coding	nudix hydrolase 1 [Source:HGNC Symbol;Acc:HGNC:8048]	-
ENSG00000230513	0	8.21427	3.89977	9.21502	15.3197	7.34279	4.03801	10.6258	-1.35602	0.18367	0.999964	THAP7-AS1	22	21001886	21010342	+	2975	antisense	THAP7 antisense RNA 1 [Source:HGNC Symbol;Acc:HGNC:41013]	-
ENSG00000172543	597.918	1082.79	447.498	562.116	1432.98	1200.55	709.402	1065.21	-0.585451	0.183684	0.999964	CTSW	11	65879809	65883741	+	1719	protein_coding	cathepsin W [Source:HGNC Symbol;Acc:HGNC:2546]	-
ENSG00000188785	88.4316	140.389	133.567	67.2697	108.416	88.1135	120.796	87.9331	0.463927	0.183945	0.999964	ZNF548	19	57389850	57402992	+	6161	protein_coding	zinc finger protein 548 [Source:HGNC Symbol;Acc:HGNC:26561]	zf-C2H2
ENSG00000275519	0	1.4935	13.6492	0	2.35687	0	5.04756	0.785623	2.71766	0.184313	0.999964	MIR6804	19	55230885	55230952	-	68	miRNA	microRNA 6804 [Source:HGNC Symbol;Acc:HGNC:50253]	-
ENSG00000280334	3.01471	2.24026	1.94988	0	0	1.2238	2.40162	0.407933	2.60578	0.184366	0.999964	AC009084.2	16	67006672	67009481	-	2810	TEC	TEC	-
ENSG00000176410	34.1668	32.1103	38.0227	25.8021	22.3903	22.0284	34.7666	23.4069	0.56445	0.184476	0.999964	DNAJC30	7	73680969	73683453	-	2485	protein_coding	DnaJ heat shock protein family (Hsp40) member C30 [Source:HGNC Symbol;Acc:HGNC:16410]	-
ENSG00000230322	4.01962	0.746752	2.92483	0.921502	0	0	2.56373	0.307167	2.68619	0.184722	0.999964	AL136320.1	10	11168922	11171376	-	430	antisense	novel transcript	-
ENSG00000264024	5.02452	5.22726	5.84965	2.76451	2.35687	0	5.36715	1.70713	1.60856	0.184745	0.999964	MIR4507	14	105858124	105858175	-	52	miRNA	microRNA 4507 [Source:HGNC Symbol;Acc:HGNC:41642]	-
ENSG00000281849	1.0049	0	0	0.921502	4.71374	1.2238	0.334968	2.28635	-2.81255	0.184818	0.999964	AL732314.6	X	386980	405579	+	484	antisense	novel transcript, antisense to PPP2R3B	-
ENSG00000229376	1.0049	0.746752	0	2.76451	1.17843	4.8952	0.583886	2.94605	-2.3165	0.18484	0.999964	CICP3	1	722092	724903	+	2455	processed_pseudogene	capicua transcriptional repressor pseudogene 3 [Source:HGNC Symbol;Acc:HGNC:37742]	-
ENSG00000082293	48.2354	49.2856	77.0204	39.6246	41.2452	41.6092	58.1805	40.8263	0.509431	0.185117	0.999964	COL19A1	6	69866571	70209976	+	8511	protein_coding	collagen type XIX alpha 1 chain [Source:HGNC Symbol;Acc:HGNC:2196]	-
ENSG00000210195	15.0736	5.22726	10.7244	0.921502	3.5353	8.56659	10.3417	4.34113	1.28021	0.18512	0.999964	MT-TT	MT	15888	15953	+	66	Mt_tRNA	mitochondrially encoded tRNA threonine [Source:HGNC Symbol;Acc:HGNC:7499]	-
ENSG00000275898	2.00981	4.48051	0.974942	0	1.17843	0	2.48842	0.392812	2.6765	0.185136	0.999964	AC125603.4	12	116580974	116583672	+	2699	lincRNA	novel transcript	-
ENSG00000234996	2.00981	2.24026	2.92483	0	0	1.2238	2.39163	0.407933	2.60108	0.185249	0.999964	AC098934.2	1	202861754	202875241	+	2321	transcribed_processed_pseudogene	actin gamma 1 pseudogene [Source:NCBI gene;Acc:148709]	-
ENSG00000272556	6.02943	4.48051	4.87471	10.1365	15.3197	6.119	5.12822	10.5251	-1.04501	0.185418	0.999964	GTF2IP13	7	45769105	45815263	+	10334	transcribed_unprocessed_pseudogene	general transcription factor IIi pseudogene 13 [Source:HGNC Symbol;Acc:HGNC:51725]	-
ENSG00000184414	1.0049	4.48051	1.94988	0	0	1.2238	2.47843	0.407933	2.67198	0.185488	0.999964	IRS3P	7	100570131	100571136	+	1006	processed_pseudogene	insulin receptor substrate 3, pseudogene [Source:HGNC Symbol;Acc:HGNC:6127]	-
ENSG00000100154	6.02943	20.9091	15.5991	8.29352	5.89217	7.34279	14.1792	7.17616	0.988379	0.185556	0.999964	TTC28	22	27978014	28679865	-	12645	protein_coding	tetratricopeptide repeat domain 28 [Source:HGNC Symbol;Acc:HGNC:29179]	-
ENSG00000235194	109.535	118.734	142.341	67.2697	104.881	104.023	123.537	92.0578	0.42914	0.185606	0.999964	PPP1R3E	14	23295643	23302848	-	5548	protein_coding	protein phosphatase 1 regulatory subunit 3E [Source:HGNC Symbol;Acc:HGNC:14943]	-
ENSG00000235790	0	0.746752	0	1.843	3.5353	1.2238	0.248917	2.2007	-2.76701	0.185732	0.999964	AC114488.2	1	31644049	31660162	+	2216	antisense	novel transcript, antisense to COL16A1	-
ENSG00000272989	2.00981	1.4935	6.82459	0.921502	0	1.2238	3.44264	0.715101	2.24346	0.185745	0.999964	LINC02012	3	197505262	197506986	-	1725	lincRNA	long intergenic non-protein coding RNA 2012 [Source:HGNC Symbol;Acc:HGNC:52847]	-
ENSG00000273736	2.00981	2.24026	2.92483	0	1.17843	0	2.39163	0.392812	2.60108	0.185773	0.999964	AC244100.1	17	35963488	35965472	-	407	transcribed_unprocessed_pseudogene	tetratricopeptide repeat, ankyrin repeat and coiled-coil containing 2 (TANC2) pseudogene	-
ENSG00000270177	0	0.746752	0	1.843	0	6.119	0.248917	2.654	-3.03093	0.185784	0.999964	AC104109.2	5	134226410	134227827	+	1418	lincRNA	novel transcript	-
ENSG00000228918	0	0.746752	0	1.843	0	6.119	0.248917	2.654	-3.03093	0.185784	0.999964	LINC01344	1	182129310	182314061	-	3161	lincRNA	long intergenic non-protein coding RNA 1344 [Source:HGNC Symbol;Acc:HGNC:50554]	-
ENSG00000145050	244.192	241.948	194.988	280.137	294.609	275.355	227.043	283.367	-0.318987	0.185824	0.999964	MANF	3	51385047	51389397	+	2383	protein_coding	mesencephalic astrocyte derived neurotrophic factor [Source:HGNC Symbol;Acc:HGNC:15461]	-
ENSG00000260152	2.00981	0.746752	2.92483	0	0	0	1.8938	0	3.21679	0.185945	0.999964	AC113208.1	15	75114261	75114868	+	608	processed_pseudogene	stromal cell-derived factor 2 (SDF2) pseudogene	-
ENSG00000104044	2.00981	0.746752	2.92483	0	0	0	1.8938	0	3.21679	0.185945	0.999964	OCA2	15	27754875	28099358	-	3299	protein_coding	OCA2 melanosomal transmembrane protein [Source:HGNC Symbol;Acc:HGNC:8101]	-
ENSG00000269749	2.00981	0.746752	2.92483	0	0	0	1.8938	0	3.21679	0.185945	0.999964	AC005614.2	19	40048757	40090925	-	461	processed_transcript	novel transcript	-
ENSG00000262884	1.0049	6.72077	4.87471	1.843	1.17843	0	4.20013	1.00715	2.01761	0.186118	0.999964	AC015921.1	17	2962248	2965895	-	2546	antisense	uncharacterized LOC101927911 [Source:NCBI gene;Acc:101927911]	-
ENSG00000165113	30.1471	39.5779	59.4714	13.8225	36.5315	30.595	43.0655	26.983	0.685709	0.186249	0.999964	GKAP1	9	83739421	83829516	-	3381	protein_coding	G kinase anchoring protein 1 [Source:HGNC Symbol;Acc:HGNC:17496]	-
ENSG00000278709	0	0.746752	1.94988	5.52901	0	7.34279	0.898879	4.2906	-2.2605	0.186283	0.999964	NKILA	20	57710183	57712780	+	2598	antisense	NF-kappaB interacting lncRNA [Source:HGNC Symbol;Acc:HGNC:51599]	-
ENSG00000164603	432.109	354.707	443.598	392.56	292.252	279.026	410.138	321.279	0.349665	0.186464	0.999964	BMT2	7	112819147	112939916	-	4138	protein_coding	base methyltransferase of 25S rRNA 2 homolog [Source:HGNC Symbol;Acc:HGNC:26475]	-
ENSG00000168298	1.0049	5.97402	1.94988	0.921502	8.24904	18.357	2.97627	9.17584	-1.57263	0.186513	0.999964	HIST1H1E	6	26156354	26157107	+	754	protein_coding	histone cluster 1 H1 family member e [Source:HGNC Symbol;Acc:HGNC:4718]	-
ENSG00000175691	10.049	14.1883	18.5239	14.744	30.6393	26.9236	14.2537	24.1023	-0.747092	0.186846	0.999964	ZNF77	19	2933218	2944971	-	2437	protein_coding	zinc finger protein 77 [Source:HGNC Symbol;Acc:HGNC:13150]	zf-C2H2
ENSG00000280109	1.0049	3.73376	0.974942	0	0	0	1.90454	0	3.25157	0.186936	0.999964	PLAC4	21	41175231	41186788	-	10570	antisense	placenta specific 4 [Source:HGNC Symbol;Acc:HGNC:14616]	-
ENSG00000237877	1.0049	3.73376	0.974942	0	0	0	1.90454	0	3.25157	0.186936	0.999964	LINC01473	2	186032891	186083233	-	1450	lincRNA	long intergenic non-protein coding RNA 1473 [Source:HGNC Symbol;Acc:HGNC:51109]	-
ENSG00000266805	0	0	0.974942	0.921502	0	7.34279	0.324981	2.75477	-3.0791	0.18709	0.999964	AP005432.1	18	9506242	9509726	+	3485	sense_intronic	novel transcript, sense intronic to RALBP1	-
ENSG00000159640	22.1079	30.6168	15.5991	8.29352	16.4981	15.9094	22.7746	13.567	0.769759	0.187453	0.999964	ACE	17	63477061	63498380	+	8365	protein_coding	angiotensin I converting enzyme [Source:HGNC Symbol;Acc:HGNC:2707]	-
ENSG00000219607	9.04414	5.22726	12.6742	3.68601	3.5353	4.8952	8.98188	4.03884	1.14771	0.187749	0.999964	PPP1R3G	6	5084581	5089487	+	4907	protein_coding	protein phosphatase 1 regulatory subunit 3G [Source:HGNC Symbol;Acc:HGNC:14945]	-
ENSG00000123473	12.0589	4.48051	15.5991	6.45052	5.89217	1.2238	10.7128	4.52216	1.21048	0.187758	0.999964	STIL	1	47250139	47314147	-	7291	protein_coding	STIL, centriolar assembly protein [Source:HGNC Symbol;Acc:HGNC:10879]	-
ENSG00000013306	19205.7	19191.5	18665.3	11814.6	43109.5	29032.2	19020.8	27985.4	-0.557075	0.187801	0.999964	SLC25A39	17	44319625	44324870	-	3526	protein_coding	solute carrier family 25 member 39 [Source:HGNC Symbol;Acc:HGNC:24279]	-
ENSG00000269896	8.03924	7.46752	21.4487	7.37202	7.07061	2.4476	12.3185	5.63008	1.10677	0.18794	0.999964	AL513477.1	1	2350414	2352820	-	2407	transcribed_processed_pseudogene	small nuclear ribonucleoprotein polypeptide N pseudogene [Source:NCBI gene;Acc:100129534]	-
ENSG00000198885	64.3139	69.4479	51.6719	81.0922	75.4198	93.0087	61.8113	83.1736	-0.42451	0.18805	0.999964	ITPRIPL1	2	96325331	96330517	+	4652	protein_coding	ITPRIP like 1 [Source:HGNC Symbol;Acc:HGNC:29371]	-
ENSG00000065320	9.04414	3.73376	1.94988	0.921502	1.17843	2.4476	4.90926	1.51585	1.71559	0.188134	0.999964	NTN1	17	9021542	9244000	+	6383	protein_coding	netrin 1 [Source:HGNC Symbol;Acc:HGNC:8029]	-
ENSG00000227825	56.2747	36.5909	41.9225	76.4847	61.2786	51.3996	44.9293	63.0543	-0.498859	0.188146	0.999964	SLC9A7P1	12	98453835	98457145	-	3311	transcribed_processed_pseudogene	solute carrier family 9 member 7 pseudogene 1 [Source:HGNC Symbol;Acc:HGNC:32679]	-
ENSG00000230409	129.633	77.6622	49.722	74.6417	25.9256	59.9662	85.6723	53.5111	0.673378	0.188185	0.999964	TCEA1P2	3	37275693	37276598	+	906	processed_pseudogene	transcription elongation factor A1 pseudogene 2 [Source:HGNC Symbol;Acc:HGNC:29891]	-
ENSG00000109193	0	0	0	0	0	8.56659	0	2.85553	-4.0971	0.188209	0.999964	SULT1E1	4	69841212	69860152	-	2091	protein_coding	sulfotransferase family 1E member 1 [Source:HGNC Symbol;Acc:HGNC:11377]	-
ENSG00000122786	8.03924	32.1103	67.271	5.52901	28.2824	18.357	35.8069	17.3895	1.05248	0.188217	0.999964	CALD1	7	134744252	134970728	+	9843	protein_coding	caldesmon 1 [Source:HGNC Symbol;Acc:HGNC:1441]	-
ENSG00000254598	18.0883	23.8961	18.5239	14.744	14.1412	6.119	20.1694	11.6681	0.781156	0.188244	0.999964	CSNK2A3	11	11351942	11353357	-	1416	protein_coding	casein kinase 2 alpha 3 [Source:HGNC Symbol;Acc:HGNC:2458]	-
ENSG00000236472	2.00981	1.4935	1.94988	0	0	0	1.81773	0	3.1646	0.188351	0.999964	AC002401.1	17	50135586	50146176	+	468	antisense	novel transcript, antisense to PPP1R9B	-
ENSG00000278655	2.00981	1.4935	1.94988	0	0	0	1.81773	0	3.1646	0.188351	0.999964	AP000346.4	22	23607041	23608407	+	381	unprocessed_pseudogene	rhabdoid tumor deletion region gene 1 (RTDR1) pseudogene	-
ENSG00000120658	2.00981	1.4935	1.94988	0	0	0	1.81773	0	3.1646	0.188351	0.999964	ENOX1	13	43213518	43786908	-	3101	protein_coding	ecto-NOX disulfide-thiol exchanger 1 [Source:HGNC Symbol;Acc:HGNC:25474]	-
ENSG00000285509	2.00981	0.746752	4.87471	0	0	1.2238	2.54376	0.407933	2.6771	0.188475	0.999964	AP000646.1	11	121024125	121113108	+	2888	protein_coding	novel protein	-
ENSG00000264188	4.01962	8.21427	9.74942	1.843	2.35687	4.8952	7.32777	3.03169	1.30349	0.188796	0.999964	AC106037.1	18	21661787	21662395	-	336	sense_intronic	novel transcript	-
ENSG00000245105	0	3.73376	1.94988	3.68601	12.9628	2.4476	1.89455	6.36546	-1.69613	0.188803	0.999964	A2M-AS1	12	9065177	9068684	+	2816	antisense	A2M antisense RNA 1 [Source:HGNC Symbol;Acc:HGNC:27057]	-
ENSG00000128965	2.00981	3.73376	3.89977	0.921502	0	1.2238	3.21445	0.715101	2.16097	0.188816	0.999964	CHAC1	15	40952962	40956519	+	2058	protein_coding	ChaC glutathione specific gamma-glutamylcyclotransferase 1 [Source:HGNC Symbol;Acc:HGNC:28680]	-
ENSG00000214784	2.00981	0.746752	0.974942	1.843	10.6059	1.2238	1.24383	4.55757	-1.88846	0.188964	0.999964	AC010468.1	5	111192226	111193042	-	817	processed_pseudogene	ribosomal protein S3A (RPS3A) pseudogene	-
ENSG00000266604	1.0049	0.746752	0	1.843	0	8.56659	0.583886	3.46987	-2.54715	0.189343	0.999964	LINC01887	18	10612304	10626353	-	860	lincRNA	long intergenic non-protein coding RNA 1887 [Source:HGNC Symbol;Acc:HGNC:52706]	-
ENSG00000228013	0	1.4935	2.92483	11.058	3.5353	1.2238	1.47278	5.27238	-1.85675	0.189547	0.999964	IL6R-AS1	1	154402328	154406564	-	1756	antisense	IL6R antisense RNA 1 [Source:HGNC Symbol;Acc:HGNC:53716]	-
ENSG00000096092	41.2011	41.8181	24.3735	20.2731	32.9962	14.6856	35.7976	22.6516	0.664264	0.189609	0.999964	TMEM14A	6	52671109	52686588	+	992	protein_coding	transmembrane protein 14A [Source:HGNC Symbol;Acc:HGNC:21076]	-
ENSG00000240767	1.0049	0	0	2.76451	1.17843	2.4476	0.334968	2.13018	-2.7289	0.189627	0.999964	RN7SL288P	13	46169458	46169748	-	291	misc_RNA	RNA, 7SL, cytoplasmic 288, pseudogene [Source:HGNC Symbol;Acc:HGNC:46304]	-
ENSG00000232926	4.01962	9.70778	3.89977	2.76451	2.35687	1.2238	5.87572	2.11506	1.47137	0.18965	0.999964	AC000078.1	22	19887289	19887970	+	682	processed_pseudogene	ribosomal protein L8 (RPL8) pseudogene	-
ENSG00000284292	0	3.73376	4.87471	0	1.17843	0	2.86949	0.392812	2.87121	0.189797	0.999964	AC004922.1	7	99325879	99394653	+	2705	protein_coding	novel protein, ARPC1A and ARPC1B readthrough	-
ENSG00000144736	74.363	85.1297	63.3712	55.2901	63.6355	44.0568	74.288	54.3275	0.452842	0.189846	0.999964	SHQ1	3	72749277	72861914	-	5841	protein_coding	SHQ1, H/ACA ribonucleoprotein assembly factor [Source:HGNC Symbol;Acc:HGNC:25543]	-
ENSG00000248256	0	0.746752	0	2.76451	0	4.8952	0.248917	2.55323	-2.98227	0.18989	0.999964	OCIAD1-AS1	4	48852008	48860203	-	265	antisense	OCIAD1 antisense RNA 1 [Source:HGNC Symbol;Acc:HGNC:40751]	-
ENSG00000169248	2.00981	1.4935	0	11.9795	1.17843	1.2238	1.16777	4.79392	-2.05579	0.190052	0.999964	CXCL11	4	76033682	76041415	-	1908	protein_coding	C-X-C motif chemokine ligand 11 [Source:HGNC Symbol;Acc:HGNC:10638]	-
ENSG00000176624	322.574	409.967	301.257	396.246	493.764	414.868	344.599	434.959	-0.334117	0.190165	0.999964	MEX3C	18	51174550	51218304	-	7481	protein_coding	mex-3 RNA binding family member C [Source:HGNC Symbol;Acc:HGNC:28040]	-
ENSG00000268618	4.01962	0	4.87471	0	1.17843	0	2.96478	0.392812	2.8972	0.190166	0.999964	AC092316.1	19	8549506	8550139	+	297	antisense	novel transcript, antisense to MYO1F	-
ENSG00000206417	10.049	21.6558	6.82459	4.60751	9.42748	4.8952	12.8432	6.31006	1.04944	0.190405	0.999964	H1FX-AS1	3	129315392	129326225	+	3420	antisense	H1FX antisense RNA 1 [Source:HGNC Symbol;Acc:HGNC:27953]	-
ENSG00000132964	87.4267	80.6492	76.0455	78.3277	128.449	123.604	81.3738	110.127	-0.432318	0.190587	0.999964	CDK8	13	26254104	26405238	+	3538	protein_coding	cyclin dependent kinase 8 [Source:HGNC Symbol;Acc:HGNC:1779]	-
ENSG00000199695	0	2.24026	4.87471	5.52901	7.07061	7.34279	2.37165	6.64747	-1.47965	0.190688	0.999964	RNU6-1128P	22	31222745	31222853	-	109	snRNA	RNA, U6 small nuclear 1128, pseudogene [Source:HGNC Symbol;Acc:HGNC:48091]	-
ENSG00000180409	0	0	2.92483	1.843	1.17843	11.0142	0.974942	4.67854	-2.29231	0.190835	0.999964	OR10AA1P	1	158808399	158809335	-	937	unprocessed_pseudogene	olfactory receptor family 10 subfamily AA member 1 pseudogene [Source:HGNC Symbol;Acc:HGNC:14989]	-
ENSG00000221909	46.2256	26.8831	27.2984	61.7407	31.8177	57.5186	33.469	50.359	-0.598155	0.190972	0.999964	FAM200A	7	99546308	99558536	-	2717	protein_coding	family with sequence similarity 200 member A [Source:HGNC Symbol;Acc:HGNC:25401]	-
ENSG00000275418	15.0736	8.96103	11.6993	6.45052	5.89217	6.119	11.9113	6.1539	0.942097	0.191212	0.999964	AC104971.3	18	58659858	58660524	+	249	lincRNA	novel transcript	-
ENSG00000241933	0	0	0.974942	2.76451	2.35687	1.2238	0.324981	2.11506	-2.7212	0.191566	0.999964	DENND6A-DT	3	57693205	57696596	+	2919	lincRNA	DENND6A divergent transcript [Source:HGNC Symbol;Acc:HGNC:51592]	-
ENSG00000142959	3.01471	0	2.92483	4.60751	9.42748	3.6714	1.97985	5.90213	-1.62369	0.191617	0.999964	BEST4	1	44783585	44787705	-	2047	protein_coding	bestrophin 4 [Source:HGNC Symbol;Acc:HGNC:17106]	-
ENSG00000090013	2319.32	2518.79	3049.62	1725.05	5482.08	4195.18	2629.24	3800.77	-0.5315	0.191638	0.999964	BLVRB	19	40447765	40465840	-	1689	protein_coding	biliverdin reductase B [Source:HGNC Symbol;Acc:HGNC:1063]	-
ENSG00000250966	4.01962	3.73376	3.89977	1.843	1.17843	0	3.88438	1.00715	1.88381	0.191654	0.999964	AC023886.2	4	112564988	112565398	+	411	processed_pseudogene	H3 histone, family 3B (H3.3B) (H3F3B) pseudogene	-
ENSG00000241163	380.859	334.545	446.523	226.69	331.14	342.664	387.309	300.164	0.368981	0.191698	0.999964	LINC00877	3	72035300	72279503	-	4878	lincRNA	long intergenic non-protein coding RNA 877 [Source:HGNC Symbol;Acc:HGNC:27706]	-
ENSG00000164169	71.3482	49.2856	56.5466	110.58	57.7433	80.7707	59.0602	83.0314	-0.499703	0.191732	0.999964	PRMT9	4	147637785	147684230	-	4019	protein_coding	protein arginine methyltransferase 9 [Source:HGNC Symbol;Acc:HGNC:25099]	-
ENSG00000164850	17.0834	10.4545	11.6993	19.3515	23.5687	20.8046	13.0791	21.2416	-0.706545	0.191804	0.999964	GPER1	7	1082208	1093815	+	3149	protein_coding	G protein-coupled estrogen receptor 1 [Source:HGNC Symbol;Acc:HGNC:4485]	-
ENSG00000233695	44.2158	27.6298	23.3986	25.8021	21.2118	11.0142	31.7481	19.3427	0.699761	0.191844	0.999964	GAS6-AS1	13	113815630	113845744	+	7169	antisense	GAS6 antisense RNA 1 [Source:HGNC Symbol;Acc:HGNC:39826]	-
ENSG00000166246	0	3.73376	7.79953	0.921502	0	1.2238	3.84443	0.715101	2.41779	0.191894	0.999964	C16orf71	16	4734272	4749396	+	4656	protein_coding	chromosome 16 open reading frame 71 [Source:HGNC Symbol;Acc:HGNC:25081]	-
ENSG00000263990	7.03433	5.97402	11.6993	3.68601	4.71374	2.4476	8.23588	3.61578	1.17677	0.191971	0.999964	AC004253.1	17	31873926	31886666	+	488	lincRNA	novel transcript	-
ENSG00000163380	6.02943	2.98701	4.87471	0.921502	2.35687	1.2238	4.63038	1.50072	1.63685	0.191975	0.999964	LMOD3	3	69106872	69123032	-	4276	protein_coding	leiomodin 3 [Source:HGNC Symbol;Acc:HGNC:6649]	-
ENSG00000226757	0	0	0	3.68601	2.35687	0	0	2.01429	-3.61596	0.192016	0.999964	PP12613	4	121764585	121766814	+	2230	antisense	uncharacterized LOC100192379 [Source:NCBI gene;Acc:100192379]	-
ENSG00000156050	34.1668	23.1493	13.6492	34.0956	44.7805	31.8188	23.6551	36.8983	-0.642373	0.192022	0.999964	FAM161B	14	73931501	73950414	-	5056	protein_coding	FAM161B, centrosomal protein [Source:HGNC Symbol;Acc:HGNC:19854]	-
ENSG00000073756	1092.33	928.213	3393.77	828.431	2990.87	5892.59	1804.77	3237.3	-0.84295	0.192196	0.999964	PTGS2	1	186671791	186680427	-	5269	protein_coding	prostaglandin-endoperoxide synthase 2 [Source:HGNC Symbol;Acc:HGNC:9605]	-
ENSG00000253368	15.0736	14.935	3.89977	23.0376	22.3903	15.9094	11.3028	20.4457	-0.84987	0.192261	0.999964	TRNP1	1	26993707	27000898	+	1976	protein_coding	TMF1-regulated nuclear protein 1 [Source:HGNC Symbol;Acc:HGNC:34348]	-
ENSG00000259736	0	0	0.974942	2.76451	4.71374	0	0.324981	2.49275	-2.95368	0.192332	0.999964	CRTC3-AS1	15	90620007	90717141	-	957	antisense	CRTC3 antisense RNA 1 [Source:HGNC Symbol;Acc:HGNC:51433]	-
ENSG00000160799	449.192	391.298	315.881	480.103	504.37	458.925	385.457	481.132	-0.31994	0.192403	0.999964	CCDC12	3	46921726	46982010	-	4754	protein_coding	coiled-coil domain containing 12 [Source:HGNC Symbol;Acc:HGNC:28332]	-
ENSG00000273271	6.02943	9.70778	7.79953	11.058	28.2824	7.34279	7.84558	15.5611	-0.974807	0.192404	0.999964	AP000254.1	21	31666728	31667247	-	520	antisense	novel transcript, antisense to SOD1	-
ENSG00000269893	109.535	112.76	152.091	98.6008	213.297	219.06	124.795	176.986	-0.50153	0.192681	0.999964	SNHG8	4	118278709	118279823	+	923	lincRNA	small nucleolar RNA host gene 8 [Source:HGNC Symbol;Acc:HGNC:33098]	-
ENSG00000215914	21.103	0.746752	36.0728	1.843	15.3197	3.6714	19.3075	6.94468	1.48092	0.192803	0.999964	MMP23A	1	1699942	1701782	+	1017	unprocessed_pseudogene	matrix metallopeptidase 23A (pseudogene) [Source:HGNC Symbol;Acc:HGNC:7170]	-
ENSG00000135378	893.36	664.609	1135.81	797.1	573.898	695.118	897.926	688.705	0.381744	0.192883	0.999964	PRRG4	11	32829943	32858123	+	5530	protein_coding	proline rich and Gla domain 4 [Source:HGNC Symbol;Acc:HGNC:30799]	-
ENSG00000162598	4.01962	0	4.87471	0.921502	0	0	2.96478	0.307167	2.89745	0.192919	0.999964	C1orf87	1	59987269	60073770	-	4422	protein_coding	chromosome 1 open reading frame 87 [Source:HGNC Symbol;Acc:HGNC:28547]	-
ENSG00000164172	110.54	82.8895	55.5717	117.952	116.665	106.471	83.0002	113.696	-0.455256	0.192949	0.999964	MOCS2	5	53095679	53110063	-	6010	protein_coding	molybdenum cofactor synthesis 2 [Source:HGNC Symbol;Acc:HGNC:7193]	-
ENSG00000179165	9.04414	5.97402	5.84965	2.76451	3.5353	2.4476	6.95594	2.9158	1.25053	0.192995	0.999964	PXT1	6	36390551	36442889	-	2108	protein_coding	peroxisomal testis enriched protein 1 [Source:HGNC Symbol;Acc:HGNC:18312]	-
ENSG00000227692	2.00981	0	0	4.60751	7.07061	0	0.669937	3.89271	-2.60862	0.193119	0.999964	MED28P3	2	186364598	186365128	+	531	processed_pseudogene	mediator complex subunit 28 pseudogene 3 [Source:HGNC Symbol;Acc:HGNC:45080]	-
ENSG00000185158	279.364	270.324	307.107	233.14	232.152	232.522	285.598	232.605	0.295533	0.193174	0.999964	LRRC37B	17	32007872	32053504	+	6281	protein_coding	leucine rich repeat containing 37B [Source:HGNC Symbol;Acc:HGNC:29070]	-
ENSG00000224067	56.2747	9.70778	15.5991	25.8021	5.89217	4.8952	27.1938	12.1965	1.12915	0.193294	0.999964	AL354877.1	9	111802980	111803435	+	413	processed_pseudogene	pseudogene similar to part of HLA-B associated transcript 2 (BAT2)	-
ENSG00000253676	3.01471	2.98701	7.79953	1.843	1.17843	1.2238	4.60042	1.41508	1.67282	0.193307	0.999964	TAGLN2P1	8	106697427	106698013	-	587	processed_pseudogene	transgelin 2 pseudogene 1 [Source:HGNC Symbol;Acc:HGNC:21739]	-
ENSG00000112212	6.02943	10.4545	12.6742	3.68601	21.2118	36.714	9.7194	20.5373	-1.06379	0.193849	0.999964	TSPO2	6	41042554	41044337	+	988	protein_coding	translocator protein 2 [Source:HGNC Symbol;Acc:HGNC:21256]	-
ENSG00000231187	4.01962	4.48051	0	0	1.17843	0	2.83338	0.392812	2.85443	0.193893	0.999964	AL356056.2	10	46582782	46598145	-	991	antisense	uncharacterized LOC101927699 [Source:NCBI gene;Acc:101927699]	-
ENSG00000268536	4.01962	0.746752	0.974942	0	0	0	1.91377	0	3.2304	0.193906	0.999964	AC005523.1	19	4785120	4791207	-	418	lincRNA	novel transcript	-
ENSG00000221957	31.1521	56.0064	54.5967	35.0171	68.3492	123.604	47.2517	75.6567	-0.670714	0.194113	0.999964	KIR2DS4	19	54832676	54848569	+	1608	polymorphic_pseudogene	killer cell immunoglobulin like receptor, two Ig domains and short cytoplasmic tail 4 [Source:HGNC Symbol;Acc:HGNC:6336]	-
ENSG00000143126	22.1079	42.5649	54.5967	38.7031	94.2748	55.071	39.7565	62.6829	-0.650915	0.194549	0.999964	CELSR2	1	109250019	109275750	+	12349	protein_coding	cadherin EGF LAG seven-pass G-type receptor 2 [Source:HGNC Symbol;Acc:HGNC:3231]	-
ENSG00000100450	1021.99	1314.28	559.617	738.123	1737.01	1789.19	965.296	1421.44	-0.557668	0.194562	0.999964	GZMH	14	24606480	24609699	-	951	protein_coding	granzyme H [Source:HGNC Symbol;Acc:HGNC:4710]	-
ENSG00000163923	5.02452	12.6948	1.94988	17.5085	12.9628	11.0142	6.5564	13.8285	-1.0507	0.194592	0.999964	RPL39L	3	187120948	187180908	-	1060	protein_coding	ribosomal protein L39 like [Source:HGNC Symbol;Acc:HGNC:17094]	-
ENSG00000235101	9.04414	2.98701	5.84965	3.68601	1.17843	1.2238	5.96027	2.02941	1.49368	0.194592	0.999964	SETP9	1	160670148	160670979	+	832	transcribed_processed_pseudogene	SET pseudogene 9 [Source:HGNC Symbol;Acc:HGNC:42928]	-
ENSG00000260588	2.00981	2.98701	1.94988	4.60751	5.89217	7.34279	2.31557	5.94749	-1.33515	0.194658	0.999964	AC027702.1	8	41828165	41829934	-	1770	lincRNA	novel transcript	-
ENSG00000186409	41.2011	38.0844	51.6719	34.0956	31.8177	24.476	43.6525	30.1298	0.526713	0.194829	0.999964	CCDC30	1	42463330	42654664	+	13504	protein_coding	coiled-coil domain containing 30 [Source:HGNC Symbol;Acc:HGNC:26103]	-
ENSG00000004939	2037.95	2507.59	2784.43	1331.57	6202.1	3715.45	2443.32	3749.71	-0.617791	0.194859	0.999964	SLC4A1	17	44248385	44268141	-	5130	protein_coding	solute carrier family 4 member 1 (Diego blood group) [Source:HGNC Symbol;Acc:HGNC:11027]	-
ENSG00000205056	63.309	58.9934	78.9703	52.5256	44.7805	50.1758	67.0909	49.1606	0.444374	0.194949	0.999964	LINC02397	12	92466451	92492091	+	10626	lincRNA	long intergenic non-protein coding RNA 2397 [Source:HGNC Symbol;Acc:HGNC:53323]	-
ENSG00000165591	25.1226	11.2013	5.84965	7.37202	8.24904	4.8952	14.0579	6.83875	1.02906	0.194988	0.999964	FAAH2	X	57286706	57489196	+	2019	protein_coding	fatty acid amide hydrolase 2 [Source:HGNC Symbol;Acc:HGNC:26440]	-
ENSG00000081760	63.309	104.545	102.369	49.7611	87.2042	53.8472	90.0744	63.6042	0.507597	0.195075	0.999964	AACS	12	125065379	125143333	+	16094	protein_coding	acetoacetyl-CoA synthetase [Source:HGNC Symbol;Acc:HGNC:21298]	-
ENSG00000185338	176.863	123.961	128.692	177.85	192.085	181.122	143.172	183.686	-0.361399	0.195206	0.999964	SOCS1	16	11254405	11256200	-	1796	protein_coding	suppressor of cytokine signaling 1 [Source:HGNC Symbol;Acc:HGNC:19383]	-
ENSG00000167286	518.531	474.188	402.651	444.164	678.778	666.971	465.123	596.638	-0.35818	0.195265	0.999964	CD3D	11	118338954	118342744	-	929	protein_coding	CD3d molecule [Source:HGNC Symbol;Acc:HGNC:1673]	-
ENSG00000267244	23.1128	56.0064	88.7197	27.6451	38.8883	37.9378	55.9463	34.8237	0.688526	0.19532	0.999964	AC012615.6	19	1822089	1824542	+	2454	processed_transcript	uncharacterized LOC100288123 [Source:NCBI gene;Acc:100288123]	-
ENSG00000172062	62.3041	28.3766	39.9726	124.403	35.353	52.6234	43.5511	70.7931	-0.712082	0.195345	0.999964	SMN1	5	70925030	70953942	+	3097	protein_coding	survival of motor neuron 1, telomeric [Source:HGNC Symbol;Acc:HGNC:11117]	-
ENSG00000232818	2.00981	5.97402	5.84965	9.21502	12.9628	7.34279	4.61116	9.8402	-1.07665	0.195481	0.999964	RPS2P32	7	23490473	23491364	+	892	processed_pseudogene	ribosomal protein S2 pseudogene 32 [Source:HGNC Symbol;Acc:HGNC:30518]	-
ENSG00000116786	1224.98	1478.57	1544.31	1206.25	1067.66	1216.46	1415.95	1163.45	0.283408	0.195545	0.999964	PLEKHM2	1	15684332	15734769	+	4122	protein_coding	pleckstrin homology and RUN domain containing M2 [Source:HGNC Symbol;Acc:HGNC:29131]	-
ENSG00000249592	6.02943	23.8961	28.2733	3.68601	16.4981	8.56659	19.3996	9.58356	1.03774	0.195666	0.999964	AC139887.2	4	762387	781849	-	1575	antisense	uncharacterized LOC100129917 [Source:NCBI gene;Acc:100129917]	-
ENSG00000179168	3.01471	8.96103	1.94988	1.843	1.17843	1.2238	4.64187	1.41508	1.71849	0.195765	0.999964	GGN	19	38384265	38388082	-	2447	protein_coding	gametogenetin [Source:HGNC Symbol;Acc:HGNC:18869]	-
ENSG00000171462	10.049	10.4545	15.5991	16.587	23.5687	19.5808	12.0342	19.9122	-0.726121	0.195829	0.999964	DLK2	6	43450352	43456632	-	2236	protein_coding	delta like non-canonical Notch ligand 2 [Source:HGNC Symbol;Acc:HGNC:21113]	-
ENSG00000169976	661.227	566.038	475.772	545.529	798.979	851.764	567.679	732.091	-0.366197	0.195843	0.999964	SF3B5	6	144094881	144095573	-	693	protein_coding	splicing factor 3b subunit 5 [Source:HGNC Symbol;Acc:HGNC:21083]	-
ENSG00000166548	225.099	249.415	162.815	321.604	261.613	242.312	212.443	275.176	-0.373271	0.195941	0.999964	TK2	16	66508003	66552544	-	7169	protein_coding	thymidine kinase 2, mitochondrial [Source:HGNC Symbol;Acc:HGNC:11831]	-
ENSG00000233836	7.03433	5.97402	9.74942	2.76451	4.71374	2.4476	7.58592	3.30861	1.19789	0.195968	0.999964	AC139769.1	19	23762944	23833314	+	3242	transcribed_unprocessed_pseudogene	zinc finger protein pseudogene	-
ENSG00000198336	1311.4	1197.79	1810.47	907.68	2939.02	2485.54	1439.89	2110.74	-0.55162	0.196063	0.999964	MYL4	17	47200446	47223679	+	1636	protein_coding	myosin light chain 4 [Source:HGNC Symbol;Acc:HGNC:7585]	-
ENSG00000205702	37.1815	56.7532	113.093	32.2526	41.2452	58.7424	69.0093	44.0801	0.650512	0.196109	0.999964	CYP2D7	22	42140203	42144577	-	2260	polymorphic_pseudogene	cytochrome P450 family 2 subfamily D member 7 (gene/pseudogene) [Source:HGNC Symbol;Acc:HGNC:2624]	-
ENSG00000217159	7.03433	1.4935	1.94988	0	1.17843	1.2238	3.49257	0.800745	2.18101	0.196116	0.999964	LARP1P1	6	26164072	26164363	+	292	processed_pseudogene	La ribonucleoprotein domain family member 1 pseudogene 1 [Source:HGNC Symbol;Acc:HGNC:23183]	-
ENSG00000276728	19.0932	21.6558	8.77448	5.52901	9.42748	12.238	16.5078	9.06483	0.888306	0.196237	0.999964	AC142472.1	17	45146730	45148470	-	1741	lincRNA	novel transcript	-
ENSG00000231437	15.0736	21.6558	34.123	8.29352	16.4981	17.1332	23.6174	13.9749	0.771039	0.196252	0.999964	LINC01750	1	111989770	111998842	+	3590	lincRNA	long intergenic non-protein coding RNA 1750 [Source:HGNC Symbol;Acc:HGNC:52538]	-
ENSG00000248925	2.00981	2.98701	1.94988	0	0	1.2238	2.31557	0.407933	2.56273	0.196269	0.999964	HRAT5	5	269858	271516	-	522	antisense	heart tissue-associated transcript 5 [Source:NCBI gene;Acc:102467073]	-
ENSG00000164306	88.4316	94.8375	90.6696	46.9966	70.7061	84.4421	91.3129	67.3816	0.446365	0.196348	0.999964	PRIMPOL	4	184649613	184694963	+	2843	protein_coding	primase and DNA directed polymerase [Source:HGNC Symbol;Acc:HGNC:26575]	-
ENSG00000103150	133.652	140.389	91.6445	171.399	157.91	148.08	121.895	159.13	-0.383675	0.196437	0.999964	MLYCD	16	83899126	83927026	+	16161	protein_coding	malonyl-CoA decarboxylase [Source:HGNC Symbol;Acc:HGNC:7150]	-
ENSG00000279155	2.00981	12.6948	31.1981	1.843	5.89217	11.0142	15.3009	6.24979	1.31248	0.196657	0.999964	AC233300.1	X	48939992	48940808	+	817	TEC	TEC	-
ENSG00000175513	3.01471	0.746752	0	6.45052	5.89217	1.2238	1.25382	4.52216	-1.89204	0.196825	0.999964	TSGA10IP	11	65945445	65959963	+	2062	protein_coding	testis specific 10 interacting protein [Source:HGNC Symbol;Acc:HGNC:26555]	-
ENSG00000187595	1.0049	5.97402	7.79953	0	3.5353	0	4.92615	1.17843	2.10969	0.196875	0.999964	ZNF385C	17	42025576	42098479	-	5198	protein_coding	zinc finger protein 385C [Source:HGNC Symbol;Acc:HGNC:33722]	-
ENSG00000211611	7.03433	6.72077	8.77448	2.76451	4.71374	2.4476	7.50986	3.30861	1.18647	0.197011	0.999964	IGKV6-21	2	89159751	89160366	-	406	IG_V_gene	immunoglobulin kappa variable 6-21 (non-functional) [Source:HGNC Symbol;Acc:HGNC:5836]	-
ENSG00000262488	1.0049	1.4935	1.94988	4.60751	8.24904	1.2238	1.48276	4.69345	-1.66265	0.197151	0.999964	AC133065.2	16	10840384	10841544	-	1161	processed_pseudogene	Rho GTPase activating protein 21 (ARHGAP21) pseudogene	-
ENSG00000022840	9886.25	5481.91	7488.53	12389.6	8680.35	8948.42	7618.9	10006.1	-0.393346	0.197274	0.999964	RNF10	12	120533480	120577594	+	5911	protein_coding	ring finger protein 10 [Source:HGNC Symbol;Acc:HGNC:10055]	-
ENSG00000176593	38.1864	66.4609	57.5216	32.2526	43.6021	37.9378	54.0563	37.9308	0.520077	0.197284	0.999964	AC008969.1	19	58002061	58011232	+	8787	processed_transcript	uncharacterized LOC100128398 [Source:NCBI gene;Acc:100128398]	-
ENSG00000083544	71.3482	68.7012	83.845	82.9352	110.773	101.575	74.6315	98.4278	-0.39783	0.197365	0.999964	TDRD3	13	60396457	60573878	+	7750	protein_coding	tudor domain containing 3 [Source:HGNC Symbol;Acc:HGNC:20612]	-
ENSG00000240038	120.589	90.357	154.041	100.444	87.2042	83.2183	121.662	90.2888	0.425019	0.197395	0.999964	AMY2B	1	103553815	103579534	+	7491	protein_coding	amylase, alpha 2B (pancreatic) [Source:HGNC Symbol;Acc:HGNC:478]	-
ENSG00000174173	101.495	87.37	80.9202	101.365	114.308	137.066	89.9285	117.58	-0.384867	0.197511	0.999964	TRMT10C	3	101561862	101566446	+	1888	protein_coding	tRNA methyltransferase 10C, mitochondrial RNase P subunit [Source:HGNC Symbol;Acc:HGNC:26022]	-
ENSG00000226220	0	3.73376	2.92483	0	0	0	2.21953	0	3.46522	0.197602	0.999964	CICP22	7	39796593	39797911	-	1319	processed_pseudogene	capicua transcriptional repressor pseudogene 22 [Source:HGNC Symbol;Acc:HGNC:48838]	-
ENSG00000157335	4.01962	9.70778	26.3234	1.843	2.35687	12.238	13.3503	5.47929	1.30792	0.197607	0.999964	CLEC18C	16	70173322	70187361	+	4894	protein_coding	C-type lectin domain family 18 member C [Source:HGNC Symbol;Acc:HGNC:28538]	-
ENSG00000272084	2.00981	1.4935	1.94988	4.60751	8.24904	2.4476	1.81773	5.10138	-1.49929	0.197759	0.999964	AL137127.1	1	19072110	19075511	-	3402	3prime_overlapping_ncRNA	novel transcript	-
ENSG00000222679	0	0	0	0	8.24904	0	0	2.74968	-4.04623	0.197779	0.999964	RNU6-1267P	17	30288071	30288177	-	107	snRNA	RNA, U6 small nuclear 1267, pseudogene [Source:HGNC Symbol;Acc:HGNC:48230]	-
ENSG00000278236	1.0049	0.746752	3.89977	0	0	0	1.88381	0	3.21085	0.197868	0.999964	RF02271	7	87184849	87185020	+	172	misc_RNA		-
ENSG00000240373	1.0049	1.4935	2.92483	0	0	0	1.80774	0	3.15807	0.197886	0.999964	SEC62-AS1	3	169978536	169985715	-	346	antisense	SEC62 antisense RNA 1 [Source:HGNC Symbol;Acc:HGNC:40586]	-
ENSG00000274156	1.0049	1.4935	2.92483	0	0	0	1.80774	0	3.15807	0.197886	0.999964	AC008121.2	12	50934942	50935464	-	523	lincRNA	novel transcript	-
ENSG00000272002	1.0049	1.4935	2.92483	0	0	0	1.80774	0	3.15807	0.197886	0.999964	AC010904.2	2	7260871	7261504	+	634	lincRNA	novel transcript	-
ENSG00000213513	1.0049	1.4935	2.92483	0	0	0	1.80774	0	3.15807	0.197886	0.999964	IMPDH1P5	10	77780337	77781876	-	1540	processed_pseudogene	inosine monophosphate dehydrogenase 1 pseudogene 5 [Source:HGNC Symbol;Acc:HGNC:33960]	-
ENSG00000281501	33.1619	32.8571	15.5991	34.0956	45.959	44.0568	27.206	41.3704	-0.596218	0.198126	0.999964	SEPSECS-AS1	4	25160641	25201440	+	4356	antisense	SEPSECS antisense RNA 1 (head to head) [Source:HGNC Symbol;Acc:HGNC:27737]	-
ENSG00000207336	1.0049	2.24026	3.89977	0	0	1.2238	2.38164	0.407933	2.59636	0.198159	0.999964	RNU6-658P	5	74725099	74725204	-	106	snRNA	RNA, U6 small nuclear 658, pseudogene [Source:HGNC Symbol;Acc:HGNC:47621]	-
ENSG00000036828	1.0049	2.24026	3.89977	0	0	1.2238	2.38164	0.407933	2.59636	0.198159	0.999964	CASR	3	122183683	122291629	+	12005	protein_coding	calcium sensing receptor [Source:HGNC Symbol;Acc:HGNC:1514]	-
ENSG00000186399	8.03924	20.1623	9.74942	7.37202	4.71374	7.34279	12.6503	6.47618	0.976224	0.198241	0.999964	GOLGA8R	15	30403740	30414162	-	4433	protein_coding	golgin A8 family member R [Source:HGNC Symbol;Acc:HGNC:44407]	-
ENSG00000223505	2.00981	4.48051	2.92483	0.921502	0	1.2238	3.13838	0.715101	2.13337	0.198331	0.999964	AC114402.1	1	203835585	203835912	-	328	processed_pseudogene	ribosomal protein L35a (RPL35A) pseudogene	-
ENSG00000229870	2.00981	4.48051	2.92483	0.921502	0	1.2238	3.13838	0.715101	2.13337	0.198331	0.999964	RPL21P89	10	49815096	49815562	+	467	processed_pseudogene	ribosomal protein L21 pseudogene 89 [Source:HGNC Symbol;Acc:HGNC:36474]	-
ENSG00000267475	8.03924	2.24026	6.82459	15.6655	12.9628	6.119	5.70136	11.5824	-1.05843	0.198566	0.999964	AC008736.1	19	32687089	32691750	-	568	lincRNA	novel transcript	-
ENSG00000086506	623.041	683.278	1159.21	384.266	1749.98	1796.54	821.842	1310.26	-0.672645	0.198693	0.999964	HBQ1	16	180453	181181	+	536	protein_coding	hemoglobin subunit theta 1 [Source:HGNC Symbol;Acc:HGNC:4833]	-
ENSG00000284526	12.0589	10.4545	25.3485	11.058	7.07061	7.34279	15.954	8.49048	0.89021	0.198697	0.999964	AC015802.6	17	76563710	76570544	-	5654	protein_coding	novel protein	-
ENSG00000169752	4.01962	2.24026	0.974942	0.921502	0	0	2.41161	0.307167	2.6108	0.198918	0.999964	NRG4	15	75935969	76059795	-	5031	protein_coding	neuregulin 4 [Source:HGNC Symbol;Acc:HGNC:29862]	-
ENSG00000204764	1.0049	5.97402	0	0	0	0	2.32631	0	3.54038	0.198998	0.999964	RANBP17	5	170861870	171300015	+	10965	protein_coding	RAN binding protein 17 [Source:HGNC Symbol;Acc:HGNC:14428]	-
ENSG00000166073	2.00981	0	4.87471	0	0	0	2.29484	0	3.49371	0.199172	0.999964	GPR176	15	39799032	39920892	-	5119	protein_coding	G protein-coupled receptor 176 [Source:HGNC Symbol;Acc:HGNC:32370]	-
ENSG00000231586	2.00981	0	4.87471	0	0	0	2.29484	0	3.49371	0.199172	0.999964	RPS23P9	1	161617992	161619585	-	438	unprocessed_pseudogene	ribosomal protein S23 pseudogene 9 [Source:HGNC Symbol;Acc:HGNC:48341]	-
ENSG00000248476	10.049	14.935	12.6742	29.4881	20.0334	13.4618	12.5528	20.9944	-0.746267	0.19926	0.999964	BACH1-IT1	21	29351634	29361894	+	821	sense_intronic	BACH1 intronic transcript 1 [Source:HGNC Symbol;Acc:HGNC:40006]	-
ENSG00000180644	3571.43	3816.65	1976.21	3586.49	3915.94	4942.92	3121.43	4148.45	-0.4102	0.19933	0.999964	PRF1	10	70597348	70602775	-	2534	protein_coding	perforin 1 [Source:HGNC Symbol;Acc:HGNC:9360]	-
ENSG00000269982	26.1275	22.4026	32.1731	6.45052	21.2118	20.8046	26.9011	16.1556	0.752226	0.199561	0.999964	AC018809.2	3	9958717	9962539	+	3823	antisense	novel transcript, antisense to TMEM111	-
ENSG00000261187	11.054	2.24026	1.94988	2.76451	0	1.2238	5.08136	1.32944	1.867	0.199785	0.999964	AC079322.1	15	72465128	72466262	-	1135	lincRNA	novel transcript	-
ENSG00000227473	6.02943	5.22726	14.6241	0	7.07061	2.4476	8.62694	3.17274	1.47489	0.199794	0.999964	TSSK5P	8	144141214	144143664	-	907	unitary_pseudogene	testis specific serine kinase 5, pseudogene [Source:HGNC Symbol;Acc:HGNC:31931]	-
ENSG00000268049	0	2.24026	2.92483	6.45052	7.07061	2.4476	1.72169	5.32291	-1.61467	0.199814	0.999964	AC012313.2	19	58357999	58359603	+	1154	antisense	novel transcript, antisense to ZNF497	-
ENSG00000165837	1.0049	0	0.974942	2.76451	1.17843	4.8952	0.659949	2.94605	-2.2278	0.200081	0.999964	ERICH6B	13	45534522	45615739	-	2940	protein_coding	glutamate rich 6B [Source:HGNC Symbol;Acc:HGNC:26523]	-
ENSG00000255503	0	5.97402	0.974942	0	0	0	2.31632	0	3.53486	0.200102	0.999964	AP001767.3	11	83072402	83097196	-	436	lincRNA	novel transcript	-
ENSG00000160471	1.0049	4.48051	8.77448	1.843	1.17843	1.2238	4.7533	1.41508	1.73088	0.200235	0.999964	COX6B2	19	55349306	55354814	-	3815	protein_coding	cytochrome c oxidase subunit 6B2 [Source:HGNC Symbol;Acc:HGNC:24380]	-
ENSG00000260083	6.02943	2.98701	4.87471	2.76451	0	1.2238	4.63038	1.32944	1.72892	0.200374	0.999964	MIR762HG	16	30875222	30895220	+	1815	antisense	MIR762 host gene [Source:HGNC Symbol;Acc:HGNC:51386]	-
ENSG00000166167	109.535	88.1168	77.9953	131.775	107.238	119.932	91.8822	119.648	-0.383795	0.200557	0.999964	BTRC	10	101354033	101557321	+	6613	protein_coding	beta-transducin repeat containing E3 ubiquitin protein ligase [Source:HGNC Symbol;Acc:HGNC:1144]	-
ENSG00000166685	192.942	241.201	207.663	154.812	175.587	182.346	213.935	170.915	0.327075	0.200742	0.999964	COG1	17	73192632	73208507	+	5317	protein_coding	component of oligomeric golgi complex 1 [Source:HGNC Symbol;Acc:HGNC:6545]	-
ENSG00000285852	9.04414	3.73376	9.74942	15.6655	8.24904	18.357	7.50911	14.0905	-0.929704	0.200846	0.999964	AL353147.1	10	19812372	19816278	-	2349	bidirectional_promoter_lncRNA	novel transcript	-
ENSG00000264853	2.00981	0	6.82459	0	1.17843	0	2.9448	0.392812	2.88935	0.200916	0.999964	AC011933.2	17	75370947	75373736	-	2790	sense_intronic	novel transcript, sense intronic to GRB2	-
ENSG00000284987	4.01962	2.98701	10.7244	0	0	4.8952	5.91033	1.63173	1.90891	0.201142	0.999964	U52112.1	X	153872221	153909223	-	593	protein_coding	novel transcript	-
ENSG00000129646	21.103	29.8701	24.3735	10.1365	15.3197	22.0284	25.1155	15.8282	0.686329	0.201307	0.999964	QRICH2	17	76274049	76307998	-	5775	protein_coding	glutamine rich 2 [Source:HGNC Symbol;Acc:HGNC:25326]	-
ENSG00000254413	38.1864	38.0844	32.1731	35.0171	15.3197	19.5808	36.1479	23.3058	0.61837	0.201346	0.999964	CHKB-CPT1B	22	50568869	50582965	-	5022	protein_coding	CHKB-CPT1B readthrough (NMD candidate) [Source:HGNC Symbol;Acc:HGNC:41998]	-
ENSG00000241484	0	0	0	0	2.35687	3.6714	0	2.00942	-3.58517	0.201416	0.999964	ARHGAP8	22	44752558	44862788	+	4990	protein_coding	Rho GTPase activating protein 8 [Source:HGNC Symbol;Acc:HGNC:677]	-
ENSG00000232692	0	0	0	0	2.35687	3.6714	0	2.00942	-3.58517	0.201416	0.999964	AP001596.1	21	26378552	26471698	+	2247	antisense	novel transcript	-
ENSG00000181722	53.26	61.9804	48.7471	55.2901	30.6393	24.476	54.6625	36.8018	0.559876	0.201722	0.999964	ZBTB20	3	114314501	115147271	-	31872	protein_coding	zinc finger and BTB domain containing 20 [Source:HGNC Symbol;Acc:HGNC:13503]	ZBTB
ENSG00000081386	82.4022	86.6232	69.2209	101.365	113.13	95.4563	79.4154	103.317	-0.377562	0.201734	0.999964	ZNF510	9	96755865	96778129	-	5921	protein_coding	zinc finger protein 510 [Source:HGNC Symbol;Acc:HGNC:29161]	zf-C2H2
ENSG00000277290	5.02452	4.48051	7.79953	8.29352	10.6059	14.6856	5.76819	11.195	-0.956757	0.201812	0.999964	AC136475.10	11	243099	243483	-	385	processed_pseudogene	signal recognition particle 19kDa (SRP19) pseudogene	-
ENSG00000189190	140.687	169.513	155.016	103.208	266.326	304.726	155.072	224.753	-0.532141	0.201863	0.999964	ZNF600	19	52749942	52786807	-	6964	protein_coding	zinc finger protein 600 [Source:HGNC Symbol;Acc:HGNC:30951]	zf-C2H2
ENSG00000211721	12.0589	17.1753	17.549	24.8806	23.5687	24.476	15.5944	24.3084	-0.636092	0.20191	0.999964	TRBV6-5	7	142450947	142451448	+	410	TR_V_gene	T cell receptor beta variable 6-5 [Source:HGNC Symbol;Acc:HGNC:12230]	-
ENSG00000258057	7.03433	2.24026	4.87471	2.76451	0	1.2238	4.71643	1.32944	1.75353	0.202265	0.999964	BCDIN3D-AS1	12	49828542	49841143	+	3586	antisense	BCDIN3D antisense RNA 1 [Source:HGNC Symbol;Acc:HGNC:44113]	-
ENSG00000169228	1401.84	946.882	1083.16	1021.95	879.112	838.302	1143.96	913.12	0.324357	0.202347	0.999964	RAB24	5	177301198	177303744	-	2065	protein_coding	RAB24, member RAS oncogene family [Source:HGNC Symbol;Acc:HGNC:9765]	-
ENSG00000147535	351.717	320.357	489.421	233.14	301.679	356.126	387.165	296.982	0.383451	0.202494	0.999964	PLPP5	8	38263130	38269243	-	4102	protein_coding	phospholipid phosphatase 5 [Source:HGNC Symbol;Acc:HGNC:25026]	-
ENSG00000140254	0	1.4935	0	0.921502	1.17843	7.34279	0.497835	3.14758	-2.51915	0.202543	0.999964	DUOXA1	15	45117367	45129938	-	3721	protein_coding	dual oxidase maturation factor 1 [Source:HGNC Symbol;Acc:HGNC:26507]	-
ENSG00000135622	52.2551	64.9674	63.3712	46.0751	48.3158	37.9378	60.1979	44.1096	0.448667	0.202589	0.999964	SEMA4F	2	74654228	74683853	+	6227	protein_coding	ssemaphorin 4F [Source:HGNC Symbol;Acc:HGNC:10734]	-
ENSG00000261098	7.03433	17.9221	8.77448	1.843	7.07061	7.34279	11.2436	5.4188	1.09561	0.203008	0.999964	AP000766.1	11	107312132	107316271	-	4140	lincRNA	novel transcript	-
ENSG00000172244	7.03433	18.6688	11.6993	8.29352	4.71374	6.119	12.4675	6.37542	0.967816	0.203088	0.999964	C5orf34	5	43486701	43515145	-	3011	protein_coding	chromosome 5 open reading frame 34 [Source:HGNC Symbol;Acc:HGNC:24738]	-
ENSG00000281357	16.0785	27.6298	20.4738	11.058	18.855	8.56659	21.394	12.8265	0.74853	0.203185	0.999964	ARRDC3-AS1	5	91380349	91439085	+	2832	lincRNA	ARRDC3 antisense RNA 1 [Source:HGNC Symbol;Acc:HGNC:44145]	-
ENSG00000143842	35.1717	67.9544	34.123	45.1536	82.4904	78.3231	45.7497	68.6557	-0.572573	0.203293	0.999964	SOX13	1	204073115	204127743	+	7420	protein_coding	SRY-box 13 [Source:HGNC Symbol;Acc:HGNC:11192]	HMG
ENSG00000227117	1.0049	0.746752	5.84965	0	1.17843	0	2.53377	0.392812	2.67355	0.203407	0.999964	HORMAD2-AS1	22	30008742	30080480	-	1439	antisense	HORMAD2 and MTMR3 antisense RNA 1 [Source:HGNC Symbol;Acc:HGNC:50729]	-
ENSG00000283782	0	0	0	0	3.5353	2.4476	0	1.9943	-3.57555	0.203412	0.999964	AC116366.3	5	132410832	132646079	+	8961	protein_coding	novel protein	-
ENSG00000269902	0	0	0	0	3.5353	2.4476	0	1.9943	-3.57555	0.203412	0.999964	AC234772.2	X	45764772	45765299	-	528	lincRNA	novel transcript	-
ENSG00000134198	523.555	1311.3	1386.37	393.482	890.897	884.807	1073.74	723.062	0.571238	0.20342	0.999964	TSPAN2	1	115048011	115089500	-	3410	protein_coding	tetraspanin 2 [Source:HGNC Symbol;Acc:HGNC:20659]	-
ENSG00000108370	34.1668	73.9285	46.7972	36.8601	98.9885	107.694	51.6308	81.181	-0.642347	0.203492	0.999964	RGS9	17	65100812	65227703	+	6990	protein_coding	regulator of G protein signaling 9 [Source:HGNC Symbol;Acc:HGNC:10004]	-
ENSG00000160323	11.054	26.1363	19.4988	5.52901	10.6059	15.9094	18.8964	10.6814	0.851086	0.203727	0.999964	ADAMTS13	9	133414358	133459402	+	5708	protein_coding	ADAM metallopeptidase with thrombospondin type 1 motif 13 [Source:HGNC Symbol;Acc:HGNC:1366]	-
ENSG00000281103	139.682	245.681	130.642	180.614	259.256	268.012	172.002	235.961	-0.451448	0.203823	0.999964	TRG-AS1	7	38341577	38378804	+	4130	antisense	T cell receptor gamma locus antisense RNA 1 [Source:HGNC Symbol;Acc:HGNC:48974]	-
ENSG00000234009	15.0736	23.8961	16.574	26.7236	22.3903	37.9378	18.5145	29.0172	-0.634802	0.203947	0.999964	RPL5P34	22	42776406	42777296	-	891	processed_pseudogene	ribosomal protein L5 pseudogene 34 [Source:HGNC Symbol;Acc:HGNC:36463]	-
ENSG00000100604	3.01471	5.97402	17.549	0	4.71374	4.8952	8.84589	3.20298	1.5019	0.203952	0.999964	CHGA	14	92923080	92935293	+	3102	protein_coding	chromogranin A [Source:HGNC Symbol;Acc:HGNC:1929]	-
ENSG00000105699	102.5	113.506	102.369	54.3686	101.345	80.7707	106.125	78.8283	0.435682	0.203961	0.999964	LSR	19	35248330	35267964	+	2916	protein_coding	lipolysis stimulated lipoprotein receptor [Source:HGNC Symbol;Acc:HGNC:29572]	-
ENSG00000213726	0	2.24026	0	3.68601	9.42748	0	0.746752	4.37116	-2.45613	0.204215	0.999964	RPS2P52	19	690353	691172	+	820	processed_pseudogene	ribosomal protein S2 pseudogene 52 [Source:HGNC Symbol;Acc:HGNC:36059]	-
ENSG00000048991	135.662	159.805	166.715	174.164	242.758	176.227	154.061	197.716	-0.358166	0.204304	0.999964	R3HDM1	2	135531455	135725270	+	7898	protein_coding	R3H domain containing 1 [Source:HGNC Symbol;Acc:HGNC:9757]	-
ENSG00000189238	4.01962	11.948	2.92483	8.29352	15.3197	15.9094	6.29749	13.1742	-1.0231	0.204323	0.999964	LINC00943	12	126726270	126746252	+	3893	lincRNA	long intergenic non-protein coding RNA 943 [Source:HGNC Symbol;Acc:HGNC:48639]	-
ENSG00000205771	5.02452	8.21427	12.6742	5.52901	3.5353	2.4476	8.63768	3.83731	1.14654	0.204326	0.999964	CATSPER2P1	15	43726918	43747094	-	3925	transcribed_unprocessed_pseudogene	cation channel sperm associated 2 pseudogene 1 [Source:HGNC Symbol;Acc:HGNC:31054]	-
ENSG00000115827	121.593	115	79.9452	140.068	152.018	122.38	105.513	138.155	-0.388226	0.204443	0.999964	DCAF17	2	171434217	171485052	+	7657	protein_coding	DDB1 and CUL4 associated factor 17 [Source:HGNC Symbol;Acc:HGNC:25784]	-
ENSG00000257277	2.00981	3.73376	9.74942	0	2.35687	2.4476	5.16433	1.60149	1.74201	0.204555	0.999964	AC092652.2	2	143676165	143741294	-	884	antisense	novel transcript, antisense to ARHGAP15	-
ENSG00000214401	22.1079	19.4156	10.7244	13.8225	35.353	39.1616	17.4159	29.4457	-0.745147	0.204681	0.999964	KANSL1-AS1	17	46193576	46196723	+	976	antisense	KANSL1 antisense RNA 1 [Source:HGNC Symbol;Acc:HGNC:43740]	-
ENSG00000241057	1.0049	0	2.92483	3.68601	2.35687	7.34279	1.30991	4.46189	-1.81428	0.204764	0.999964	AC004951.3	7	43961590	43973323	-	1148	transcribed_unprocessed_pseudogene	RAS p21 protein activator 4 (RASA4) pseudogene	-
ENSG00000267414	5.02452	4.48051	7.79953	7.37202	10.6059	15.9094	5.76819	11.2958	-0.966719	0.204834	0.999964	AC120049.1	18	44676927	44679717	-	2065	lincRNA	uncharacterized LOC101927943 [Source:NCBI gene;Acc:101927943]	-
ENSG00000105374	4093.98	3355.9	1687.62	3139.56	4518.12	5009.01	3045.84	4222.23	-0.471061	0.204858	0.999964	NKG7	19	51371606	51372715	-	935	protein_coding	natural killer cell granule protein 7 [Source:HGNC Symbol;Acc:HGNC:7830]	-
ENSG00000147852	40.1962	31.3636	54.5967	26.7236	21.2118	36.714	42.0522	28.2165	0.573825	0.205006	0.999964	VLDLR	9	2621834	2660053	+	9339	protein_coding	very low density lipoprotein receptor [Source:HGNC Symbol;Acc:HGNC:12698]	-
ENSG00000283674	2.00981	3.73376	6.82459	0	1.17843	2.4476	4.18939	1.20868	1.8617	0.205025	0.999964	AC068587.4	8	12467693	12665588	-	13920	processed_transcript	uncharacterized LOC729732 [Source:NCBI gene;Acc:729732]	-
ENSG00000233452	51.2501	50.7791	77.9953	36.8601	36.5315	53.8472	60.0082	42.4129	0.502746	0.20504	0.999964	STXBP5-AS1	6	146841901	147204614	-	6011	antisense	STXBP5 antisense RNA 1 [Source:HGNC Symbol;Acc:HGNC:44183]	-
ENSG00000254786	7.03433	7.46752	6.82459	0	4.71374	3.6714	7.10882	2.79505	1.39784	0.205055	0.999964	AP001636.1	11	58995439	58999689	-	1122	unprocessed_pseudogene	Glycine N-acyltransferase-like protein 1 (GLYATL1) pseudogene	-
ENSG00000126870	44.2158	65.7142	48.7471	65.4267	80.1336	70.9804	52.8924	72.1802	-0.440424	0.205224	0.999964	WDR60	7	158856578	158956747	+	6667	protein_coding	WD repeat domain 60 [Source:HGNC Symbol;Acc:HGNC:21862]	-
ENSG00000130518	68.3335	126.948	256.41	58.0546	110.773	119.932	150.564	96.2533	0.648104	0.205253	0.999964	IQCN	19	18257097	18274509	-	9154	protein_coding	IQ motif containing N [Source:HGNC Symbol;Acc:HGNC:29350]	-
ENSG00000285868	0	0.746752	0.974942	4.60751	1.17843	2.4476	0.573898	2.74451	-2.24774	0.205384	0.999964	AC008676.3	5	157341596	157460100	-	4266	protein_coding		-
ENSG00000165568	1.0049	3.73376	2.92483	1.843	16.4981	3.6714	2.5545	7.3375	-1.48818	0.205434	0.999964	AKR1E2	10	4786629	4848062	+	2417	protein_coding	aldo-keto reductase family 1 member E2 [Source:HGNC Symbol;Acc:HGNC:23437]	-
ENSG00000090975	205.001	274.058	349.029	176.928	225.081	232.522	276.029	211.51	0.385818	0.205695	0.999964	PITPNM2	12	122983480	123150015	-	9161	protein_coding	phosphatidylinositol transfer protein membrane associated 2 [Source:HGNC Symbol;Acc:HGNC:21044]	-
ENSG00000159388	5321.98	5673.82	7293.54	4527.34	9738.58	10833.1	6096.45	8366.33	-0.456557	0.205733	0.999964	BTG2	1	203305491	203309602	+	2757	protein_coding	BTG anti-proliferation factor 2 [Source:HGNC Symbol;Acc:HGNC:1131]	-
ENSG00000255222	1.0049	2.98701	2.92483	0	0	1.2238	2.30558	0.407933	2.55747	0.205744	0.999964	SETP17	11	86294760	86295576	+	817	processed_pseudogene	SET pseudogene 17 [Source:HGNC Symbol;Acc:HGNC:42936]	-
ENSG00000163704	37.1815	37.3376	28.2733	26.7236	25.9256	15.9094	34.2641	22.8528	0.578681	0.205815	0.999964	PRRT3	3	9945542	9952394	-	3939	protein_coding	proline rich transmembrane protein 3 [Source:HGNC Symbol;Acc:HGNC:26591]	-
ENSG00000259856	55.2698	45.5519	72.1457	57.1331	23.5687	34.2664	57.6558	38.3227	0.57589	0.205858	0.999964	RAB43P1	16	46626404	46626992	-	589	processed_pseudogene	RAB43 pseudogene 1 [Source:HGNC Symbol;Acc:HGNC:33153]	-
ENSG00000260698	2.00981	4.48051	5.84965	0	2.35687	1.2238	4.11332	1.19356	1.84942	0.205923	0.999964	AL591848.3	1	246682108	246685075	+	2968	lincRNA	novel transcript	-
ENSG00000227811	6.02943	8.21427	9.74942	0.921502	3.5353	6.119	7.99771	3.52527	1.22501	0.20601	0.999964	INKA2-AS1	1	111739841	111747798	+	2131	bidirectional_promoter_lncRNA	INKA2 antisense RNA 1 [Source:HGNC Symbol;Acc:HGNC:49446]	-
ENSG00000120949	219.069	218.052	220.337	259.864	299.322	248.431	219.153	269.206	-0.296586	0.206138	0.999964	TNFRSF8	1	12063377	12144207	+	3738	protein_coding	TNF receptor superfamily member 8 [Source:HGNC Symbol;Acc:HGNC:11923]	-
ENSG00000154079	34.1668	34.3506	14.6241	45.1536	56.5649	28.1474	27.7138	43.2886	-0.640539	0.206187	0.999964	SDHAF4	6	70566917	70589569	+	1440	protein_coding	succinate dehydrogenase complex assembly factor 4 [Source:HGNC Symbol;Acc:HGNC:20957]	-
ENSG00000214274	5.02452	2.98701	6.82459	6.45052	8.24904	15.9094	4.94537	10.203	-1.04964	0.206293	0.999964	ANG	14	20684177	20698971	+	1430	protein_coding	angiogenin [Source:HGNC Symbol;Acc:HGNC:483]	-
ENSG00000263916	0	0.746752	0.974942	4.60751	2.35687	1.2238	0.573898	2.72939	-2.24201	0.206634	0.999964	AC100778.2	18	49484536	49486149	-	483	sense_intronic	novel transcript, sense intronic to C18orf32	-
ENSG00000105672	7.03433	5.97402	6.82459	5.52901	11.7843	22.0284	6.61098	13.1139	-0.97531	0.206634	0.999964	ETV2	19	35641745	35644871	+	2152	protein_coding	ETS variant 2 [Source:HGNC Symbol;Acc:HGNC:3491]	ETS
ENSG00000188779	1.0049	10.4545	0.974942	2.76451	29.4609	4.8952	4.14479	12.3735	-1.53375	0.206757	0.999964	SKOR1	15	67819704	67834561	+	4479	protein_coding	SKI family transcriptional corepressor 1 [Source:HGNC Symbol;Acc:HGNC:21326]	-
ENSG00000228315	3.01471	2.98701	8.77448	11.058	2.35687	20.8046	4.9254	11.4065	-1.21974	0.206761	0.999964	GUSBP11	22	23638487	23717356	-	6550	processed_transcript	glucuronidase, beta pseudogene 11 [Source:HGNC Symbol;Acc:HGNC:42325]	-
ENSG00000246100	5.02452	2.24026	0.974942	9.21502	4.71374	6.119	2.74657	6.68259	-1.30731	0.206809	0.999964	LINC00900	11	115754248	115760627	-	4766	lincRNA	long intergenic non-protein coding RNA 900 [Source:HGNC Symbol;Acc:HGNC:27444]	-
ENSG00000224959	9.04414	5.97402	1.94988	1.843	0	3.6714	5.65601	1.83813	1.62881	0.206951	0.999964	AC017002.1	2	111491943	111494811	-	881	lincRNA	novel transcript	-
ENSG00000174945	2.00981	3.73376	5.84965	1.843	0	1.2238	3.86441	1.02227	1.87206	0.207144	0.999964	AMZ1	7	2679522	2775500	+	7011	protein_coding	archaelysin family metallopeptidase 1 [Source:HGNC Symbol;Acc:HGNC:22231]	-
ENSG00000277425	3.01471	2.98701	0.974942	0.921502	0	0	2.32555	0.307167	2.56711	0.207575	0.999964	AL121890.4	20	5066082	5068154	-	609	lincRNA	novel transcript	-
ENSG00000187118	169.829	165.032	115.043	148.362	227.438	219.06	149.968	198.287	-0.399736	0.207656	0.999964	CMC1	3	28241584	28325142	+	10533	protein_coding	C-X9-C motif containing 1 [Source:HGNC Symbol;Acc:HGNC:28783]	-
ENSG00000169169	2.00981	2.24026	0.974942	0	0	0	1.74167	0	3.11103	0.207712	0.999964	CPT1C	19	49690898	49713731	+	5864	protein_coding	carnitine palmitoyltransferase 1C [Source:HGNC Symbol;Acc:HGNC:18540]	-
ENSG00000224848	2.00981	2.24026	0.974942	0	0	0	1.74167	0	3.11103	0.207712	0.999964	AL589843.1	9	96687056	96721121	+	425	lincRNA	novel transcript	-
ENSG00000272764	7.03433	8.21427	6.82459	4.60751	1.17843	3.6714	7.35773	3.15245	1.20347	0.207831	0.999964	AL596094.1	10	5813985	5814441	+	276	lincRNA	novel transcript	-
ENSG00000061337	2.00981	14.1883	10.7244	0.921502	2.35687	7.34279	8.97415	3.54039	1.38739	0.208073	0.999964	LZTS1	8	20246165	20303963	-	5706	protein_coding	leucine zipper tumor suppressor 1 [Source:HGNC Symbol;Acc:HGNC:13861]	-
ENSG00000213694	120.589	124.708	104.319	184.3	143.769	123.604	116.538	150.558	-0.371885	0.208135	0.999964	S1PR3	9	88990863	89005010	+	13578	protein_coding	sphingosine-1-phosphate receptor 3 [Source:HGNC Symbol;Acc:HGNC:3167]	-
ENSG00000147883	43.2109	32.8571	31.1981	48.8396	47.1374	52.6234	35.7554	49.5335	-0.472878	0.208456	0.999964	CDKN2B	9	22002903	22009363	-	4058	protein_coding	cyclin dependent kinase inhibitor 2B [Source:HGNC Symbol;Acc:HGNC:1788]	-
ENSG00000146453	1.0049	5.22726	0.974942	0	1.17843	0	2.40237	0.392812	2.6327	0.208576	0.999964	PNLDC1	6	159800249	159820704	+	2206	protein_coding	PARN like, ribonuclease domain containing 1 [Source:HGNC Symbol;Acc:HGNC:21185]	-
ENSG00000079482	13.0638	21.6558	9.74942	10.1365	7.07061	7.34279	14.823	8.18331	0.858341	0.208618	0.999964	OPHN1	X	68042344	68433913	-	8224	protein_coding	oligophrenin 1 [Source:HGNC Symbol;Acc:HGNC:8148]	-
ENSG00000174353	34.1668	56.0064	57.5216	21.1946	37.7099	41.6092	49.2316	33.5045	0.568118	0.208629	0.999964	STAG3L3	7	72969696	73005922	-	3644	transcribed_unprocessed_pseudogene	stromal antigen 3-like 3 (pseudogene) [Source:HGNC Symbol;Acc:HGNC:33845]	-
ENSG00000231133	0	0	0	0	1.17843	4.8952	0	2.02454	-3.59546	0.20867	0.999964	HAR1B	20	63095493	63102319	-	896	lincRNA	highly accelerated region 1B [Source:HGNC Symbol;Acc:HGNC:33118]	-
ENSG00000101197	0	0	0	0	1.17843	4.8952	0	2.02454	-3.59546	0.20867	0.999964	BIRC7	20	63235883	63240507	+	1562	protein_coding	baculoviral IAP repeat containing 7 [Source:HGNC Symbol;Acc:HGNC:13702]	-
ENSG00000268529	0	0	0	0	1.17843	4.8952	0	2.02454	-3.59546	0.20867	0.999964	CYP2T3P	19	41134722	41137308	+	817	unprocessed_pseudogene	cytochrome P450 family 2 subfamily T member 3, pseudogene [Source:HGNC Symbol;Acc:HGNC:18853]	-
ENSG00000268218	22.1079	47.0454	68.2459	6.45052	37.7099	33.0426	45.7997	25.7343	0.844022	0.209003	0.999964	AC137932.3	16	89268104	89273044	+	3660	antisense	novel transcript, antisense to ANKRD11	-
ENSG00000260423	1.0049	2.24026	1.94988	0	0	0	1.73168	0	3.10413	0.209218	0.999964	LINC02367	12	9367464	9397617	+	4388	lincRNA	long intergenic non-protein coding RNA 2367 [Source:HGNC Symbol;Acc:HGNC:53290]	-
ENSG00000227910	1.0049	2.24026	1.94988	0	0	0	1.73168	0	3.10413	0.209218	0.999964	AC092634.4	7	63924787	63926306	-	876	transcribed_processed_pseudogene	TP53 target 3 (TP53TG3) pseudogene	-
ENSG00000162882	91.4463	94.0908	70.1958	65.4267	53.0296	73.4279	85.2443	63.9614	0.41607	0.209355	0.999964	HAAO	2	42767089	42792593	-	2726	protein_coding	3-hydroxyanthranilate 3,4-dioxygenase [Source:HGNC Symbol;Acc:HGNC:4796]	-
ENSG00000241269	3.01471	5.22726	5.84965	4.60751	12.9628	12.238	4.69721	9.93609	-1.05839	0.20952	0.999964	AC093620.1	7	5419827	5420767	+	583	antisense	novel transcript	-
ENSG00000162366	564.757	735.551	697.083	383.345	1734.66	904.388	665.797	1007.46	-0.596995	0.209741	0.999964	PDZK1IP1	1	47183593	47191044	-	1438	protein_coding	PDZK1 interacting protein 1 [Source:HGNC Symbol;Acc:HGNC:16887]	-
ENSG00000130997	7.03433	14.935	13.6492	2.76451	8.24904	7.34279	11.8729	6.11878	0.988546	0.209766	0.999964	POLN	4	2071918	2242121	-	7721	protein_coding	DNA polymerase nu [Source:HGNC Symbol;Acc:HGNC:18870]	-
ENSG00000228328	0	1.4935	0	3.68601	3.5353	1.2238	0.497835	2.81504	-2.37591	0.209796	0.999964	AL158201.1	X	68070520	68071767	-	1248	processed_pseudogene	phosphoglycerate kinase 1 (PGK1) pseudogene	-
ENSG00000135913	43.2109	44.8051	54.5967	76.4847	69.5276	48.952	47.5376	64.9881	-0.456688	0.209828	0.999964	USP37	2	218450251	218568361	-	9290	protein_coding	ubiquitin specific peptidase 37 [Source:HGNC Symbol;Acc:HGNC:20063]	-
ENSG00000223878	2.00981	4.48051	0	0	0	0	2.16344	0	3.43109	0.209862	0.999964	PPIAP53	17	15506866	15507354	+	489	processed_pseudogene	peptidylprolyl isomerase A pseudogene 53 [Source:HGNC Symbol;Acc:HGNC:53677]	-
ENSG00000268833	7.03433	10.4545	5.84965	5.52901	3.5353	0	7.7795	3.02144	1.32852	0.209945	0.999964	AC243967.2	19	41757898	41786893	-	567	antisense	novel transcript, antisense to CEACAM6	-
ENSG00000175866	173.849	200.876	267.134	148.362	153.197	194.584	213.953	165.381	0.372747	0.21009	0.999964	BAIAP2	17	81035122	81117432	+	10288	protein_coding	BAI1 associated protein 2 [Source:HGNC Symbol;Acc:HGNC:947]	-
ENSG00000153012	1.0049	0.746752	0.974942	0.921502	7.07061	2.4476	0.908866	3.4799	-1.93026	0.210105	0.999964	LGI2	4	24998847	25030879	-	6428	protein_coding	leucine rich repeat LGI family member 2 [Source:HGNC Symbol;Acc:HGNC:18710]	-
ENSG00000197070	1344.56	1329.22	1268.4	1033	1124.23	1166.28	1314.06	1107.84	0.246617	0.210371	0.999964	ARRDC1	9	137605654	137615360	+	3821	protein_coding	arrestin domain containing 1 [Source:HGNC Symbol;Acc:HGNC:28633]	-
ENSG00000276791	7.03433	15.6818	3.89977	21.1946	15.3197	13.4618	8.87197	16.6587	-0.889806	0.210597	0.999964	AC092117.1	16	2777319	2780568	+	3250	lincRNA	novel transcript	-
ENSG00000272112	8.03924	2.98701	5.84965	5.52901	10.6059	18.357	5.6253	11.4973	-1.03664	0.210628	0.999964	AC011374.2	5	151724831	151725356	-	526	lincRNA	novel transcript	-
ENSG00000164117	113.554	84.383	71.1707	176.928	87.2042	110.142	89.7027	124.758	-0.481109	0.210723	0.999964	FBXO8	4	174236658	174284264	-	2810	protein_coding	F-box protein 8 [Source:HGNC Symbol;Acc:HGNC:13587]	-
ENSG00000223086	0	5.22726	2.92483	0.921502	0	0	2.71736	0.307167	2.80153	0.210994	0.999964	RNA5SP155	4	10115756	10115884	-	129	rRNA_pseudogene	RNA, 5S ribosomal pseudogene 155 [Source:HGNC Symbol;Acc:HGNC:43055]	-
ENSG00000020426	44.2158	31.3636	34.123	18.43	28.2824	28.1474	36.5675	24.9533	0.556963	0.211006	0.999964	MNAT1	14	60734742	60969953	+	3865	protein_coding	MNAT1, CDK activating kinase assembly factor [Source:HGNC Symbol;Acc:HGNC:7181]	-
ENSG00000175741	14.0687	18.6688	10.7244	22.1161	22.3903	24.476	14.4873	22.9941	-0.654009	0.211163	0.999964	RWDD4P2	7	39854494	39855056	-	563	processed_pseudogene	RWD domain containing 4 pseudogene 2 [Source:HGNC Symbol;Acc:HGNC:23754]	-
ENSG00000251201	1.0049	0	0	4.60751	0	2.4476	0.334968	2.3517	-2.8812	0.211174	0.999964	TMED7-TICAM2	5	115578642	115626161	-	3728	protein_coding	TMED7-TICAM2 readthrough [Source:HGNC Symbol;Acc:HGNC:33945]	-
ENSG00000156500	69.3384	93.344	101.394	71.8772	64.8139	62.4138	88.0255	66.3683	0.406714	0.211776	0.999964	FAM122C	X	134796395	134854835	+	7959	protein_coding	family with sequence similarity 122C [Source:HGNC Symbol;Acc:HGNC:25202]	-
ENSG00000256690	1.0049	1.4935	1.94988	4.60751	2.35687	6.119	1.48276	4.36113	-1.55347	0.211778	0.999964	AP001160.1	11	62832234	62834043	+	765	antisense	uncharacterized LOC105369332 [Source:NCBI gene;Acc:105369332]	-
ENSG00000141084	629.07	591.428	566.441	591.605	1065.3	658.404	595.646	771.771	-0.37324	0.211827	0.999964	RANBP10	16	67723066	67806652	-	6460	protein_coding	RAN binding protein 10 [Source:HGNC Symbol;Acc:HGNC:29285]	-
ENSG00000082146	856.179	975.258	1342.49	629.386	2143.57	1878.53	1057.98	1550.5	-0.551103	0.211897	0.999964	STRADB	2	201387858	201480846	+	3242	protein_coding	STE20-related kinase adaptor beta [Source:HGNC Symbol;Acc:HGNC:13205]	-
ENSG00000169118	190.932	252.402	217.412	328.976	245.114	259.445	220.249	277.845	-0.335262	0.212088	0.999964	CSNK1G1	15	64165517	64356259	-	9712	protein_coding	casein kinase 1 gamma 1 [Source:HGNC Symbol;Acc:HGNC:2454]	-
ENSG00000110274	351.717	451.785	480.646	294.881	355.887	378.154	428.049	342.974	0.321293	0.212162	0.999964	CEP164	11	117314557	117413268	+	12898	protein_coding	centrosomal protein 164 [Source:HGNC Symbol;Acc:HGNC:29182]	-
ENSG00000270872	1.0049	9.70778	9.74942	3.68601	9.42748	36.714	6.8207	16.6092	-1.26222	0.212169	0.999964	SRGAP2D	1	143975087	144068350	+	1021	unprocessed_pseudogene	SLIT-ROBO Rho GTPase activating protein 2D (pseudogene) [Source:HGNC Symbol;Acc:HGNC:43932]	-
ENSG00000197093	14.0687	23.8961	55.5717	13.8225	17.6765	23.2522	31.1788	18.2504	0.77721	0.212409	0.999964	GAL3ST4	7	100159244	100168750	-	3397	protein_coding	galactose-3-O-sulfotransferase 4 [Source:HGNC Symbol;Acc:HGNC:24145]	-
ENSG00000280351	2.00981	14.1883	16.574	7.37202	1.17843	4.8952	10.924	4.48188	1.27028	0.212476	0.999964	AC127496.7	17	81003335	81005132	+	1798	TEC	uncharacterized LOC100129503 [Source:NCBI gene;Acc:100129503]	-
ENSG00000260528	654.193	265.844	507.945	1528.77	273.397	537.248	475.994	779.806	-0.713335	0.212566	0.999964	FAM157C	16	90102271	90178344	+	4524	lincRNA	family with sequence similarity 157 member C [Source:HGNC Symbol;Acc:HGNC:34081]	-
ENSG00000138944	0	0	0	4.60751	0	1.2238	0	1.94377	-3.56923	0.212643	0.999964	SHISAL1	22	44243667	44312851	-	6751	protein_coding	shisa like 1 [Source:HGNC Symbol;Acc:HGNC:29335]	-
ENSG00000273973	0	0	0.974942	0	9.42748	0	0.324981	3.14249	-3.2751	0.212677	0.999964	AC025162.2	12	55929170	55929729	+	560	sense_intronic	novel transcript, sense intronic to DGKA	-
ENSG00000228696	37.1815	23.8961	20.4738	18.43	20.0334	13.4618	27.1838	17.3084	0.643821	0.212751	0.999964	ARL17B	17	46274784	46361797	-	4219	protein_coding	ADP ribosylation factor like GTPase 17B [Source:HGNC Symbol;Acc:HGNC:32387]	-
ENSG00000242473	4.01962	1.4935	0.974942	0.921502	5.89217	12.238	2.16269	6.35056	-1.55123	0.212898	0.999964	KIR2DP1	19	54755023	54767371	+	1331	unprocessed_pseudogene	killer cell immunoglobulin like receptor, two Ig domains pseudogene 1 [Source:HGNC Symbol;Acc:HGNC:16344]	-
ENSG00000070031	6.02943	5.22726	1.94988	6.45052	12.9628	8.56659	4.40219	9.32663	-1.06841	0.212909	0.999964	SCT	11	626431	627143	-	366	protein_coding	secretin [Source:HGNC Symbol;Acc:HGNC:10607]	-
ENSG00000144597	172.844	216.558	235.936	369.522	220.367	231.298	208.446	273.729	-0.394993	0.21291	0.999964	EAF1	3	15427355	15450635	+	5152	protein_coding	ELL associated factor 1 [Source:HGNC Symbol;Acc:HGNC:20907]	-
ENSG00000138131	2.00981	5.97402	7.79953	5.52901	14.1412	13.4618	5.26112	11.044	-1.04858	0.213017	0.999964	LOXL4	10	98247690	98268250	-	3653	protein_coding	lysyl oxidase like 4 [Source:HGNC Symbol;Acc:HGNC:17171]	-
ENSG00000138172	370.81	374.87	226.186	436.792	454.876	363.468	323.955	418.379	-0.368585	0.213044	0.999964	CALHM2	10	103446786	103452402	-	3108	protein_coding	calcium homeostasis modulator family member 2 [Source:HGNC Symbol;Acc:HGNC:23493]	-
ENSG00000204147	3.01471	1.4935	3.89977	8.29352	9.42748	2.4476	2.80266	6.72287	-1.29437	0.21318	0.999964	ASAH2B	10	50739318	50816495	+	6467	protein_coding	N-acylsphingosine amidohydrolase 2B [Source:HGNC Symbol;Acc:HGNC:23456]	-
ENSG00000158856	3408.64	3374.57	4531.53	2287.17	8099.38	6006.41	3771.58	5464.32	-0.534792	0.213257	0.999964	DMTN	8	22048995	22082527	+	4473	protein_coding	dematin actin binding protein [Source:HGNC Symbol;Acc:HGNC:3382]	-
ENSG00000276523	6.02943	19.4156	35.0979	12.901	9.42748	9.79039	20.181	10.7063	0.90909	0.21338	0.999964	AC025287.3	16	75572185	75572685	-	501	antisense	novel transcript, antisense to GABARAPL2	-
ENSG00000267940	3.01471	0.746752	7.79953	7.37202	11.7843	7.34279	3.85367	8.83305	-1.22495	0.213644	0.999964	AC022762.2	11	6201901	6203253	-	1353	lincRNA	novel transcript	-
ENSG00000233578	10.049	2.98701	21.4487	4.60751	0	8.56659	11.4949	4.39137	1.38267	0.213688	0.999964	EIF4EP1	20	5548840	5549481	+	642	processed_pseudogene	eukaryotic translation initiation factor 4E pseudogene 1 [Source:HGNC Symbol;Acc:HGNC:3292]	-
ENSG00000211935	30.1471	53.7662	49.722	11.058	37.7099	35.4902	44.5451	28.086	0.681445	0.213853	0.999964	IGHV1-3	14	106005095	106005574	-	395	IG_V_gene	immunoglobulin heavy variable 1-3 [Source:HGNC Symbol;Acc:HGNC:5552]	-
ENSG00000235505	54.2649	50.0324	49.722	53.4471	78.9551	75.8755	51.3398	69.4259	-0.430987	0.213869	0.999964	CASP17P	11	104901549	104919073	-	4307	transcribed_unprocessed_pseudogene	caspase 17, pseudogene [Source:HGNC Symbol;Acc:HGNC:53657]	-
ENSG00000279432	2.00981	9.70778	5.84965	0	2.35687	3.6714	5.85575	2.00942	1.61087	0.213929	0.999964	AC015799.1	17	2639297	2642418	+	3122	TEC	novel transcript	-
ENSG00000141012	556.717	787.823	758.505	484.71	585.682	615.571	701.015	561.988	0.320112	0.214011	0.999964	GALNS	16	88813734	88856970	-	8402	protein_coding	galactosamine (N-acetyl)-6-sulfatase [Source:HGNC Symbol;Acc:HGNC:4122]	-
ENSG00000220161	5.02452	1.4935	0	0	0	0	2.17268	0	3.4201	0.214061	0.999964	LINC02076	17	18411159	18414380	+	1871	lincRNA	long intergenic non-protein coding RNA 2076 [Source:HGNC Symbol;Acc:HGNC:52924]	-
ENSG00000238269	44.2158	35.0973	81.8951	38.7031	110.773	101.575	53.7361	83.6838	-0.63799	0.214163	0.999964	PAGE2B	X	55075063	55078909	+	507	protein_coding	PAGE family member 2B [Source:HGNC Symbol;Acc:HGNC:31805]	-
ENSG00000255893	5.02452	6.72077	2.92483	0	28.2824	12.238	4.89004	13.5068	-1.44772	0.214209	0.999964	AP000786.1	11	94472908	94473570	-	581	antisense	novel transcript	-
ENSG00000259162	5.02452	2.24026	3.89977	7.37202	11.7843	4.8952	3.72152	8.01719	-1.12792	0.214403	0.999964	AL355075.5	14	20437982	20441268	+	992	transcribed_unprocessed_pseudogene	solute carrier family 12 (sodium/chloride transporters), member 3 (SLC12A3) pseudogene	-
ENSG00000258760	2.00981	5.22726	2.92483	0	2.35687	0	3.3873	0.785623	2.17306	0.214434	0.999964	AL355076.2	14	65236480	65318790	-	1118	lincRNA	novel transcript	-
ENSG00000162374	0	0	0	0	4.71374	1.2238	0	1.97918	-3.56644	0.214646	0.999964	ELAVL4	1	50048014	50203786	+	6963	protein_coding	ELAV like RNA binding protein 4 [Source:HGNC Symbol;Acc:HGNC:3315]	-
ENSG00000250656	0	0	0	4.60751	1.17843	0	0	1.92865	-3.55953	0.214738	0.999964	ST3GAL1P1	4	67716375	67717388	-	1014	processed_pseudogene	ST3 beta-galactoside alpha-2,3-sialyltransferase 1 pseudogene 1 [Source:HGNC Symbol;Acc:HGNC:45174]	-
ENSG00000271259	0	0	0	4.60751	1.17843	0	0	1.92865	-3.55953	0.214738	0.999964	AC010201.1	12	89371820	89372359	+	540	lincRNA	novel transcript	-
ENSG00000170165	0	0	0	4.60751	1.17843	0	0	1.92865	-3.55953	0.214738	0.999964	CR848007.1	9	42901238	42920095	+	1699	unprocessed_pseudogene	novel pseudogene	-
ENSG00000262468	16.0785	15.6818	5.84965	6.45052	8.24904	4.8952	12.5366	6.53159	0.944667	0.214927	0.999964	LINC01569	16	4243943	4253817	-	5237	lincRNA	long intergenic non-protein coding RNA 1569 [Source:HGNC Symbol;Acc:HGNC:51380]	-
ENSG00000253616	143.701	141.883	241.786	134.539	100.167	155.422	175.79	130.043	0.433621	0.214945	0.999964	AC107959.3	8	23071377	23074488	-	881	antisense	novel transcript	-
ENSG00000124831	6250.51	6846.22	7183.37	6478.16	5119.12	5242.76	6760.03	5613.35	0.268072	0.215325	0.999964	LRRFIP1	2	237627576	237813682	+	11901	protein_coding	LRR binding FLII interacting protein 1 [Source:HGNC Symbol;Acc:HGNC:6702]	-
ENSG00000263220	5.02452	2.24026	1.94988	0.921502	0	1.2238	3.07155	0.715101	2.08131	0.215452	0.999964	AC015727.1	17	5364315	5371626	-	512	antisense	novel transcript, antisense to RABEP1	-
ENSG00000167633	10.049	41.0714	7.79953	31.3311	36.5315	37.9378	19.64	35.2668	-0.823437	0.215552	0.999964	KIR3DL1	19	54816468	54830778	+	1871	protein_coding	killer cell immunoglobulin like receptor, three Ig domains and long cytoplasmic tail 1 [Source:HGNC Symbol;Acc:HGNC:6338]	-
ENSG00000211664	9.04414	8.96103	6.82459	11.058	17.6765	14.6856	8.27659	14.4734	-0.795673	0.215585	0.999964	IGLV2-18	22	22734607	22735089	+	367	IG_V_gene	immunoglobulin lambda variable 2-18 [Source:HGNC Symbol;Acc:HGNC:5889]	-
ENSG00000238062	8.03924	0.746752	0	0	0	1.2238	2.92866	0.407933	2.88225	0.215831	0.999964	SPATA3-AS1	2	230984368	230996032	-	3693	lincRNA	SPATA3 antisense RNA 1 (head to head) [Source:HGNC Symbol;Acc:HGNC:28013]	-
ENSG00000265142	0	0.746752	0	0	3.5353	3.6714	0.248917	2.40223	-2.87701	0.21608	0.999964	MIR133A1HG	18	21825487	21831410	-	4376	antisense	MIR133A1 host gene [Source:HGNC Symbol;Acc:HGNC:49594]	-
ENSG00000251039	3.01471	5.22726	0.974942	1.843	5.89217	17.1332	3.07231	8.28946	-1.3886	0.216256	0.999964	IGKV2D-40	2	89851791	89852497	+	336	IG_V_gene	immunoglobulin kappa variable 2D-40 [Source:HGNC Symbol;Acc:HGNC:5804]	-
ENSG00000129204	6.02943	1.4935	1.94988	8.29352	5.89217	7.34279	3.15761	7.17616	-1.21928	0.216389	0.999964	USP6	17	5116438	5175034	+	11270	protein_coding	ubiquitin specific peptidase 6 [Source:HGNC Symbol;Acc:HGNC:12629]	-
ENSG00000272369	6.02943	11.2013	6.82459	7.37202	1.17843	0	8.01843	2.85015	1.43264	0.216474	0.999964	AC008035.1	12	46537502	46652550	+	448	lincRNA	novel transcript	-
ENSG00000151247	160.785	154.578	137.467	204.574	183.836	173.779	150.943	187.396	-0.313336	0.216513	0.999964	EIF4E	4	98871684	98930637	-	14067	protein_coding	eukaryotic translation initiation factor 4E [Source:HGNC Symbol;Acc:HGNC:3287]	-
ENSG00000272226	0	0	1.94988	1.843	2.35687	4.8952	0.649961	3.03169	-2.26684	0.216532	0.999964	AL136985.2	1	58812808	58813342	-	535	lincRNA	novel transcript	-
ENSG00000135373	0	1.4935	0	1.843	8.24904	0	0.497835	3.36402	-2.6431	0.216557	0.999964	EHF	11	34621093	34661057	+	4386	protein_coding	ETS homologous factor [Source:HGNC Symbol;Acc:HGNC:3246]	ETS
ENSG00000171476	287.403	315.876	184.264	228.533	403.025	440.568	262.514	357.375	-0.442669	0.216578	0.999964	HOPX	4	56647988	56681899	-	7753	protein_coding	HOP homeobox [Source:HGNC Symbol;Acc:HGNC:24961]	-
ENSG00000124177	246.202	306.168	264.209	348.328	326.426	323.083	272.193	332.612	-0.288292	0.216659	0.999964	CHD6	20	41402101	41618494	-	14126	protein_coding	chromodomain helicase DNA binding protein 6 [Source:HGNC Symbol;Acc:HGNC:19057]	-
ENSG00000081181	5.02452	5.97402	15.5991	8.29352	17.6765	24.476	8.86587	16.8153	-0.920236	0.216688	0.999964	ARG2	14	67619798	67651720	+	2418	protein_coding	arginase 2 [Source:HGNC Symbol;Acc:HGNC:664]	-
ENSG00000095932	78.3826	119.48	109.193	49.7611	261.613	175.003	102.352	162.126	-0.659893	0.216701	0.999964	SMIM24	19	3473986	3480542	-	1498	protein_coding	small integral membrane protein 24 [Source:HGNC Symbol;Acc:HGNC:37244]	-
ENSG00000276317	18.0883	14.935	14.6241	27.6451	15.3197	31.8188	15.8825	24.9278	-0.654564	0.21674	0.999964	AL357033.3	20	62651272	62652186	-	614	antisense	novel transcript, antisense to SLCO4A1	-
ENSG00000185112	198.971	210.584	206.688	273.686	202.691	297.383	205.414	257.92	-0.328409	0.21681	0.999964	FAM43A	3	194686544	194689037	+	2494	protein_coding	family with sequence similarity 43 member A [Source:HGNC Symbol;Acc:HGNC:26888]	-
ENSG00000060339	492.403	459.999	397.776	389.795	357.066	365.916	450.06	370.926	0.278572	0.216865	0.999964	CCAR1	10	68721012	68792377	+	6059	protein_coding	cell division cycle and apoptosis regulator 1 [Source:HGNC Symbol;Acc:HGNC:24236]	-
ENSG00000167780	0	0.746752	1.94988	1.843	4.71374	3.6714	0.898879	3.40938	-1.91398	0.216866	0.999964	SOAT2	12	53103518	53124538	+	2044	protein_coding	sterol O-acyltransferase 2 [Source:HGNC Symbol;Acc:HGNC:11178]	-
ENSG00000157653	1.0049	1.4935	0	6.45052	0	4.8952	0.832803	3.7819	-2.15562	0.217071	0.999964	C9orf43	9	113410054	113429684	+	2290	protein_coding	chromosome 9 open reading frame 43 [Source:HGNC Symbol;Acc:HGNC:23570]	-
ENSG00000213757	1.0049	0	0	0	4.71374	2.4476	0.334968	2.38711	-2.86926	0.217146	0.999964	AC020898.1	5	79284132	79284918	-	787	processed_pseudogene	ribosomal protein S3A (RPS3A) pseudogene	-
ENSG00000165209	208.015	195.649	192.064	170.478	154.375	159.094	198.576	161.316	0.298461	0.217393	0.999964	STRBP	9	123109500	123268576	-	8097	protein_coding	spermatid perinuclear RNA binding protein [Source:HGNC Symbol;Acc:HGNC:16462]	-
ENSG00000089163	6.02943	10.4545	3.89977	2.76451	2.35687	3.6714	6.79458	2.93092	1.23311	0.217483	0.999964	SIRT4	12	120302316	120313249	+	1222	protein_coding	sirtuin 4 [Source:HGNC Symbol;Acc:HGNC:14932]	-
ENSG00000135047	279.364	147.11	111.143	382.423	263.969	148.08	179.206	264.824	-0.566043	0.217627	0.999964	CTSL	9	87725519	87731393	+	2366	protein_coding	cathepsin L [Source:HGNC Symbol;Acc:HGNC:2537]	-
ENSG00000244306	0	0.746752	0	0	2.35687	4.8952	0.248917	2.41736	-2.88504	0.217635	0.999964	DUXAP10	14	19268853	19337730	-	12311	transcribed_processed_pseudogene	double homeobox A pseudogene 10 [Source:NCBI gene;Acc:503639]	-
ENSG00000270270	0	0.746752	0	0	2.35687	4.8952	0.248917	2.41736	-2.88504	0.217635	0.999964	BNIP3P10	19	19870723	19871299	-	577	processed_pseudogene	BCL2 interacting protein 3 pseudogene 10 [Source:HGNC Symbol;Acc:HGNC:49690]	-
ENSG00000237437	3.01471	3.73376	11.6993	3.68601	0	2.4476	6.14926	2.04454	1.54697	0.217723	0.999964	ASS1P12	9	32945996	32947222	+	1227	processed_pseudogene	argininosuccinate synthetase 1 pseudogene 12 [Source:HGNC Symbol;Acc:HGNC:762]	-
ENSG00000234292	8.03924	14.935	33.148	6.45052	11.7843	12.238	18.7074	10.1576	0.891203	0.217766	0.999964	AC123595.1	5	91280097	91281142	-	1046	lincRNA	uncharacterized LOC729040 [Source:NCBI gene;Acc:729040]	-
ENSG00000204514	70.3433	106.039	107.244	62.6622	77.7767	73.4279	94.5419	71.2889	0.412269	0.217917	0.999964	ZNF814	19	57848731	57889074	-	12600	protein_coding	zinc finger protein 814 [Source:HGNC Symbol;Acc:HGNC:33258]	zf-C2H2
ENSG00000148606	152.746	156.818	121.868	176.007	175.587	188.465	143.81	180.02	-0.322269	0.218172	0.999964	POLR3A	10	77969251	78029545	-	8917	protein_coding	RNA polymerase III subunit A [Source:HGNC Symbol;Acc:HGNC:30074]	-
ENSG00000284820	1.0049	0	7.79953	0.921502	0	0	2.93481	0.307167	2.88615	0.218362	0.999964	AC068946.2	2	219209772	219222738	-	5245	protein_coding	novel transcript	-
ENSG00000198954	62.3041	56.0064	35.0979	82.9352	50.6727	81.9945	51.1361	71.8675	-0.491713	0.218498	0.999964	KIF1BP	10	68988721	69043544	+	5454	protein_coding	KIF1 binding protein [Source:HGNC Symbol;Acc:HGNC:23419]	-
ENSG00000177425	54.2649	44.8051	65.3211	47.9181	29.4609	39.1616	54.797	38.8469	0.486494	0.218544	0.999964	PAWR	12	79574979	79691097	-	11668	protein_coding	pro-apoptotic WT1 regulator [Source:HGNC Symbol;Acc:HGNC:8614]	-
ENSG00000251819	2.00981	3.73376	2.92483	4.60751	5.89217	9.79039	2.88947	6.76336	-1.19788	0.218678	0.999964	RNU6-322P	15	100551820	100551922	-	103	snRNA	RNA, U6 small nuclear 322, pseudogene [Source:HGNC Symbol;Acc:HGNC:47285]	-
ENSG00000186998	19.0932	25.3896	31.1981	15.6655	69.5276	40.3854	25.227	41.8595	-0.722298	0.218735	0.999964	EMID1	22	29205851	29259597	+	4899	protein_coding	EMI domain containing 1 [Source:HGNC Symbol;Acc:HGNC:18036]	-
ENSG00000244021	0	0	1.94988	0.921502	3.5353	4.8952	0.649961	3.11733	-2.29941	0.218782	0.999964	AC093591.1	4	127812720	127813200	-	481	processed_pseudogene	ribosomal protein L21 (RPL21) pseudogene	-
ENSG00000068976	153.75	126.948	255.435	102.287	148.483	141.961	178.711	130.91	0.449548	0.218806	0.999964	PYGM	11	64746389	64760297	-	4981	protein_coding	glycogen phosphorylase, muscle associated [Source:HGNC Symbol;Acc:HGNC:9726]	-
ENSG00000144647	48.2354	51.5259	37.0478	49.7611	68.3492	69.7566	45.603	62.6223	-0.449706	0.218922	0.999964	POMGNT2	3	43079232	43106076	-	2668	protein_coding	protein O-linked mannose N-acetylglucosaminyltransferase 2 (beta 1,4-) [Source:HGNC Symbol;Acc:HGNC:25902]	-
ENSG00000237217	1.0049	6.72077	3.89977	1.843	1.17843	0	3.87515	1.00715	1.90587	0.219099	0.999964	AC008074.1	2	64450096	64450524	+	429	processed_pseudogene	novel pseudogene	-
ENSG00000145649	837.086	918.505	410.45	738.123	1243.25	988.83	722.014	990.067	-0.454792	0.219281	0.999964	GZMA	5	55102648	55110252	+	894	protein_coding	granzyme A [Source:HGNC Symbol;Acc:HGNC:4708]	-
ENSG00000226002	2.00981	5.22726	0	4.60751	8.24904	7.34279	2.41236	6.73312	-1.42393	0.21931	0.999964	GTF2IP14	7	65084103	65100232	+	586	unprocessed_pseudogene	general transcription factor IIi pseudogene 14 [Source:HGNC Symbol;Acc:HGNC:51726]	-
ENSG00000140511	279.364	225.519	306.132	212.867	228.616	211.717	270.338	217.734	0.310878	0.219337	0.999964	HAPLN3	15	88877288	88895626	-	3524	protein_coding	hyaluronan and proteoglycan link protein 3 [Source:HGNC Symbol;Acc:HGNC:21446]	-
ENSG00000197549	0	2.24026	5.84965	0.921502	0	0	2.69664	0.307167	2.77466	0.219378	0.999964	PRAMENP	22	21991099	22043934	-	3039	transcribed_unprocessed_pseudogene	PRAME N-terminal-like, pseudogene [Source:HGNC Symbol;Acc:HGNC:34302]	-
ENSG00000264757	1.0049	0.746752	0	0	7.07061	2.4476	0.583886	3.17274	-2.41298	0.219416	0.999964	MIR3198-1	22	17764180	17764259	-	80	miRNA	microRNA 3198-1 [Source:HGNC Symbol;Acc:HGNC:38236]	-
ENSG00000200534	1.0049	2.24026	5.84965	2.76451	14.1412	6.119	3.0316	7.67491	-1.3344	0.219528	0.999964	SNORA33	6	132817219	132817348	+	130	snoRNA	small nucleolar RNA, H/ACA box 33 [Source:HGNC Symbol;Acc:HGNC:32623]	-
ENSG00000224610	9.04414	2.24026	2.92483	1.843	0	2.4476	4.73641	1.4302	1.70415	0.219547	0.999964	AC108879.1	X	39226103	39299786	-	828	lincRNA	novel transcript	-
ENSG00000166428	522.551	324.837	310.031	317.918	304.036	274.131	385.806	298.695	0.367793	0.219841	0.999964	PLD4	14	104924713	104937790	+	6977	protein_coding	phospholipase D family member 4 [Source:HGNC Symbol;Acc:HGNC:23792]	-
ENSG00000010626	19.0932	24.6428	21.4487	34.0956	48.3158	18.357	21.7282	33.5895	-0.626308	0.219879	0.999964	LRRC23	12	6873569	6914243	+	3054	protein_coding	leucine rich repeat containing 23 [Source:HGNC Symbol;Acc:HGNC:19138]	-
ENSG00000275004	5.02452	3.73376	5.84965	7.37202	7.07061	14.6856	4.86931	9.70941	-0.996852	0.219898	0.999964	ZNF280B	22	22484421	22509154	-	5723	protein_coding	zinc finger protein 280B [Source:HGNC Symbol;Acc:HGNC:23022]	-
ENSG00000187942	0	2.98701	0.974942	3.68601	3.5353	6.119	1.32065	4.44677	-1.67378	0.219919	0.999964	LDLRAD2	1	21812265	21825221	+	4490	protein_coding	low density lipoprotein receptor class A domain containing 2 [Source:HGNC Symbol;Acc:HGNC:32071]	-
ENSG00000234882	9.04414	7.46752	8.77448	3.68601	2.35687	6.119	8.42871	4.05396	1.06117	0.220012	0.999964	EIF3EP1	6	73291962	73293277	+	1316	processed_pseudogene	eukaryotic translation initiation factor 3 subunit E pseudogene 1 [Source:HGNC Symbol;Acc:HGNC:6102]	-
ENSG00000134463	36.1766	61.2337	55.5717	58.0546	57.7433	102.799	50.994	72.8657	-0.506893	0.220056	0.999964	ECHDC3	10	11742366	11764070	+	2185	protein_coding	enoyl-CoA hydratase domain containing 3 [Source:HGNC Symbol;Acc:HGNC:23489]	-
ENSG00000116922	46.2256	75.422	42.8974	80.1707	76.5983	69.7566	54.8483	75.5085	-0.45448	0.220175	0.999964	C1orf109	1	37681570	37692249	-	4434	protein_coding	chromosome 1 open reading frame 109 [Source:HGNC Symbol;Acc:HGNC:26039]	-
ENSG00000117335	5926.93	6823.07	10155	5020.34	5598.74	7166.57	7635	5928.55	0.364992	0.220272	0.999964	CD46	1	207752057	207795513	+	8708	protein_coding	CD46 molecule [Source:HGNC Symbol;Acc:HGNC:6953]	-
ENSG00000171532	0	0	0	0.921502	0	4.8952	0	1.9389	-3.53852	0.22042	0.999964	NEUROD2	17	39603536	39609777	-	6242	protein_coding	neuronal differentiation 2 [Source:HGNC Symbol;Acc:HGNC:7763]	bHLH
ENSG00000207003	0	0	0	0.921502	0	4.8952	0	1.9389	-3.53852	0.22042	0.999964	RNU6-611P	19	45047458	45047561	+	104	snRNA	RNA, U6 small nuclear 611, pseudogene [Source:HGNC Symbol;Acc:HGNC:47574]	-
ENSG00000213045	0	0	0	0.921502	0	4.8952	0	1.9389	-3.53852	0.22042	0.999964	AC097065.1	1	200329161	200329677	+	517	processed_pseudogene	cofilin 1 (non-muscle) (CFL1) pseudogene	-
ENSG00000224000	0	0	0	0.921502	0	4.8952	0	1.9389	-3.53852	0.22042	0.999964	Z97198.1	1	172906900	172907684	+	658	lincRNA	novel transcript	-
ENSG00000254739	0	1.4935	4.87471	0	0	0	2.12274	0	3.38996	0.220468	0.999964	AC137894.1	11	528907	529659	+	547	antisense	novel transcript	-
ENSG00000173662	0	1.4935	4.87471	0	0	0	2.12274	0	3.38996	0.220468	0.999964	TAS1R1	1	6555181	6579757	+	2892	protein_coding	taste 1 receptor member 1 [Source:HGNC Symbol;Acc:HGNC:14448]	-
ENSG00000102043	8.03924	9.70778	2.92483	10.1365	20.0334	9.79039	6.89061	13.3201	-0.931909	0.220491	0.999964	MTMR8	X	64268081	64395431	-	2782	protein_coding	myotubularin related protein 8 [Source:HGNC Symbol;Acc:HGNC:16825]	-
ENSG00000261428	8.03924	10.4545	8.77448	0.921502	7.07061	4.8952	9.08941	4.29577	1.12168	0.220523	0.999964	AC097461.1	2	222566899	222569719	-	2821	antisense	novel transcript, antisense to SGPP2	-
ENSG00000235298	5.02452	0.746752	2.92483	5.52901	3.5353	12.238	2.8987	7.10077	-1.3212	0.220527	0.999964	AL354733.3	9	83972233	83975777	+	390	antisense	novel transcript	-
ENSG00000249673	70.3433	111.266	61.4213	114.266	142.591	80.7707	81.0102	112.543	-0.469989	0.220785	0.999964	NOP14-AS1	4	2934899	2961738	+	7195	antisense	NOP14 antisense RNA 1 [Source:HGNC Symbol;Acc:HGNC:20205]	-
ENSG00000184368	9.04414	2.98701	10.7244	3.68601	2.35687	3.6714	7.58517	3.23809	1.20627	0.220827	0.999964	MAP7D2	X	20006713	20116917	-	4376	protein_coding	MAP7 domain containing 2 [Source:HGNC Symbol;Acc:HGNC:25899]	-
ENSG00000240791	0	0.746752	0	0	4.71374	2.4476	0.248917	2.38711	-2.86961	0.220831	0.999964	MTND4LP7	9	92110575	92110868	+	294	unprocessed_pseudogene	MT-ND4L pseudogene 7 [Source:HGNC Symbol;Acc:HGNC:42241]	-
ENSG00000248290	0	0.746752	5.84965	3.68601	8.24904	7.34279	2.1988	6.42595	-1.56078	0.220852	0.999964	TNXA	6	32008614	32012472	-	2038	unprocessed_pseudogene	tenascin XA (pseudogene) [Source:HGNC Symbol;Acc:HGNC:11975]	-
ENSG00000256249	7.03433	11.2013	24.3735	11.9795	2.35687	6.119	14.2031	6.81847	1.03104	0.221046	0.999964	AC026333.3	12	122687125	122715979	+	2090	lincRNA	novel transcript	-
ENSG00000266916	4.01962	2.24026	0	0	0	0	2.08663	0	3.36656	0.221199	0.999964	ZNF793-AS1	19	37497159	37507046	-	1321	antisense	ZNF793 antisense RNA 1 (head to head) [Source:HGNC Symbol;Acc:HGNC:51303]	-
ENSG00000110911	180.883	197.889	170.615	176.928	134.342	119.932	183.129	143.734	0.346539	0.221361	0.999964	SLC11A2	12	50979401	51028566	-	10145	protein_coding	solute carrier family 11 member 2 [Source:HGNC Symbol;Acc:HGNC:10908]	-
ENSG00000185689	2.00981	5.97402	2.92483	0.921502	1.17843	1.2238	3.63622	1.10791	1.74581	0.221438	0.999964	C6orf201	6	4079206	4130951	+	3322	protein_coding	chromosome 6 open reading frame 201 [Source:HGNC Symbol;Acc:HGNC:21620]	-
ENSG00000211669	30.1471	29.1233	20.4738	11.058	20.0334	20.8046	26.5814	17.2987	0.635617	0.221479	0.999964	IGLV3-10	22	22811747	22812281	+	382	IG_V_gene	immunoglobulin lambda variable 3-10 [Source:HGNC Symbol;Acc:HGNC:5897]	-
ENSG00000158352	15.0736	1.4935	8.77448	42.3891	5.89217	8.56659	8.44718	18.9493	-1.19594	0.221498	0.999964	SHROOM4	X	50591647	50814302	-	10333	protein_coding	shroom family member 4 [Source:HGNC Symbol;Acc:HGNC:29215]	-
ENSG00000226179	3.01471	0.746752	0	4.60751	7.07061	1.2238	1.25382	4.30064	-1.81164	0.221849	0.999964	LINC00685	X	320990	321851	+	428	antisense	long intergenic non-protein coding RNA 685 [Source:HGNC Symbol;Acc:HGNC:27560]	-
ENSG00000197594	0	0.746752	1.94988	1.843	2.35687	6.119	0.898879	3.43962	-1.92404	0.22192	0.999964	ENPP1	6	131808016	131895155	+	9959	protein_coding	ectonucleotide pyrophosphatase/phosphodiesterase 1 [Source:HGNC Symbol;Acc:HGNC:3356]	-
ENSG00000070366	139.682	155.324	143.316	167.713	196.799	178.675	146.108	181.062	-0.307225	0.222068	0.999964	SMG6	17	2059839	2303771	-	10554	protein_coding	SMG6, nonsense mediated mRNA decay factor [Source:HGNC Symbol;Acc:HGNC:17809]	-
ENSG00000211638	21.103	35.0973	27.2984	14.744	27.104	11.0142	27.8329	17.6207	0.66848	0.222132	0.999964	IGLV8-61	22	22098700	22099212	+	414	IG_V_gene	immunoglobulin lambda variable 8-61 [Source:HGNC Symbol;Acc:HGNC:5931]	-
ENSG00000211676	14.0687	6.72077	4.87471	4.60751	3.5353	3.6714	8.55472	3.93807	1.10282	0.222382	0.999964	IGLJ2	22	22899481	22899655	+	175	IG_J_gene	immunoglobulin lambda joining 2 [Source:HGNC Symbol;Acc:HGNC:5864]	-
ENSG00000183397	22.1079	54.5129	57.5216	23.9591	34.1746	30.595	44.7141	29.5762	0.604963	0.222446	0.999964	C19orf71	19	3539154	3544030	+	674	protein_coding	chromosome 19 open reading frame 71 [Source:HGNC Symbol;Acc:HGNC:34496]	-
ENSG00000275216	0	0.746752	5.84965	0	0	0	2.1988	0	3.43715	0.222452	0.999964	AL161431.1	13	109269634	109278512	+	5087	lincRNA	novel transcript	-
ENSG00000260038	0	0.746752	5.84965	0	0	0	2.1988	0	3.43715	0.222452	0.999964	AC009090.1	16	57247350	57248492	+	358	sense_intronic	novel transcript, sense to intronic to ARL2BP	-
ENSG00000270885	0	0.746752	5.84965	0	0	0	2.1988	0	3.43715	0.222452	0.999964	RASL10B	17	35731649	35743521	+	3502	protein_coding	RAS like family 10 member B [Source:HGNC Symbol;Acc:HGNC:30295]	-
ENSG00000167508	299.462	340.519	261.284	246.963	491.407	457.701	300.422	398.69	-0.406078	0.222508	0.999964	MVD	16	88651935	88663161	-	4717	protein_coding	mevalonate diphosphate decarboxylase [Source:HGNC Symbol;Acc:HGNC:7529]	-
ENSG00000252874	0	5.97402	1.94988	0	1.17843	0	2.6413	0.392812	2.76526	0.222731	0.999964	RF00019	11	47820200	47820289	-	90	misc_RNA		-
ENSG00000262408	3.01471	7.46752	15.5991	1.843	5.89217	3.6714	8.69377	3.80219	1.21363	0.222801	0.999964	AC015912.2	17	56884639	56884819	-	181	processed_pseudogene	family with sequence similarity 89, member B (FAM89B) pseudogene	-
ENSG00000238057	8.03924	5.97402	6.82459	8.29352	18.855	11.0142	6.94595	12.7209	-0.870183	0.223092	0.999964	ZEB2-AS1	2	144517978	144521477	+	3138	antisense	ZEB2 antisense RNA 1 [Source:HGNC Symbol;Acc:HGNC:37149]	-
ENSG00000244357	3.01471	0.746752	0	1.843	5.89217	4.8952	1.25382	4.21012	-1.76411	0.223182	0.999964	RN7SL145P	3	45742675	45742970	+	296	misc_RNA	RNA, 7SL, cytoplasmic 145, pseudogene [Source:HGNC Symbol;Acc:HGNC:46161]	-
ENSG00000196440	36.1766	28.3766	27.2984	24.8806	23.5687	11.0142	30.6172	19.8211	0.614659	0.223319	0.999964	ARMCX4	X	101418287	101533459	+	13351	protein_coding	armadillo repeat containing X-linked 4 [Source:HGNC Symbol;Acc:HGNC:28615]	-
ENSG00000184792	739.61	681.785	467.972	479.181	1495.43	737.951	629.789	904.189	-0.521223	0.22336	0.999964	OSBP2	22	30693782	30907824	+	6700	protein_coding	oxysterol binding protein 2 [Source:HGNC Symbol;Acc:HGNC:8504]	-
ENSG00000169375	593.899	848.31	868.673	638.601	577.433	649.837	770.294	621.957	0.308919	0.223649	0.999964	SIN3A	15	75369379	75455842	-	12453	protein_coding	SIN3 transcription regulator family member A [Source:HGNC Symbol;Acc:HGNC:19353]	-
ENSG00000137812	30.1471	23.8961	20.4738	22.1161	15.3197	8.56659	24.839	15.3341	0.67704	0.224051	0.999964	KNL1	15	40594020	40664342	+	10250	protein_coding	kinetochore scaffold 1 [Source:HGNC Symbol;Acc:HGNC:24054]	-
ENSG00000113356	14.0687	19.4156	16.574	10.1365	10.6059	9.79039	16.6861	10.1776	0.718608	0.224071	0.999964	POLR3G	5	90471748	90514553	+	4019	protein_coding	RNA polymerase III subunit G [Source:HGNC Symbol;Acc:HGNC:30075]	-
ENSG00000245164	388.898	330.064	298.332	340.956	446.627	484.624	339.098	424.069	-0.321605	0.224116	0.999964	LINC00861	8	125922308	125951249	-	5724	lincRNA	long intergenic non-protein coding RNA 861 [Source:HGNC Symbol;Acc:HGNC:45133]	-
ENSG00000136925	53.26	48.5389	41.9225	67.2697	78.9551	48.952	47.9071	65.0589	-0.443064	0.224166	0.999964	TSTD2	9	97600080	97633575	-	5875	protein_coding	thiosulfate sulfurtransferase like domain containing 2 [Source:HGNC Symbol;Acc:HGNC:30087]	-
ENSG00000145428	350.712	132.175	346.104	254.335	121.379	192.136	276.33	189.283	0.542749	0.224279	0.999964	RNF175	4	153710125	153760235	-	4390	protein_coding	ring finger protein 175 [Source:HGNC Symbol;Acc:HGNC:27735]	-
ENSG00000157306	1.0049	2.98701	3.89977	6.45052	2.35687	11.0142	2.63056	6.60719	-1.31567	0.224308	0.999964	ZFHX2-AS1	14	23511760	23560778	+	5097	processed_transcript	ZFHX2 antisense RNA 1 [Source:HGNC Symbol;Acc:HGNC:52658]	-
ENSG00000237073	11.054	5.97402	2.92483	4.60751	0	2.4476	6.65093	2.3517	1.45452	0.224394	0.999964	AL162727.2	9	113570190	113590019	-	395	antisense	novel transcript	-
ENSG00000270696	16.0785	8.21427	7.79953	12.901	15.3197	26.9236	10.6974	18.3814	-0.781938	0.224412	0.999964	AC005034.3	2	75660462	75662208	+	1747	antisense	novel transcript, antisense to C2orf3	-
ENSG00000231889	30.1471	26.8831	13.6492	30.4096	44.7805	31.8188	23.5598	35.6696	-0.592755	0.224511	0.999964	TRAF3IP2-AS1	6	111483511	111598302	+	4819	antisense	TRAF3IP2 antisense RNA 1 [Source:HGNC Symbol;Acc:HGNC:40005]	-
ENSG00000144476	14.0687	14.1883	15.5991	29.4881	42.4236	6.119	14.6187	26.0102	-0.835626	0.224641	0.999964	ACKR3	2	236567787	236582358	+	2258	protein_coding	atypical chemokine receptor 3 [Source:HGNC Symbol;Acc:HGNC:23692]	-
ENSG00000272265	1.0049	0	0	0	1.17843	6.119	0.334968	2.43248	-2.89369	0.224695	0.999964	AC034236.3	5	116078110	116078570	-	461	lincRNA	novel transcript	-
ENSG00000236337	11.054	5.22726	9.74942	15.6655	11.7843	17.1332	8.67688	14.861	-0.794768	0.224916	0.999964	FMR1-IT1	X	147946941	147947583	+	343	sense_intronic	FMR1 intronic transcript 1 [Source:HGNC Symbol;Acc:HGNC:41333]	-
ENSG00000275202	8.03924	16.4285	6.82459	15.6655	21.2118	17.1332	10.4308	18.0035	-0.762774	0.225038	0.999964	AL161421.1	13	48974967	48976867	-	1101	antisense	novel transcript, antisense to FNDC3A	-
ENSG00000063241	83.4071	93.344	77.0204	81.0922	122.557	132.17	84.5905	111.94	-0.39792	0.225058	0.999964	ISOC2	19	55452985	55462343	-	4408	protein_coding	isochorismatase domain containing 2 [Source:HGNC Symbol;Acc:HGNC:26278]	-
ENSG00000236894	3.01471	5.97402	3.89977	0.921502	1.17843	2.4476	4.29617	1.51585	1.54504	0.225461	0.999964	AL160287.1	10	26577676	26622338	-	1651	transcribed_unprocessed_pseudogene	novel pseudogene	-
ENSG00000142751	217.059	253.896	203.763	280.137	265.148	280.25	224.906	275.178	-0.289613	0.225506	0.999964	GPN2	1	26876133	26890297	-	4979	protein_coding	GPN-loop GTPase 2 [Source:HGNC Symbol;Acc:HGNC:25513]	-
ENSG00000005884	31.1521	56.7532	33.148	21.1946	40.0668	18.357	40.3511	26.5394	0.614916	0.225522	0.999964	ITGA3	17	50055968	50090481	+	9802	protein_coding	integrin subunit alpha 3 [Source:HGNC Symbol;Acc:HGNC:6139]	-
ENSG00000213178	93.4562	99.318	124.793	98.6008	176.765	146.856	105.856	140.741	-0.408188	0.225777	0.999964	RPL22P1	3	169483671	169484080	-	410	processed_pseudogene	ribosomal protein L22 pseudogene 1 [Source:HGNC Symbol;Acc:HGNC:17998]	-
ENSG00000240912	0	0	0	1.843	0	3.6714	0	1.83813	-3.46899	0.225983	0.999964	AC092896.1	3	114103249	114103628	-	380	processed_pseudogene	histone cluster 1 pseudogene	-
ENSG00000279130	0	0	0	1.843	0	3.6714	0	1.83813	-3.46899	0.225983	0.999964	AC091925.1	5	143406959	143407420	+	462	TEC	TEC	-
ENSG00000260269	1.0049	4.48051	3.89977	1.843	0	0	3.12839	0.614335	2.23083	0.226044	0.999964	AC105036.3	15	75527150	75601205	-	1095	processed_transcript	novel transcript	-
ENSG00000263004	6.02943	8.96103	1.94988	2.76451	1.17843	2.4476	5.64678	2.13018	1.40638	0.226089	0.999964	AC007114.1	17	57078298	57085024	-	855	lincRNA	novel transcript	-
ENSG00000277728	5.02452	2.98701	2.92483	1.843	1.17843	0	3.64545	1.00715	1.78947	0.22624	0.999964	AC097641.2	17	73202968	73203431	-	464	antisense	novel transcript, antisense to COG1	-
ENSG00000166147	8.03924	13.4415	2.92483	1.843	7.07061	1.2238	8.1352	3.37914	1.2944	0.22629	0.999964	FBN1	15	48408306	48645849	-	16057	protein_coding	fibrillin 1 [Source:HGNC Symbol;Acc:HGNC:3603]	-
ENSG00000279803	0	1.4935	4.87471	1.843	14.1412	3.6714	2.12274	6.55187	-1.62192	0.226333	0.999964	AC009090.5	16	57142652	57144936	+	2285	TEC	TEC	-
ENSG00000163002	18.0883	23.1493	7.79953	42.3891	31.8177	11.0142	16.3457	28.407	-0.797388	0.226471	0.999964	NUP35	2	183117513	183161680	+	4046	protein_coding	nucleoporin 35 [Source:HGNC Symbol;Acc:HGNC:29797]	-
ENSG00000147647	0	2.24026	3.89977	0	0	0	2.04667	0	3.34172	0.22663	0.999964	DPYS	8	104330324	104467053	-	3818	protein_coding	dihydropyrimidinase [Source:HGNC Symbol;Acc:HGNC:3013]	-
ENSG00000202434	0	2.24026	3.89977	0	0	0	2.04667	0	3.34172	0.22663	0.999964	RF00394	2	197404718	197404854	+	137	snoRNA		-
ENSG00000239650	0	2.24026	3.89977	0	0	0	2.04667	0	3.34172	0.22663	0.999964	GUSBP4	6	57919784	57930291	-	672	transcribed_unprocessed_pseudogene	glucuronidase, beta pseudogene 4 [Source:HGNC Symbol;Acc:HGNC:18220]	-
ENSG00000227245	0	2.24026	3.89977	0	0	0	2.04667	0	3.34172	0.22663	0.999964	AC092042.1	3	43087479	43088068	+	509	lincRNA	novel transcript	-
ENSG00000227757	0	2.24026	3.89977	0	0	0	2.04667	0	3.34172	0.22663	0.999964	AP000282.1	21	32913649	33071104	-	682	antisense	novel transcript	-
ENSG00000270332	0	0	0	0.921502	1.17843	2.4476	0	1.51585	-3.18355	0.226638	0.999964	SMC2-AS1	9	104080024	104093073	-	7619	lincRNA	SMC2 antisense RNA 1 (head to head) [Source:HGNC Symbol;Acc:HGNC:50827]	-
ENSG00000231231	0	0	0	0.921502	1.17843	2.4476	0	1.51585	-3.18355	0.226638	0.999964	LINC01423	21	38323635	38333421	-	859	lincRNA	long intergenic non-protein coding RNA 1423 [Source:HGNC Symbol;Acc:HGNC:50732]	-
ENSG00000241293	0	0	0	0.921502	1.17843	2.4476	0	1.51585	-3.18355	0.226638	0.999964	PPATP1	3	87051192	87052738	-	1547	processed_pseudogene	phosphoribosyl pyrophosphate amidotransferase pseudogene 1 [Source:HGNC Symbol;Acc:HGNC:9239]	-
ENSG00000121797	103.505	41.8181	33.148	166.792	67.1708	53.8472	59.4904	95.9366	-0.696872	0.226727	0.999964	CCRL2	3	46407163	46412997	+	3061	protein_coding	C-C motif chemokine receptor like 2 [Source:HGNC Symbol;Acc:HGNC:1612]	-
ENSG00000166402	9.04414	21.6558	7.79953	7.37202	7.07061	6.119	12.8332	6.85387	0.917898	0.226772	0.999964	TUB	11	8019244	8106112	+	6722	protein_coding	tubby bipartite transcription factor [Source:HGNC Symbol;Acc:HGNC:12406]	Tub
ENSG00000257851	4.01962	7.46752	1.94988	1.843	2.35687	0	4.47901	1.39996	1.66758	0.22681	0.999964	HNRNPA3P10	12	51712469	51713606	-	1138	processed_pseudogene	heterogeneous nuclear ribonucleoprotein A3 pseudogene 10 [Source:HGNC Symbol;Acc:HGNC:48756]	-
ENSG00000042980	155.76	263.604	241.786	133.618	194.442	177.451	220.383	168.503	0.390903	0.226947	0.999964	ADAM28	8	24294040	24359018	+	9351	protein_coding	ADAM metallopeptidase domain 28 [Source:HGNC Symbol;Acc:HGNC:206]	-
ENSG00000228242	117.574	185.941	350.979	104.13	88.3826	236.193	218.165	142.902	0.611946	0.227024	0.999964	AC093495.1	3	14144637	14165978	+	4015	antisense	novel transcript, antisense to XPC	-
ENSG00000157429	2.00981	1.4935	10.7244	7.37202	14.1412	9.79039	4.74256	10.4345	-1.1534	0.227106	0.999964	ZNF19	16	71464555	71565089	-	9225	protein_coding	zinc finger protein 19 [Source:HGNC Symbol;Acc:HGNC:12981]	zf-C2H2
ENSG00000188869	0	3.73376	3.89977	0	0	1.2238	2.54451	0.407933	2.70074	0.227354	0.999964	TMC3	15	81331217	81374213	-	4848	protein_coding	transmembrane channel like 3 [Source:HGNC Symbol;Acc:HGNC:22995]	-
ENSG00000209482	0	2.24026	0	1.843	4.71374	3.6714	0.746752	3.40938	-2.06547	0.227475	0.999964	SNORD83A	22	39315213	39315307	-	95	snoRNA	small nucleolar RNA, C/D box 83A [Source:HGNC Symbol;Acc:HGNC:17131]	-
ENSG00000176919	19.0932	26.1363	18.5239	4.60751	22.3903	9.79039	21.2511	12.2627	0.815046	0.227641	0.999964	C8G	9	136945185	136946975	+	1152	protein_coding	complement C8 gamma chain [Source:HGNC Symbol;Acc:HGNC:1354]	-
ENSG00000151466	778.801	644.447	790.678	598.055	556.221	675.537	737.975	609.938	0.274578	0.228031	0.999964	SCLT1	4	128864921	129093607	-	8292	protein_coding	sodium channel and clathrin linker 1 [Source:HGNC Symbol;Acc:HGNC:26406]	-
ENSG00000123240	2678.07	2577.04	3807.15	1867.89	5512.72	5488.74	3020.75	4289.78	-0.505895	0.228348	0.999964	OPTN	10	13099449	13138308	+	5138	protein_coding	optineurin [Source:HGNC Symbol;Acc:HGNC:17142]	-
ENSG00000264254	3.01471	0.746752	2.92483	0	1.17843	0	2.22876	0.392812	2.48445	0.228378	0.999964	AP001496.1	18	5310396	5317664	+	471	lincRNA	novel transcript	-
ENSG00000166482	7.03433	0.746752	1.94988	7.37202	10.6059	4.8952	3.24366	7.62438	-1.27145	0.228467	0.999964	MFAP4	17	19383442	19387240	-	2152	protein_coding	microfibril associated protein 4 [Source:HGNC Symbol;Acc:HGNC:7035]	-
ENSG00000079308	516.521	646.687	583.99	390.717	1364.63	742.846	582.4	832.73	-0.515085	0.228579	0.999964	TNS1	2	217799588	218033982	-	16281	protein_coding	tensin 1 [Source:HGNC Symbol;Acc:HGNC:11973]	-
ENSG00000169884	19.0932	31.3636	20.4738	28.5666	42.4236	34.2664	23.6435	35.0855	-0.554485	0.228675	0.999964	WNT10B	12	48965340	48971763	-	2629	protein_coding	Wnt family member 10B [Source:HGNC Symbol;Acc:HGNC:12775]	-
ENSG00000197181	2.00981	3.73376	2.92483	0.921502	1.17843	0	2.88947	0.699979	2.02247	0.228689	0.999964	PIWIL2	8	22275297	22357563	+	5751	protein_coding	piwi like RNA-mediated gene silencing 2 [Source:HGNC Symbol;Acc:HGNC:17644]	-
ENSG00000147570	1.0049	4.48051	0	6.45052	14.1412	0	1.82847	6.86391	-1.86285	0.228826	0.999964	DNAJC5B	8	66021560	66100526	+	2937	protein_coding	DnaJ heat shock protein family (Hsp40) member C5 beta [Source:HGNC Symbol;Acc:HGNC:24138]	-
ENSG00000183023	731.571	738.538	793.603	962.048	862.614	856.659	754.57	893.774	-0.244729	0.228904	0.999964	SLC8A1	2	40097270	40611053	-	21922	protein_coding	solute carrier family 8 member A1 [Source:HGNC Symbol;Acc:HGNC:11068]	-
ENSG00000230003	2.00981	0	0	4.60751	5.89217	0	0.669937	3.4999	-2.45555	0.228912	0.999964	AL445646.1	9	72445754	72445969	-	216	processed_pseudogene	pseudogene similar to part of RAB7, member RAS oncogene family RAB7	-
ENSG00000075188	61.2992	61.9804	54.5967	65.4267	81.312	86.8897	59.2921	77.8761	-0.38841	0.228919	0.999964	NUP37	12	102073103	102120124	-	3492	protein_coding	nucleoporin 37 [Source:HGNC Symbol;Acc:HGNC:29929]	-
ENSG00000121764	6.02943	4.48051	3.89977	1.843	2.35687	1.2238	4.80324	1.80789	1.40255	0.229068	0.999964	HCRTR1	1	31617686	31632518	+	2558	protein_coding	hypocretin receptor 1 [Source:HGNC Symbol;Acc:HGNC:4848]	-
ENSG00000264610	2.00981	0.746752	0	1.843	5.89217	2.4476	0.918854	3.39426	-1.89401	0.229077	0.999964	MIR4685	10	98431292	98431360	-	69	miRNA	microRNA 4685 [Source:HGNC Symbol;Acc:HGNC:41802]	-
ENSG00000285077	0	0	0	0.921502	4.71374	0	0	1.87841	-3.49827	0.229191	0.999964	ARHGAP11B	15	30624494	30638805	+	2337	protein_coding	Rho GTPase activating protein 11B [Source:HGNC Symbol;Acc:HGNC:15782]	-
ENSG00000253690	0	0	0	0.921502	4.71374	0	0	1.87841	-3.49827	0.229191	0.999964	AC021678.2	8	28250063	28339255	-	887	antisense	novel transcript	-
ENSG00000242531	0	0	0	0.921502	4.71374	0	0	1.87841	-3.49827	0.229191	0.999964	AC083798.1	3	122416882	122417012	-	131	unprocessed_pseudogene	pseudogene containing WD repeat domains	-
ENSG00000260870	0	0	0	0.921502	4.71374	0	0	1.87841	-3.49827	0.229191	0.999964	NDUFB10P1	15	57325472	57326447	-	521	processed_pseudogene	NADH:ubiquinone oxidoreductase subunit B10 pseudogene 1 [Source:HGNC Symbol;Acc:HGNC:52272]	-
ENSG00000175591	70.3433	75.422	80.9202	117.952	67.1708	117.485	75.5618	100.869	-0.418657	0.229195	0.999964	P2RY2	11	73218298	73236352	+	2861	protein_coding	purinergic receptor P2Y2 [Source:HGNC Symbol;Acc:HGNC:8541]	-
ENSG00000170837	982.797	980.486	1471.19	1068.94	643.425	943.549	1144.82	885.306	0.370301	0.229285	0.999964	GPR27	3	71754050	71756496	+	2447	protein_coding	G protein-coupled receptor 27 [Source:HGNC Symbol;Acc:HGNC:4482]	-
ENSG00000176723	0	0	0	0.921502	2.35687	1.2238	0	1.50072	-3.17178	0.229356	0.999964	ZNF843	16	31432593	31443160	-	4564	protein_coding	zinc finger protein 843 [Source:HGNC Symbol;Acc:HGNC:28710]	-
ENSG00000198768	0	0	0	0.921502	2.35687	1.2238	0	1.50072	-3.17178	0.229356	0.999964	APCDD1L	20	58459101	58515131	-	3942	protein_coding	APC down-regulated 1 like [Source:HGNC Symbol;Acc:HGNC:26892]	-
ENSG00000276097	0	0	0	0.921502	2.35687	1.2238	0	1.50072	-3.17178	0.229356	0.999964	AC006538.3	19	2700689	2701266	-	578	sense_intronic	novel transcript, sense intronic to GNG7	-
ENSG00000235246	0	0	0	0.921502	2.35687	1.2238	0	1.50072	-3.17178	0.229356	0.999964	AL020993.1	22	38231320	38232248	+	297	antisense	novel transcript, antisense to TMEM184B	-
ENSG00000132932	0	3.73376	2.92483	11.058	1.17843	7.34279	2.21953	6.52642	-1.53744	0.229476	0.999964	ATP8A2	13	25372071	26025851	+	10415	protein_coding	ATPase phospholipid transporting 8A2 [Source:HGNC Symbol;Acc:HGNC:13533]	-
ENSG00000221843	1.0049	10.4545	0	8.29352	9.42748	13.4618	3.81981	10.3943	-1.39122	0.229781	0.999964	C2orf16	2	27537386	27582721	+	16402	protein_coding	chromosome 2 open reading frame 16 [Source:HGNC Symbol;Acc:HGNC:25275]	-
ENSG00000211770	11.054	10.4545	4.87471	10.1365	12.9628	24.476	8.7944	15.8584	-0.834101	0.229832	0.999964	TRBJ2-6	7	142797239	142797291	+	53	TR_J_gene	T cell receptor beta joining 2-6 [Source:HGNC Symbol;Acc:HGNC:12174]	-
ENSG00000235908	1.0049	8.96103	18.5239	2.76451	7.07061	1.2238	9.49661	3.6863	1.37073	0.229882	0.999964	RHOA-IT1	3	49365145	49367006	-	517	sense_intronic	RHOA intronic transcript 1 [Source:HGNC Symbol;Acc:HGNC:41308]	-
ENSG00000234424	2.00981	1.4935	2.92483	6.45052	7.07061	2.4476	2.14271	5.32291	-1.3378	0.230011	0.999964	AL353743.4	9	85753306	85786575	+	1547	unprocessed_pseudogene	kinesin family member 27 (KIF27) pseudogene	-
ENSG00000229017	2.00981	1.4935	2.92483	0	1.17843	0	2.14271	0.392812	2.43644	0.230055	0.999964	LINC01277	6	142966421	143038077	-	2484	lincRNA	long intergenic non-protein coding RNA 1277 [Source:HGNC Symbol;Acc:HGNC:50334]	-
ENSG00000229647	5.02452	7.46752	2.92483	11.058	20.0334	2.4476	5.13896	11.1797	-1.10859	0.230182	0.999964	MYOSLID	2	207239650	207245887	+	1204	lincRNA	myocardin-induced smooth muscle lncRNA, inducer of differentiation [Source:HGNC Symbol;Acc:HGNC:51821]	-
ENSG00000226806	4.01962	0.746752	1.94988	0	0	1.2238	2.23875	0.407933	2.48996	0.230198	0.999964	AC011893.1	2	135820191	135823087	+	1862	antisense	uncharacterized LOC100507600 [Source:NCBI gene;Acc:100507600]	-
ENSG00000197256	28.1373	32.8571	53.6218	33.1741	83.6689	55.071	38.2054	57.3046	-0.581247	0.230249	0.999964	KANK2	19	11164267	11197791	-	7638	protein_coding	KN motif and ankyrin repeat domains 2 [Source:HGNC Symbol;Acc:HGNC:29300]	-
ENSG00000270015	75.3679	95.5843	148.191	70.0342	88.3826	77.0993	106.381	78.5054	0.439352	0.230253	0.999964	AC087481.3	15	30926514	30928407	+	1894	sense_intronic	novel transcript, sense intronic to FAN1	-
ENSG00000249790	2681.09	1471.1	2500.73	1852.22	3560.05	3575.94	2217.64	2996.07	-0.434058	0.230349	0.999964	AC092490.1	12	8788257	8795789	+	2279	lincRNA	novel transcript	-
ENSG00000197238	0	2.24026	2.92483	0.921502	9.42748	6.119	1.72169	5.48933	-1.63795	0.230379	0.999964	HIST1H4J	6	27824108	27824480	+	373	protein_coding	histone cluster 1 H4 family member j [Source:HGNC Symbol;Acc:HGNC:4785]	-
ENSG00000070785	50.2452	53.0194	50.697	58.0546	70.7061	74.6517	51.3205	67.8042	-0.397026	0.230407	0.999964	EIF2B3	1	44850522	44986722	-	3411	protein_coding	eukaryotic translation initiation factor 2B subunit gamma [Source:HGNC Symbol;Acc:HGNC:3259]	-
ENSG00000248979	4.01962	0	3.89977	0.921502	0	0	2.6398	0.307167	2.72884	0.230413	0.999964	LAMTOR3P2	5	119132651	119132882	-	232	processed_pseudogene	late endosomal/lysosomal adaptor, MAPK and MTOR activator 3 pseudogene 2 [Source:HGNC Symbol;Acc:HGNC:39727]	-
ENSG00000273261	28.1373	25.3896	11.6993	22.1161	4.71374	8.56659	21.7421	11.7988	0.859459	0.230526	0.999964	AC092953.2	3	182921240	182921938	-	699	antisense	novel transcript, antisense to ATP11B	-
ENSG00000162910	150.736	174.74	206.688	132.696	286.36	310.845	177.388	243.3	-0.453301	0.23061	0.999964	MRPL55	1	228106679	228109312	-	1886	protein_coding	mitochondrial ribosomal protein L55 [Source:HGNC Symbol;Acc:HGNC:16686]	-
ENSG00000064547	2044.98	2139.44	3112.01	1555.5	1986.84	2233.43	2432.15	1925.26	0.337347	0.230831	0.999964	LPAR2	19	19623668	19628930	-	2980	protein_coding	lysophosphatidic acid receptor 2 [Source:HGNC Symbol;Acc:HGNC:3168]	-
ENSG00000228288	0	0.746752	2.92483	1.843	2.35687	8.56659	1.22386	4.25549	-1.79569	0.231014	0.999964	PCAT6	1	202810954	202812156	+	890	antisense	prostate cancer associated transcript 6 [Source:HGNC Symbol;Acc:HGNC:43714]	-
ENSG00000232774	6.02943	2.24026	12.6742	30.4096	2.35687	13.4618	6.98131	15.4094	-1.1694	0.23103	0.999964	FLJ22447	14	61570540	61658696	+	2653	lincRNA	uncharacterized LOC400221 [Source:NCBI gene;Acc:400221]	-
ENSG00000184613	158.775	210.584	184.264	127.167	182.657	122.38	184.541	144.068	0.359881	0.23108	0.999964	NELL2	12	44508275	44921848	-	6424	protein_coding	neural EGFL like 2 [Source:HGNC Symbol;Acc:HGNC:7751]	-
ENSG00000223725	4.01962	12.6948	16.574	0.921502	5.89217	8.56659	11.0961	5.12676	1.15023	0.231082	0.999964	AC009226.1	2	207239864	207529795	-	1284	antisense	novel transcript	-
ENSG00000197785	81.3973	141.883	118.943	117.031	162.624	176.227	114.074	151.961	-0.40795	0.2312	0.999964	ATAD3A	1	1512151	1534687	+	3069	protein_coding	ATPase family, AAA domain containing 3A [Source:HGNC Symbol;Acc:HGNC:25567]	-
ENSG00000081148	12.0589	2.24026	9.74942	10.1365	18.855	15.9094	8.01618	14.967	-0.919158	0.231289	0.999964	IMPG2	3	101222546	101320560	-	8337	protein_coding	interphotoreceptor matrix proteoglycan 2 [Source:HGNC Symbol;Acc:HGNC:18362]	-
ENSG00000263887	7.03433	1.4935	0.974942	0.921502	0	1.2238	3.16759	0.715101	2.12108	0.231368	0.999964	AC053481.2	17	62282702	62297026	-	1500	transcribed_unprocessed_pseudogene	ubiquitin specific peptidase 32 (USP32) pseudogene	-
ENSG00000213999	6.02943	11.2013	10.7244	7.37202	2.35687	3.6714	9.31836	4.46676	1.03627	0.231557	0.999964	MEF2B	19	19145568	19170289	-	1848	protein_coding	myocyte enhancer factor 2B [Source:HGNC Symbol;Acc:HGNC:6995]	SRF
ENSG00000000971	40.1962	44.0584	27.2984	28.5666	31.8177	13.4618	37.1843	24.6154	0.591826	0.231632	0.999964	CFH	1	196651878	196747504	+	8145	protein_coding	complement factor H [Source:HGNC Symbol;Acc:HGNC:4883]	-
ENSG00000250057	0	1.4935	0.974942	7.37202	3.5353	0	0.822815	3.63577	-2.11847	0.231665	0.999964	AC114781.2	4	83233512	83247213	-	394	lincRNA	novel transcript	-
ENSG00000184005	80.3924	32.1103	40.9476	199.966	43.6021	28.1474	51.1501	90.5718	-0.832294	0.23172	0.999964	ST6GALNAC3	1	76074719	76634601	+	7237	protein_coding	ST6 N-acetylgalactosaminide alpha-2,6-sialyltransferase 3 [Source:HGNC Symbol;Acc:HGNC:19343]	-
ENSG00000259904	3.01471	0.746752	2.92483	0.921502	0	0	2.22876	0.307167	2.48477	0.231731	0.999964	ACTG1P15	15	34373541	34374603	-	1063	processed_pseudogene	actin gamma 1 pseudogene 15 [Source:HGNC Symbol;Acc:HGNC:51495]	-
ENSG00000183060	41.2011	90.357	95.5443	35.9386	57.7433	63.6376	75.7008	52.4398	0.537856	0.231855	0.999964	LYSMD4	15	99715697	99733561	-	5697	protein_coding	LysM domain containing 4 [Source:HGNC Symbol;Acc:HGNC:26571]	-
ENSG00000243466	71.3482	14.935	32.1731	91.2287	53.0296	46.5044	39.4855	63.5876	-0.699482	0.23209	0.999964	IGKV1-5	2	88947301	88947957	-	532	IG_V_gene	immunoglobulin kappa variable 1-5 [Source:HGNC Symbol;Acc:HGNC:5741]	-
ENSG00000001561	123.603	140.389	73.1206	156.655	164.981	127.275	112.371	149.637	-0.411194	0.232187	0.999964	ENPP4	6	46129993	46146699	+	4651	protein_coding	ectonucleotide pyrophosphatase/phosphodiesterase 4 [Source:HGNC Symbol;Acc:HGNC:3359]	-
ENSG00000166169	566.766	563.798	464.072	417.441	1128.94	640.047	531.545	728.809	-0.454586	0.232535	0.999964	POLL	10	101578882	101588270	-	5420	protein_coding	DNA polymerase lambda [Source:HGNC Symbol;Acc:HGNC:9184]	-
ENSG00000280037	1.0049	2.98701	0.974942	0	0	0	1.65562	0	3.04753	0.232621	0.999964	AC092653.2	2	73761269	73761781	-	513	TEC	TEC	-
ENSG00000212939	1.0049	2.98701	0.974942	0	0	0	1.65562	0	3.04753	0.232621	0.999964	Z97192.1	22	49548681	49556473	+	3894	lincRNA	novel transcript	-
ENSG00000256155	0	0	0	0	0	7.34279	0	2.4476	-3.87416	0.232815	0.999964	LINC02598	12	10358464	10361045	-	562	lincRNA	long intergenic non-protein coding RNA 2598 [Source:HGNC Symbol;Acc:HGNC:53954]	-
ENSG00000176533	377.844	374.123	687.334	244.198	334.675	477.282	479.767	352.052	0.447382	0.232909	0.999964	GNG7	19	2511219	2702709	-	4561	protein_coding	G protein subunit gamma 7 [Source:HGNC Symbol;Acc:HGNC:4410]	-
ENSG00000264324	0	0	0	1.843	3.5353	0	0	1.79277	-3.43774	0.233058	0.999964	AC006030.1	2	74211604	74363377	-	5059	protein_coding	artifact	-
ENSG00000240132	0	0	0	1.843	3.5353	0	0	1.79277	-3.43774	0.233058	0.999964	ETF1P2	7	151501878	151503463	+	1586	processed_pseudogene	eukaryotic translation termination factor 1 pseudogene 2 [Source:HGNC Symbol;Acc:HGNC:3479]	-
ENSG00000186235	9.04414	10.4545	2.92483	10.1365	24.7471	8.56659	7.4745	14.4834	-0.937699	0.233065	0.999964	AC016757.1	2	238224552	238231677	-	2906	processed_transcript	uncharacterized LOC151174 [Source:NCBI gene;Acc:151174]	-
ENSG00000162599	8.03924	13.4415	6.82459	15.6655	14.1412	18.357	9.43512	16.0546	-0.747875	0.233152	0.999964	NFIA	1	60865259	61462793	+	10872	protein_coding	nuclear factor I A [Source:HGNC Symbol;Acc:HGNC:7784]	CTF/NFI
ENSG00000162139	115.564	195.649	153.066	169.556	241.579	194.584	154.76	201.907	-0.379464	0.233213	0.999964	NEU3	11	74988134	75018893	+	7556	protein_coding	neuraminidase 3 [Source:HGNC Symbol;Acc:HGNC:7760]	-
ENSG00000226025	3.01471	2.98701	0	0	0	0	2.00057	0	3.31124	0.233268	0.999964	LGALS17A	19	39679374	39686373	+	2570	transcribed_unprocessed_pseudogene	galectin 14 pseudogene [Source:NCBI gene;Acc:400696]	-
ENSG00000260487	3.01471	2.98701	0	0	0	0	2.00057	0	3.31124	0.233268	0.999964	AC116348.1	16	30480588	30481346	-	528	antisense	novel transcript, antisense to ITGAL	-
ENSG00000146966	3.01471	2.98701	0	0	0	0	2.00057	0	3.31124	0.233268	0.999964	DENND2A	7	140518420	140673993	-	5148	protein_coding	DENN domain containing 2A [Source:HGNC Symbol;Acc:HGNC:22212]	-
ENSG00000280120	13.0638	15.6818	7.79953	12.901	14.1412	36.714	12.1817	21.2521	-0.784797	0.23339	0.999964	AC073857.1	12	123152324	123153377	-	1054	TEC	novel transcript	-
ENSG00000199332	2.00981	3.73376	3.89977	0	2.35687	0	3.21445	0.785623	2.08992	0.233393	0.999964	RF00019	6	31402152	31402250	-	99	misc_RNA		-
ENSG00000242534	3.01471	11.2013	38.0227	11.058	90.7395	13.4618	17.4129	38.4198	-1.14108	0.233496	0.999964	IGKV2D-28	2	89959979	89960754	+	402	IG_V_gene	immunoglobulin kappa variable 2D-28 [Source:HGNC Symbol;Acc:HGNC:5799]	-
ENSG00000197859	2.00981	1.4935	2.92483	0.921502	0	0	2.14271	0.307167	2.43659	0.233631	0.999964	ADAMTSL2	9	133532164	133575519	+	4677	protein_coding	ADAMTS like 2 [Source:HGNC Symbol;Acc:HGNC:14631]	-
ENSG00000284669	50.2452	50.0324	69.2209	27.6451	100.167	139.513	56.4995	89.1084	-0.653079	0.233655	0.999964	AC092053.3	3	39148281	39172952	+	4975	antisense	novel transcript, antisense CSRNP1	-
ENSG00000004799	112.549	228.506	21.4487	118.874	243.936	261.893	120.835	208.234	-0.78164	0.233802	0.999964	PDK4	7	95583499	95596491	-	4519	protein_coding	pyruvate dehydrogenase kinase 4 [Source:HGNC Symbol;Acc:HGNC:8812]	-
ENSG00000254003	1.0049	5.22726	0	0	0	0	2.07739	0	3.3772	0.233817	0.999964	AC003991.2	7	88216660	88219226	+	576	antisense	novel transcript	-
ENSG00000225762	0	2.98701	0.974942	2.76451	8.24904	2.4476	1.32065	4.48705	-1.69042	0.233911	0.999964	LINC01389	1	47380928	47408477	-	483	antisense	long intergenic non-protein coding RNA 1389 [Source:HGNC Symbol;Acc:HGNC:50661]	-
ENSG00000174788	39.1913	46.2986	53.6218	20.2731	48.3158	26.9236	46.3706	31.8375	0.551106	0.23394	0.999964	PCP2	19	7631611	7633748	-	799	protein_coding	Purkinje cell protein 2 [Source:HGNC Symbol;Acc:HGNC:30209]	-
ENSG00000208028	1.0049	5.97402	5.84965	0	12.9628	23.2522	4.27619	12.0717	-1.47473	0.233959	0.999964	MIR616	12	57519163	57519259	-	97	miRNA	microRNA 616 [Source:HGNC Symbol;Acc:HGNC:32872]	-
ENSG00000273797	1.0049	0	0.974942	5.52901	3.5353	0	0.659949	3.02144	-2.27622	0.233981	0.999964	AL133445.2	14	69617122	69617648	+	527	sense_intronic	novel transcript, sense intronic to KIAA0247	-
ENSG00000285888	4.01962	0.746752	1.94988	0.921502	0	0	2.23875	0.307167	2.49035	0.234083	0.999964	Z85996.2	6	36768485	36774651	+	1644	lincRNA	novel transcript	-
ENSG00000285904	4.01962	0.746752	1.94988	0.921502	0	0	2.23875	0.307167	2.49035	0.234083	0.999964	AC006452.1	7	140640909	140669476	+	4071	lincRNA	novel transcript	-
ENSG00000256092	8.03924	2.24026	8.77448	5.52901	11.7843	20.8046	6.35132	12.706	-1.00918	0.234102	0.999964	AC137767.1	12	123363868	123366113	+	2246	lincRNA	novel transcript	-
ENSG00000170128	63.309	41.0714	27.2984	69.1127	49.4943	68.5328	43.8929	62.3799	-0.510758	0.234164	0.999964	GPR25	1	200872955	200874178	+	1224	protein_coding	G protein-coupled receptor 25 [Source:HGNC Symbol;Acc:HGNC:4480]	-
ENSG00000273151	25.1226	47.0454	52.6469	24.8806	38.8883	19.5808	41.605	27.7832	0.586804	0.234296	0.999964	AC073957.3	7	879790	886547	-	6758	antisense	novel transcript, antisense to GET4	-
ENSG00000186106	31.1521	35.0973	34.123	60.8192	48.3158	31.8188	33.4575	46.9846	-0.495853	0.234467	0.999964	ANKRD46	8	100509752	100559784	-	5820	protein_coding	ankyrin repeat domain 46 [Source:HGNC Symbol;Acc:HGNC:27229]	-
ENSG00000168826	101.495	109.026	104.319	138.225	107.238	154.199	104.947	133.221	-0.343574	0.234563	0.999964	ZBTB49	4	4290251	4321786	+	2889	protein_coding	zinc finger and BTB domain containing 49 [Source:HGNC Symbol;Acc:HGNC:19883]	ZBTB
ENSG00000109906	45.2207	58.9934	59.4714	45.1536	87.2042	97.9039	54.5619	76.7539	-0.484262	0.234577	0.999964	ZBTB16	11	114059593	114250676	+	6372	protein_coding	zinc finger and BTB domain containing 16 [Source:HGNC Symbol;Acc:HGNC:12930]	ZBTB
ENSG00000186654	269.315	307.662	306.132	227.611	486.694	458.925	294.369	391.076	-0.407896	0.23459	0.999964	PRR5	22	44668547	44737681	+	5247	protein_coding	proline rich 5 [Source:HGNC Symbol;Acc:HGNC:31682]	-
ENSG00000128606	0	0.746752	0.974942	1.843	7.07061	0	0.573898	2.9712	-2.34417	0.234661	0.999964	LRRC17	7	102912991	102944949	+	2674	protein_coding	leucine rich repeat containing 17 [Source:HGNC Symbol;Acc:HGNC:16895]	-
ENSG00000179862	165.809	204.61	169.64	119.795	306.393	330.426	180.02	252.205	-0.483286	0.234669	0.999964	CITED4	1	40861051	40862366	-	1316	protein_coding	Cbp/p300 interacting transactivator with Glu/Asp rich carboxy-terminal domain 4 [Source:HGNC Symbol;Acc:HGNC:18696]	-
ENSG00000126895	9.04414	8.96103	15.5991	1.843	11.7843	2.4476	11.2014	5.35832	1.08145	0.23473	0.999964	AVPR2	X	153902531	153907166	+	2252	protein_coding	arginine vasopressin receptor 2 [Source:HGNC Symbol;Acc:HGNC:897]	-
ENSG00000180336	0	0.746752	0	0	5.89217	1.2238	0.248917	2.37199	-2.86287	0.23478	0.999964	MEIOC	17	44656404	44690308	+	8609	protein_coding	meiosis specific with coiled-coil domain [Source:HGNC Symbol;Acc:HGNC:26670]	-
ENSG00000255224	14.0687	14.935	8.77448	17.5085	29.4609	14.6856	12.5927	20.5517	-0.698139	0.234833	0.999964	AC109322.1	8	144078002	144079265	-	1264	antisense	TEC	-
ENSG00000275464	134.657	145.617	157.941	149.283	187.371	215.389	146.071	184.014	-0.330386	0.234991	0.999964	FP565260.1	21	5130871	5154734	-	7665	protein_coding	periodic tryptophan protein 2 homolog [Source:NCBI gene;Acc:102724159]	-
ENSG00000207308	0	5.22726	0.974942	0	0	0	2.0674	0	3.37105	0.235171	0.999964	RNU6-878P	11	2321718	2321827	+	110	snRNA	RNA, U6 small nuclear 878, pseudogene [Source:HGNC Symbol;Acc:HGNC:47841]	-
ENSG00000133195	144.706	145.617	133.567	164.027	180.301	176.227	141.297	173.518	-0.294942	0.235368	0.999964	SLC39A11	17	72645949	73092712	-	5583	protein_coding	solute carrier family 39 member 11 [Source:HGNC Symbol;Acc:HGNC:14463]	-
ENSG00000271662	1.0049	0	0	0.921502	2.35687	2.4476	0.334968	1.90866	-2.54925	0.235483	0.999964	AC233280.2	3	195650146	195651472	-	1070	processed_pseudogene	protein phosphatase 4, regulatory subunit 2, pseudogene.	-
ENSG00000213613	5.02452	5.22726	14.6241	11.9795	16.4981	15.9094	8.29197	14.7957	-0.84202	0.235523	0.999964	RPL11P3	10	87945502	87946024	+	523	processed_pseudogene	ribosomal protein L11 pseudogene 3 [Source:HGNC Symbol;Acc:HGNC:36342]	-
ENSG00000262151	3.01471	5.22726	0.974942	1.843	0	0	3.07231	0.614335	2.21019	0.235577	0.999964	AC133065.1	16	10864914	10888752	-	742	antisense	novel transcript, antisense to CIITA	-
ENSG00000279825	10.049	27.6298	21.4487	15.6655	12.9628	4.8952	19.7092	11.1745	0.811798	0.235584	0.999964	AC003957.1	17	19030857	19033529	+	2673	TEC	novel transcript	-
ENSG00000175518	24.1177	5.97402	11.6993	11.9795	4.71374	3.6714	13.9303	6.78822	0.99813	0.235742	0.999964	UBQLNL	11	5514393	5516705	-	2313	protein_coding	ubiquilin like [Source:HGNC Symbol;Acc:HGNC:28294]	-
ENSG00000086827	84.412	64.2207	59.4714	90.3072	77.7767	104.023	69.368	90.7023	-0.388444	0.235742	0.999964	ZW10	11	113733187	113773811	-	2992	protein_coding	zw10 kinetochore protein [Source:HGNC Symbol;Acc:HGNC:13194]	-
ENSG00000114204	1.0049	2.24026	0	2.76451	3.5353	4.8952	1.08172	3.73167	-1.71707	0.235812	0.999964	SERPINI2	3	167441789	167479004	-	2835	protein_coding	serpin family I member 2 [Source:HGNC Symbol;Acc:HGNC:8945]	-
ENSG00000214435	7.03433	3.73376	0.974942	0.921502	2.35687	0	3.91435	1.09279	1.83776	0.235996	0.999964	AS3MT	10	102869516	102901899	+	2404	protein_coding	arsenite methyltransferase [Source:HGNC Symbol;Acc:HGNC:17452]	-
ENSG00000230426	52.2551	34.3506	72.1457	43.3106	73.063	119.932	52.9171	78.7686	-0.573063	0.236008	0.999964	ERVMER61-1	1	187070700	187686622	+	10142	lincRNA	endogenous retrovirus group MER61 member 1 [Source:HGNC Symbol;Acc:HGNC:27919]	-
ENSG00000176358	8.03924	12.6948	14.6241	0.921502	8.24904	8.56659	11.7861	5.91238	1.0315	0.236008	0.999964	TAC4	17	49838309	49848017	-	1001	protein_coding	tachykinin 4 [Source:HGNC Symbol;Acc:HGNC:16641]	-
ENSG00000276900	241.177	157.565	405.576	157.577	202.691	222.731	268.106	194.333	0.463999	0.236052	0.999964	AC023157.3	12	31729117	31731204	+	2088	antisense	novel transcript, antisense to AMN1	-
ENSG00000134779	821.007	763.927	652.236	635.837	1632.13	793.022	745.724	1020.33	-0.451917	0.236065	0.999964	TPGS2	18	36777647	36829216	-	10571	protein_coding	tubulin polyglutamylase complex subunit 2 [Source:HGNC Symbol;Acc:HGNC:24561]	-
ENSG00000236439	13.0638	13.4415	11.6993	12.901	29.4609	19.5808	12.7349	20.6476	-0.685584	0.236099	0.999964	AC099336.2	1	202471864	202472117	-	254	processed_pseudogene	ribosomal protein S27 (metallopanstimulin 1) (RPS27) pseudogene	-
ENSG00000177675	5.02452	2.24026	2.92483	20.2731	2.35687	2.4476	3.39654	8.35917	-1.33934	0.236212	0.999964	CD163L1	12	7346685	7479897	-	5690	protein_coding	CD163 molecule like 1 [Source:HGNC Symbol;Acc:HGNC:30375]	-
ENSG00000185222	3.01471	9.70778	7.79953	12.901	15.3197	9.79039	6.84068	12.6704	-0.871594	0.236261	0.999964	TCEAL9	X	103356489	103358462	+	1974	protein_coding	transcription elongation factor A like 9 [Source:HGNC Symbol;Acc:HGNC:30084]	-
ENSG00000273033	297.452	319.61	331.48	291.195	259.256	228.85	316.181	259.767	0.282059	0.23629	0.999964	LINC02035	3	122886941	122892416	+	5476	lincRNA	long intergenic non-protein coding RNA 2035 [Source:HGNC Symbol;Acc:HGNC:52875]	-
ENSG00000188368	1.0049	0.746752	0	1.843	4.71374	1.2238	0.583886	2.59351	-2.13222	0.236501	0.999964	PRR19	19	42302098	42310821	+	2575	protein_coding	proline rich 19 [Source:HGNC Symbol;Acc:HGNC:33728]	-
ENSG00000100298	16.0785	30.6168	12.6742	14.744	38.8883	45.2806	19.7899	32.971	-0.715441	0.236584	0.999964	APOBEC3H	22	39097224	39104067	+	1251	protein_coding	apolipoprotein B mRNA editing enzyme catalytic subunit 3H [Source:HGNC Symbol;Acc:HGNC:24100]	-
ENSG00000166352	8.03924	11.2013	13.6492	14.744	28.2824	12.238	10.9632	18.4215	-0.743215	0.236869	0.999964	C11orf74	11	36594493	36659290	+	1474	protein_coding	chromosome 11 open reading frame 74 [Source:HGNC Symbol;Acc:HGNC:25142]	-
ENSG00000232956	103.505	146.363	135.517	92.1502	216.832	228.85	128.462	179.278	-0.476467	0.236971	0.999964	SNHG15	7	44983023	44986961	-	3647	lincRNA	small nucleolar RNA host gene 15 [Source:HGNC Symbol;Acc:HGNC:27797]	-
ENSG00000154721	3.01471	7.46752	8.77448	3.68601	0	3.6714	6.4189	2.45247	1.37354	0.237018	0.999964	JAM2	21	25639272	25717562	+	5933	protein_coding	junctional adhesion molecule 2 [Source:HGNC Symbol;Acc:HGNC:14686]	-
ENSG00000151687	24.1177	45.5519	22.4237	12.901	12.9628	31.8188	30.6978	19.2275	0.693898	0.237039	0.999964	ANKAR	2	189674290	189761193	+	5758	protein_coding	ankyrin and armadillo repeat containing [Source:HGNC Symbol;Acc:HGNC:26350]	-
ENSG00000096093	42.206	83.6362	111.143	41.4676	64.8139	58.7424	78.9952	55.008	0.527305	0.237206	0.999964	EFHC1	6	52362123	52529886	+	22736	protein_coding	EF-hand domain containing 1 [Source:HGNC Symbol;Acc:HGNC:16406]	-
ENSG00000178199	208.015	339.025	251.535	218.396	223.903	187.241	266.192	209.847	0.344635	0.237234	0.999964	ZC3H12D	6	149446795	149485061	-	6733	protein_coding	zinc finger CCCH-type containing 12D [Source:HGNC Symbol;Acc:HGNC:21175]	-
ENSG00000170049	55.2698	41.0714	38.0227	33.1741	34.1746	29.3712	44.788	32.24	0.470228	0.237476	0.999964	KCNAB3	17	7921859	7929803	-	4580	protein_coding	potassium voltage-gated channel subfamily A regulatory beta subunit 3 [Source:HGNC Symbol;Acc:HGNC:6230]	-
ENSG00000267064	0	2.98701	2.92483	0	0	0	1.97061	0	3.29198	0.237594	0.999964	UXT-AS1	X	47658833	47660377	+	1545	antisense	UXT antisense RNA 1 [Source:HGNC Symbol;Acc:HGNC:49239]	-
ENSG00000236529	0	2.98701	2.92483	0	0	0	1.97061	0	3.29198	0.237594	0.999964	AC093582.1	7	65840212	65840596	+	385	processed_pseudogene	novel pseudogene	-
ENSG00000166266	218.064	210.584	154.041	274.608	246.293	210.493	194.23	243.798	-0.328598	0.237676	0.999964	CUL5	11	108008733	108107776	+	6742	protein_coding	cullin 5 [Source:HGNC Symbol;Acc:HGNC:2556]	-
ENSG00000133619	90.4414	96.331	106.269	66.3482	78.9551	84.4421	97.6804	76.5818	0.354674	0.237745	0.999964	KRBA1	7	149714781	149734575	+	5337	protein_coding	KRAB-A domain containing 1 [Source:HGNC Symbol;Acc:HGNC:22228]	-
ENSG00000198496	48.2354	37.3376	33.148	26.7236	35.353	20.8046	39.5737	27.6271	0.516382	0.237774	0.999964	NBR2	17	43125610	43153671	+	2096	bidirectional_promoter_lncRNA	neighbor of BRCA1 lncRNA 2 [Source:HGNC Symbol;Acc:HGNC:20691]	-
ENSG00000135390	1028.02	836.362	789.703	879.113	1330.45	1085.51	884.694	1098.36	-0.311843	0.237775	0.999964	ATP5MC2	12	53632726	53677408	-	3991	protein_coding	ATP synthase membrane subunit c locus 2 [Source:HGNC Symbol;Acc:HGNC:842]	-
ENSG00000251442	90.4414	65.7142	82.87	78.3277	42.4236	53.8472	79.6752	58.1995	0.443065	0.237799	0.999964	LINC01094	4	78645903	78682699	+	2951	lincRNA	long intergenic non-protein coding RNA 1094 [Source:HGNC Symbol;Acc:HGNC:49219]	-
ENSG00000157782	0	0	1.94988	2.76451	4.71374	1.2238	0.649961	2.90068	-2.21313	0.237819	0.999964	CABP1	12	120640552	120667324	+	5858	protein_coding	calcium binding protein 1 [Source:HGNC Symbol;Acc:HGNC:1384]	-
ENSG00000229436	1.0049	5.22726	2.92483	4.60751	7.07061	9.79039	3.05233	7.15617	-1.18186	0.237959	0.999964	AC073850.1	7	80662331	80662585	-	255	processed_pseudogene	pseudogene similar to part of transcription factor Dp-1 TFDP1	-
ENSG00000187510	2.00981	2.98701	7.79953	1.843	1.17843	1.2238	4.26545	1.41508	1.56678	0.237968	0.999964	PLEKHG7	12	92702843	92772455	+	6487	protein_coding	pleckstrin homology and RhoGEF domain containing G7 [Source:HGNC Symbol;Acc:HGNC:33829]	-
ENSG00000263126	9.04414	10.4545	16.574	11.058	3.5353	3.6714	12.0242	6.08824	0.944809	0.238056	0.999964	AC040162.3	16	67882461	67886367	+	3907	lincRNA	novel transcript	-
ENSG00000279406	8.03924	12.6948	2.92483	5.52901	2.35687	2.4476	7.88628	3.44449	1.18003	0.238113	0.999964	AL359183.1	10	71364243	71366374	+	2132	TEC	TEC	-
ENSG00000128581	5.02452	2.98701	9.74942	8.29352	12.9628	12.238	5.92032	11.1648	-0.927469	0.238153	0.999964	IFT22	7	101313367	101321823	-	4132	protein_coding	intraflagellar transport 22 [Source:HGNC Symbol;Acc:HGNC:21895]	-
ENSG00000133935	69.3384	92.5973	61.4213	101.365	108.416	83.2183	74.4523	97.6665	-0.387788	0.238239	0.999964	ERG28	14	75649791	75661189	-	2633	protein_coding	ergosterol biosynthesis 28 homolog [Source:HGNC Symbol;Acc:HGNC:1187]	-
ENSG00000103342	1394.81	1435.26	1628.15	1010.89	2815.28	2246.9	1486.07	2024.35	-0.445668	0.23841	0.999964	GSPT1	16	11868128	11916082	-	8018	protein_coding	G1 to S phase transition 1 [Source:HGNC Symbol;Acc:HGNC:4621]	-
ENSG00000160111	45.2207	83.6362	54.5967	47.9181	41.2452	44.0568	61.1512	44.4067	0.466388	0.238432	0.999964	CPAMD8	19	16892947	17026815	-	10199	protein_coding	C3 and PZP like, alpha-2-macroglobulin domain containing 8 [Source:HGNC Symbol;Acc:HGNC:23228]	-
ENSG00000236283	2.00981	3.73376	5.84965	0	1.17843	2.4476	3.86441	1.20868	1.74613	0.238511	0.999964	AC019197.1	2	164840672	165208261	+	7393	antisense	novel transcript, antisense to SLC38A11 and SCN3A	-
ENSG00000169877	269.315	421.168	409.476	163.106	933.32	599.662	366.653	565.363	-0.623707	0.238562	0.999964	AHSP	16	31527864	31528803	+	562	protein_coding	alpha hemoglobin stabilizing protein [Source:HGNC Symbol;Acc:HGNC:18075]	-
ENSG00000253476	9.04414	6.72077	10.7244	12.901	16.4981	14.6856	8.82976	14.6949	-0.74148	0.238601	0.999964	AC091185.1	8	25425521	25426580	-	528	lincRNA	novel transcript	-
ENSG00000155090	523.555	1040.23	485.521	410.069	1675.73	1003.52	683.101	1029.77	-0.591271	0.238646	0.999964	KLF10	8	102648779	102655902	-	4003	protein_coding	Kruppel like factor 10 [Source:HGNC Symbol;Acc:HGNC:11810]	zf-C2H2
ENSG00000196433	1.0049	0.746752	0.974942	0	7.07061	3.6714	0.908866	3.58067	-1.96671	0.23873	0.999964	ASMT	X	1615001	1643081	+	1846	protein_coding	acetylserotonin O-methyltransferase [Source:HGNC Symbol;Acc:HGNC:750]	-
ENSG00000011590	16.0785	22.4026	21.4487	15.6655	37.7099	40.3854	19.9766	31.2536	-0.630808	0.238755	0.999964	ZBTB32	19	35704527	35717038	+	2770	protein_coding	zinc finger and BTB domain containing 32 [Source:HGNC Symbol;Acc:HGNC:16763]	ZBTB
ENSG00000205277	1.0049	5.22726	2.92483	0	1.17843	1.2238	3.05233	0.800745	2.01924	0.238785	0.999964	MUC12	7	100969623	101018949	+	17130	protein_coding	mucin 12, cell surface associated [Source:HGNC Symbol;Acc:HGNC:7510]	-
ENSG00000174871	13.0638	13.4415	15.5991	7.37202	4.71374	12.238	14.0348	8.10792	0.798155	0.238806	0.999964	CNIH2	11	66278190	66285301	+	2069	protein_coding	cornichon family AMPA receptor auxiliary protein 2 [Source:HGNC Symbol;Acc:HGNC:28744]	-
ENSG00000277310	0	1.4935	0	0	7.07061	2.4476	0.497835	3.17274	-2.55035	0.239039	0.999964	AC090246.1	18	50256036	50256461	-	426	sense_intronic	novel transcript, sense intronic to CCDC11	-
ENSG00000131773	1.0049	5.97402	1.94988	0.921502	0	1.2238	2.97627	0.715101	2.07054	0.239064	0.999964	KHDRBS3	8	135457457	135656722	+	8645	protein_coding	KH RNA binding domain containing, signal transduction associated 3 [Source:HGNC Symbol;Acc:HGNC:18117]	-
ENSG00000176428	3.01471	0	0.974942	1.843	5.89217	4.8952	1.32989	4.21012	-1.7091	0.239089	0.999964	VPS37D	7	73667825	73672112	+	1626	protein_coding	VPS37D, ESCRT-I subunit [Source:HGNC Symbol;Acc:HGNC:18287]	-
ENSG00000188428	87.4267	73.1817	41.9225	119.795	77.7767	81.9945	67.5103	93.1888	-0.467996	0.239144	0.999964	BLOC1S5	6	8013567	8064414	-	3315	protein_coding	biogenesis of lysosomal organelles complex 1 subunit 5 [Source:HGNC Symbol;Acc:HGNC:18561]	-
ENSG00000165572	41.2011	29.8701	25.3485	50.6826	35.353	48.952	32.1399	44.9959	-0.490859	0.239147	0.999964	KBTBD6	13	41127569	41132746	-	5178	protein_coding	kelch repeat and BTB domain containing 6 [Source:HGNC Symbol;Acc:HGNC:25340]	-
ENSG00000171992	70.3433	58.9934	95.5443	54.3686	55.3864	58.7424	74.9603	56.1658	0.413808	0.239163	0.999964	SYNPO	5	150601080	150659220	+	10258	protein_coding	synaptopodin [Source:HGNC Symbol;Acc:HGNC:30672]	-
ENSG00000130600	4.01962	1.4935	0.974942	0	0	1.2238	2.16269	0.407933	2.44761	0.239211	0.999964	H19	11	1995176	2001470	-	2897	processed_transcript	H19, imprinted maternally expressed transcript [Source:HGNC Symbol;Acc:HGNC:4713]	-
ENSG00000280039	2.00981	2.24026	1.94988	0	1.17843	0	2.06665	0.392812	2.39356	0.239369	0.999964	RN7SKP23	16	23412380	23416680	+	4301	TEC	RNA, 7SK small nuclear pseudogene 23 [Source:HGNC Symbol;Acc:HGNC:45747]	-
ENSG00000103855	2.00981	2.24026	1.94988	0	1.17843	0	2.06665	0.392812	2.39356	0.239369	0.999964	CD276	15	73683966	73714518	+	5542	protein_coding	CD276 molecule [Source:HGNC Symbol;Acc:HGNC:19137]	-
ENSG00000089335	129.633	123.961	105.294	146.519	182.657	126.051	119.629	151.743	-0.342595	0.239435	0.999964	ZNF302	19	34677639	34686397	+	5032	protein_coding	zinc finger protein 302 [Source:HGNC Symbol;Acc:HGNC:13848]	zf-C2H2
ENSG00000197580	5.02452	8.21427	2.92483	3.68601	1.17843	1.2238	5.38787	2.02941	1.37648	0.239482	0.999964	BCO2	11	112175467	112224699	+	6789	protein_coding	beta-carotene oxygenase 2 [Source:HGNC Symbol;Acc:HGNC:18503]	-
ENSG00000205784	11.054	17.1753	22.4237	22.1161	25.9256	29.3712	16.8843	25.8043	-0.605522	0.239605	0.999964	ARRDC5	19	4890437	4902867	-	1638	protein_coding	arrestin domain containing 5 [Source:HGNC Symbol;Acc:HGNC:31407]	-
ENSG00000123836	600.933	217.305	199.863	1344.47	210.94	226.403	339.367	593.938	-0.808744	0.239616	0.999964	PFKFB2	1	207034366	207081024	+	10197	protein_coding	6-phosphofructo-2-kinase/fructose-2,6-biphosphatase 2 [Source:HGNC Symbol;Acc:HGNC:8873]	-
ENSG00000112659	539.634	609.35	593.739	510.512	518.511	423.435	580.908	484.153	0.262618	0.239996	0.999964	CUL9	6	43182175	43224587	+	12251	protein_coding	cullin 9 [Source:HGNC Symbol;Acc:HGNC:15982]	-
ENSG00000196890	0	2.98701	1.94988	3.68601	3.5353	7.34279	1.64563	4.8547	-1.50635	0.240212	0.999964	HIST3H2BB	1	228458107	228460470	+	2364	protein_coding	histone cluster 3 H2B family member b [Source:HGNC Symbol;Acc:HGNC:20514]	-
ENSG00000135436	0	0.746752	2.92483	0	7.07061	7.34279	1.22386	4.80447	-1.96771	0.24022	0.999964	FAM186B	12	49582885	49605639	-	4756	protein_coding	family with sequence similarity 186 member B [Source:HGNC Symbol;Acc:HGNC:25296]	-
ENSG00000173369	77.3777	64.2207	16.574	104.13	91.9179	52.6234	52.7241	82.8903	-0.653434	0.240256	0.999964	C1QB	1	22652762	22661538	+	1601	protein_coding	complement C1q B chain [Source:HGNC Symbol;Acc:HGNC:1242]	-
ENSG00000174705	46.2256	14.1883	11.6993	90.3072	9.42748	36.714	24.0377	45.4829	-0.931527	0.240304	0.999964	SH3PXD2B	5	172325000	172454523	-	8242	protein_coding	SH3 and PX domains 2B [Source:HGNC Symbol;Acc:HGNC:29242]	-
ENSG00000140092	9.04414	14.935	14.6241	9.21502	28.2824	28.1474	12.8678	21.8816	-0.747344	0.240417	0.999964	FBLN5	14	91869412	91947987	-	4973	protein_coding	fibulin 5 [Source:HGNC Symbol;Acc:HGNC:3602]	-
ENSG00000277476	36.1766	90.357	80.9202	27.6451	54.208	58.7424	69.1512	46.8651	0.571701	0.240511	0.999964	AC005332.5	17	68133201	68135935	+	2735	lincRNA	novel transcript	-
ENSG00000252412	1.0049	0	1.94988	1.843	2.35687	6.119	0.984929	3.43962	-1.8482	0.24056	0.999964	RF00019	22	37013225	37013319	+	95	misc_RNA		-
ENSG00000278276	0	0.746752	0	5.52901	0	1.2238	0.248917	2.25094	-2.82604	0.240586	0.999964	AL110115.2	20	31580890	31581214	+	325	lincRNA	novel transcript	-
ENSG00000070159	0	0	0.974942	1.843	4.71374	0	0.324981	2.18558	-2.7594	0.2406	0.999964	PTPN3	9	109375466	109498313	-	9995	protein_coding	protein tyrosine phosphatase, non-receptor type 3 [Source:HGNC Symbol;Acc:HGNC:9655]	-
ENSG00000253716	6.02943	14.1883	12.6742	8.29352	29.4609	20.8046	10.964	19.5197	-0.810701	0.240794	0.999964	MINCR	8	143280161	143281690	-	1405	antisense	MYC-induced long non-coding RNA [Source:HGNC Symbol;Acc:HGNC:51653]	-
ENSG00000250673	0	6.72077	4.87471	0	2.35687	0	3.86516	0.785623	2.35052	0.240845	0.999964	REELD1	4	146214515	146230878	+	2260	protein_coding	reeler domain containing 1 [Source:HGNC Symbol;Acc:HGNC:53638]	-
ENSG00000124091	13.0638	11.948	26.3234	11.9795	8.24904	9.79039	17.1117	10.0063	0.759848	0.240871	0.999964	GCNT7	20	56491492	56525925	-	2064	protein_coding	glucosaminyl (N-acetyl) transferase family member 7 [Source:HGNC Symbol;Acc:HGNC:16099]	-
ENSG00000107954	98.4807	128.441	103.344	98.6008	185.014	154.199	110.089	145.938	-0.401142	0.240995	0.999964	NEURL1	10	103493979	103592552	+	4961	protein_coding	neuralized E3 ubiquitin protein ligase 1 [Source:HGNC Symbol;Acc:HGNC:7761]	-
ENSG00000170485	12.0589	7.46752	18.5239	11.058	1.17843	6.119	12.6834	6.11849	1.01692	0.241015	0.999964	NPAS2	2	100820152	100996829	+	12491	protein_coding	neuronal PAS domain protein 2 [Source:HGNC Symbol;Acc:HGNC:7895]	bHLH
ENSG00000148824	53.26	47.7921	38.9977	17.5085	35.353	44.0568	46.6833	32.3061	0.543825	0.241017	0.999964	MTG1	10	133394094	133421307	+	4095	protein_coding	mitochondrial ribosome associated GTPase 1 [Source:HGNC Symbol;Acc:HGNC:32159]	-
ENSG00000179397	3.01471	4.48051	1.94988	4.60751	2.35687	15.9094	3.14837	7.62459	-1.24594	0.241266	0.999964	CATSPERE	1	244454377	244641177	+	4333	protein_coding	catsper channel auxiliary subunit epsilon [Source:HGNC Symbol;Acc:HGNC:28491]	-
ENSG00000173141	221.079	223.279	178.414	134.539	186.193	177.451	207.591	166.061	0.325368	0.241475	0.999964	MRPL57	13	21176645	21179084	+	2246	protein_coding	mitochondrial ribosomal protein L57 [Source:HGNC Symbol;Acc:HGNC:14514]	-
ENSG00000230291	12.0589	12.6948	12.6742	12.901	23.5687	23.2522	12.476	19.9073	-0.662334	0.24167	0.999964	AC078817.1	12	80102899	80103333	-	435	processed_pseudogene	ribosomal protein L26 (RPL26) pseudogene	-
ENSG00000229559	4.01962	4.48051	7.79953	1.843	3.5353	1.2238	5.43322	2.2007	1.30497	0.241675	0.999964	AL353597.2	6	37543553	37547280	-	943	transcribed_processed_pseudogene	ribosomal protein S20 (RPS20) pseudogene	-
ENSG00000235437	64.3139	64.2207	61.4213	57.1331	87.2042	112.59	63.3186	85.6423	-0.429569	0.24171	0.999964	LINC01278	X	63343227	63561071	-	6379	processed_transcript	long intergenic non-protein coding RNA 1278 [Source:HGNC Symbol;Acc:HGNC:28090]	-
ENSG00000230099	19.0932	21.6558	7.79953	17.5085	32.9962	28.1474	16.1828	26.2174	-0.680333	0.241767	0.999964	TRBV5-4	7	142462916	142463581	+	544	TR_V_gene	T cell receptor beta variable 5-4 [Source:HGNC Symbol;Acc:HGNC:12221]	-
ENSG00000264456	21.103	14.1883	14.6241	31.3311	27.104	17.1332	16.6385	25.1894	-0.61207	0.241818	0.999964	AC138207.4	17	30971652	30973312	+	1661	sense_intronic	novel transcript, sense intronic RNF135	-
ENSG00000254444	0	0	0.974942	0.921502	1.17843	3.6714	0.324981	1.92378	-2.5587	0.241904	0.999964	AC022762.1	11	6108135	6185576	-	816	sense_overlapping	novel transcript, sense overlapping OR52B2	-
ENSG00000236603	1.0049	1.4935	1.94988	5.52901	5.89217	1.2238	1.48276	4.215	-1.51703	0.241932	0.999964	RANP1	6	30485940	30486590	+	651	processed_pseudogene	RAN, member RAS oncogene family pseudogene 1 [Source:HGNC Symbol;Acc:HGNC:21631]	-
ENSG00000275993	44.2158	36.5909	79.9452	48.8396	29.4609	30.595	53.584	36.2985	0.550164	0.241962	0.999964	SIK1B	21	6111134	6123739	+	4806	protein_coding	salt inducible kinase 1B (putative) [Source:HGNC Symbol;Acc:HGNC:52389]	-
ENSG00000168495	111.544	132.175	138.442	133.618	169.695	177.451	127.387	160.254	-0.327766	0.242027	0.999964	POLR3D	8	22245104	22254600	+	5611	protein_coding	RNA polymerase III subunit D [Source:HGNC Symbol;Acc:HGNC:1080]	-
ENSG00000123159	218.064	165.032	188.164	187.986	280.467	252.103	190.42	240.186	-0.334468	0.242043	0.999964	GIPC1	19	14477760	14496149	-	4440	protein_coding	GIPC PDZ domain containing family member 1 [Source:HGNC Symbol;Acc:HGNC:1226]	-
ENSG00000274403	3.01471	2.98701	4.87471	0.921502	2.35687	0	3.62548	1.09279	1.72634	0.242169	0.999964	AC090510.2	15	42726583	42727211	+	629	antisense	novel transcript, antisense to CDAN1	-
ENSG00000183734	231.128	238.214	128.692	229.454	314.642	241.088	199.345	261.728	-0.390962	0.242263	0.999964	ASCL2	11	2268495	2270952	-	1852	protein_coding	achaete-scute family bHLH transcription factor 2 [Source:HGNC Symbol;Acc:HGNC:739]	bHLH
ENSG00000265396	0	0	0	2.76451	0	2.4476	0	1.73737	-3.39674	0.242321	0.999964	MIR3128	2	177255945	177256010	-	66	miRNA	microRNA 3128 [Source:HGNC Symbol;Acc:HGNC:38188]	-
ENSG00000232626	0	0.746752	0	5.52901	1.17843	0	0.248917	2.23582	-2.8181	0.242346	0.999964	AC099336.1	1	202438396	202439957	+	1562	transcribed_processed_pseudogene	FK506 binding protein 8, 38kDa (FKBP8) pseudogene	-
ENSG00000236296	1.0049	0	0	0.921502	5.89217	0	0.334968	2.27123	-2.8077	0.242595	0.999964	GUSBP5	4	143559472	143561460	+	1989	transcribed_processed_pseudogene	glucuronidase, beta pseudogene 5 [Source:HGNC Symbol;Acc:HGNC:42319]	-
ENSG00000162144	802.919	767.661	684.409	662.56	628.106	613.123	751.663	634.596	0.243997	0.242807	0.999964	CYB561A3	11	61348745	61362299	-	10597	protein_coding	cytochrome b561 family member A3 [Source:HGNC Symbol;Acc:HGNC:23014]	-
ENSG00000284719	5.02452	7.46752	12.6742	2.76451	4.71374	4.8952	8.38876	4.12448	1.04008	0.242978	0.999964	AL033527.5	1	39799422	39809450	+	1744	lincRNA	novel transcript	-
ENSG00000183324	0	0	0.974942	0.921502	5.89217	0	0.324981	2.27123	-2.80772	0.243043	0.999964	REC114	15	73443158	73560014	+	927	protein_coding	REC114 meiotic recombination protein [Source:HGNC Symbol;Acc:HGNC:25065]	-
ENSG00000143545	6.02943	11.948	14.6241	9.21502	17.6765	30.595	10.8672	19.1622	-0.801174	0.243101	0.999964	RAB13	1	153981617	153986358	-	2751	protein_coding	RAB13, member RAS oncogene family [Source:HGNC Symbol;Acc:HGNC:9762]	-
ENSG00000159618	247.207	381.59	212.537	251.57	420.701	451.582	280.445	374.618	-0.414757	0.243171	0.999964	ADGRG5	16	57542421	57591681	+	5852	protein_coding	adhesion G protein-coupled receptor G5 [Source:HGNC Symbol;Acc:HGNC:19010]	-
ENSG00000251583	2.00981	2.24026	1.94988	0.921502	0	0	2.06665	0.307167	2.39351	0.243175	0.999964	AC008427.1	5	149932014	149932668	-	655	processed_pseudogene	mitochondrial fission factor (MFF) pseudogene	-
ENSG00000100325	2145.47	2661.42	3149.06	1474.4	5535.11	4409.35	2651.99	3806.29	-0.521159	0.243214	0.999964	ASCC2	22	29788608	29838304	-	5416	protein_coding	activating signal cointegrator 1 complex subunit 2 [Source:HGNC Symbol;Acc:HGNC:24103]	-
ENSG00000214827	8.03924	5.97402	10.7244	0.921502	5.89217	4.8952	8.24587	3.90296	1.10959	0.243255	0.999964	MTCP1	X	155061622	155147937	-	2990	protein_coding	mature T cell proliferation 1 [Source:HGNC Symbol;Acc:HGNC:7423]	-
ENSG00000113369	2399.71	1765.32	2991.12	4038.94	2127.07	3189.22	2385.39	3118.41	-0.386888	0.243302	0.999964	ARRDC3	5	91368724	91383359	-	4934	protein_coding	arrestin domain containing 3 [Source:HGNC Symbol;Acc:HGNC:29263]	-
ENSG00000185198	27.1324	63.4739	15.5991	35.0171	96.6316	44.0568	35.4018	58.5685	-0.714098	0.243333	0.999964	PRSS57	19	685546	695498	-	1090	protein_coding	serine protease 57 [Source:HGNC Symbol;Acc:HGNC:31397]	-
ENSG00000170089	52.2551	40.3246	25.3485	59.8977	61.2786	44.0568	39.3094	55.0777	-0.489138	0.24335	0.999964	AC106795.1	5	177809407	177950732	+	3852	transcribed_unprocessed_pseudogene	THO complex 3 pseudogene [Source:NCBI gene;Acc:728554]	-
ENSG00000267529	0	0	0	0	7.07061	0	0	2.35687	-3.8235	0.243425	0.999964	AP005131.4	18	13471012	13472709	-	1698	processed_transcript	novel transcript, antisense C18orf1	-
ENSG00000251079	0	0	0	0	7.07061	0	0	2.35687	-3.8235	0.243425	0.999964	BMS1P2	10	47538377	47551954	-	2153	transcribed_unprocessed_pseudogene	BMS1, ribosome biogenesis factor pseudogene 2 [Source:HGNC Symbol;Acc:HGNC:23650]	-
ENSG00000171551	0	0	0	0	7.07061	0	0	2.35687	-3.8235	0.243425	0.999964	ECEL1	2	232479827	232487828	-	2972	protein_coding	endothelin converting enzyme like 1 [Source:HGNC Symbol;Acc:HGNC:3147]	-
ENSG00000133937	0	0	0	0	7.07061	0	0	2.35687	-3.8235	0.243425	0.999964	GSC	14	94768216	94770230	-	1264	protein_coding	goosecoid homeobox [Source:HGNC Symbol;Acc:HGNC:4612]	Homeobox
ENSG00000272354	0	0	0	0	7.07061	0	0	2.35687	-3.8235	0.243425	0.999964	AC092354.1	5	65020614	65020989	+	376	lincRNA	novel transcript	-
ENSG00000166166	95.466	125.454	76.0455	86.6212	139.055	181.122	98.9886	135.6	-0.447512	0.243429	0.999964	TRMT61A	14	103529184	103537073	+	3229	protein_coding	tRNA methyltransferase 61A [Source:HGNC Symbol;Acc:HGNC:23790]	-
ENSG00000214654	7.03433	9.70778	4.87471	16.587	10.6059	11.0142	7.20561	12.7357	-0.816676	0.243446	0.999964	B3GNT10	9	120792403	120799918	+	2516	protein_coding	UDP-GlcNAc:betaGal beta-1,3-N-acetylglucosaminyltransferase 10 (putative) [Source:HGNC Symbol;Acc:HGNC:53652]	-
ENSG00000073060	146.716	125.454	180.364	117.952	120.2	121.156	150.845	119.77	0.330953	0.243624	0.999964	SCARB1	12	124776856	124882668	-	7741	protein_coding	scavenger receptor class B member 1 [Source:HGNC Symbol;Acc:HGNC:1664]	-
ENSG00000167768	295.442	342.012	85.7949	161.263	906.216	181.122	241.083	416.2	-0.786745	0.243739	0.999964	KRT1	12	52674736	52680407	-	2488	protein_coding	keratin 1 [Source:HGNC Symbol;Acc:HGNC:6412]	-
ENSG00000276509	3.01471	3.73376	1.94988	1.843	0	0	2.89945	0.614335	2.11373	0.243781	0.999964	AC239799.2	1	146235806	146237807	+	2002	lincRNA	novel transcript	-
ENSG00000206573	187.917	151.591	197.913	146.519	129.628	155.422	179.14	143.856	0.314442	0.24383	0.999964	THUMPD3-AS1	3	9349689	9398579	-	6275	antisense	THUMPD3 antisense RNA 1 [Source:HGNC Symbol;Acc:HGNC:44478]	-
ENSG00000115274	9.04414	14.935	5.84965	2.76451	9.42748	2.4476	9.94295	4.87986	1.05217	0.243834	0.999964	INO80B	2	74455023	74457960	+	1522	protein_coding	INO80 complex subunit B [Source:HGNC Symbol;Acc:HGNC:13324]	-
ENSG00000232838	12.0589	11.948	9.74942	11.058	18.855	25.6998	11.2521	18.5376	-0.705587	0.243854	0.999964	PET117	20	18137873	18143169	+	1141	protein_coding	PET117 homolog [Source:HGNC Symbol;Acc:HGNC:40045]	-
ENSG00000284634	6.02943	6.72077	9.74942	5.52901	2.35687	2.4476	7.49987	3.44449	1.0878	0.244015	0.999964	AC092821.3	12	9448295	9658392	+	5973	processed_transcript	C-type lectin domain family 2 member D pseudogene [Source:NCBI gene;Acc:374443]	-
ENSG00000111602	161.79	168.019	152.091	117.031	124.914	148.08	160.633	130.008	0.308105	0.24421	0.999964	TIMELESS	12	56416373	56449403	-	5818	protein_coding	timeless circadian regulator [Source:HGNC Symbol;Acc:HGNC:11813]	-
ENSG00000167904	78.3826	64.9674	38.9977	90.3072	74.2414	81.9945	60.7826	82.1811	-0.436072	0.244241	0.999964	TMEM68	8	55696424	55773407	-	8574	protein_coding	transmembrane protein 68 [Source:HGNC Symbol;Acc:HGNC:26510]	-
ENSG00000204055	1.0049	6.72077	0	0	0	1.2238	2.57522	0.407933	2.73144	0.244281	0.999964	AL158151.1	9	129176771	129210548	+	2288	antisense	novel transcript	-
ENSG00000198618	57.2796	32.8571	40.9476	45.1536	86.0257	53.8472	43.6947	61.6755	-0.498909	0.244368	0.999964	PPIAP22	21	18857779	18858276	+	498	processed_pseudogene	peptidylprolyl isomerase A pseudogene 22 [Source:HGNC Symbol;Acc:HGNC:17236]	-
ENSG00000141441	1.0049	0.746752	0	0.921502	8.24904	0	0.583886	3.05685	-2.36851	0.244401	0.999964	GAREM1	18	32124877	32470484	-	7568	protein_coding	GRB2 associated regulator of MAPK1 subtype 1 [Source:HGNC Symbol;Acc:HGNC:26136]	-
ENSG00000237111	47.2305	34.3506	28.2733	29.4881	23.5687	23.2522	36.6181	25.4363	0.517749	0.244565	0.999964	IGHJ3P	14	105863416	105863465	-	50	IG_J_pseudogene	immunoglobulin heavy joining 3P (pseudogene) [Source:HGNC Symbol;Acc:HGNC:5537]	-
ENSG00000188070	70.3433	66.4609	66.296	42.3891	60.1002	52.6234	67.7001	51.7042	0.393601	0.24477	0.999964	C11orf95	11	63759892	63768775	-	5948	protein_coding	chromosome 11 open reading frame 95 [Source:HGNC Symbol;Acc:HGNC:28449]	-
ENSG00000134375	197.966	133.669	113.093	209.181	183.836	178.675	148.243	190.564	-0.364803	0.244797	0.999964	TIMM17A	1	201955491	201970661	+	3513	protein_coding	translocase of inner mitochondrial membrane 17A [Source:HGNC Symbol;Acc:HGNC:17315]	-
ENSG00000135451	14.0687	4.48051	7.79953	3.68601	7.07061	1.2238	8.7829	3.99347	1.12321	0.244935	0.999964	TROAP	12	49323236	49331731	+	3954	protein_coding	trophinin associated protein [Source:HGNC Symbol;Acc:HGNC:12327]	-
ENSG00000226259	11.054	21.6558	19.4988	43.3106	22.3903	17.1332	17.4029	27.6114	-0.670577	0.244957	0.999964	GTF2H2B	5	70415352	70448015	+	3979	transcribed_unprocessed_pseudogene	general transcription factor IIH subunit 2B (pseudogene) [Source:HGNC Symbol;Acc:HGNC:31393]	-
ENSG00000279549	1.0049	7.46752	4.87471	0	0	3.6714	4.44904	1.2238	1.93612	0.245195	0.999964	AP000437.1	11	61143380	61145464	-	2085	TEC	novel transcript	-
ENSG00000254944	0	0.746752	0	0.921502	1.17843	3.6714	0.248917	1.92378	-2.55902	0.24547	0.999964	ATP5PBP5	11	122960327	122961086	+	760	processed_pseudogene	ATP synthase peripheral stalk-membrane subunit b pseudogene 5 [Source:HGNC Symbol;Acc:HGNC:39746]	-
ENSG00000226342	3.01471	0	0.974942	1.843	7.07061	3.6714	1.32989	4.195	-1.70418	0.245476	0.999964	NMD3P1	7	63908966	63910453	-	1488	processed_pseudogene	NMD3 ribosome export adaptor pseudogene 1 [Source:HGNC Symbol;Acc:HGNC:22672]	-
ENSG00000271607	3.01471	5.97402	1.94988	0.921502	2.35687	0	3.64621	1.09279	1.7543	0.245752	0.999964	Z84480.1	6	110863860	110864451	+	311	processed_pseudogene	novel pseudogene	-
ENSG00000119523	118.579	133.669	118.943	149.283	183.836	132.17	123.73	155.097	-0.324431	0.24576	0.999964	ALG2	9	99216426	99221956	-	2983	protein_coding	ALG2, alpha-1,3/1,6-mannosyltransferase [Source:HGNC Symbol;Acc:HGNC:23159]	-
ENSG00000114547	4.01962	0	1.94988	0	0	0	1.98983	0	3.28581	0.245769	0.999964	ROPN1B	3	125969144	125983454	+	4048	protein_coding	rhophilin associated tail protein 1B [Source:HGNC Symbol;Acc:HGNC:31927]	-
ENSG00000272711	9.04414	8.96103	10.7244	6.45052	5.89217	2.4476	9.57651	4.9301	0.937602	0.245779	0.999964	AC019069.1	2	74832655	74833987	-	1333	lincRNA	novel transcript	-
ENSG00000177590	5.02452	4.48051	4.87471	2.76451	2.35687	0	4.79325	1.70713	1.44556	0.245967	0.999964	GIMAP3P	7	150746893	150747728	-	836	processed_pseudogene	GTPase, IMAP family member 3 pseudogene [Source:HGNC Symbol;Acc:HGNC:30975]	-
ENSG00000271670	0	0	0	1.843	1.17843	1.2238	0	1.41508	-3.10016	0.246011	0.999964	AC010998.2	10	120879256	120880667	-	625	antisense	novel transcript, antisense to WDR11	-
ENSG00000157992	10.049	25.3896	7.79953	0.921502	10.6059	9.79039	14.4127	7.10594	1.0577	0.2461	0.999964	KRTCAP3	2	27442366	27446481	+	1403	protein_coding	keratinocyte associated protein 3 [Source:HGNC Symbol;Acc:HGNC:28943]	-
ENSG00000236352	1.0049	1.4935	0.974942	1.843	0	11.0142	1.15778	4.28573	-1.85853	0.246246	0.999964	AC005220.1	20	53940160	53942508	+	884	antisense	novel transcript	-
ENSG00000240854	0	0.746752	0	0.921502	5.89217	0	0.248917	2.27123	-2.80784	0.246528	0.999964	AC117409.1	3	132175402	132176711	+	1310	processed_pseudogene	26S protease regulatory subunit 7 (PSMC2) pseudogene	-
ENSG00000164076	0	0.746752	0	0.921502	5.89217	0	0.248917	2.27123	-2.80784	0.246528	0.999964	CAMKV	3	49857988	49870222	-	3900	protein_coding	CaM kinase like vesicle associated [Source:HGNC Symbol;Acc:HGNC:28788]	-
ENSG00000167280	691.375	619.058	694.158	509.591	568.006	608.228	668.197	561.942	0.250168	0.246586	0.999964	ENGASE	17	79074939	79088599	+	6173	protein_coding	endo-beta-N-acetylglucosaminidase [Source:HGNC Symbol;Acc:HGNC:24622]	-
ENSG00000236184	1.0049	0.746752	4.87471	0	0	1.2238	2.20879	0.407933	2.47521	0.246731	0.999964	TCEA1P4	9	32979560	32980403	-	844	processed_pseudogene	transcription elongation factor A1 pseudogene 4 [Source:HGNC Symbol;Acc:HGNC:31091]	-
ENSG00000231307	1.0049	0.746752	4.87471	0	0	1.2238	2.20879	0.407933	2.47521	0.246731	0.999964	RPS3P2	20	38537758	38538458	+	701	processed_pseudogene	ribosomal protein S3 pseudogene 2 [Source:HGNC Symbol;Acc:HGNC:16603]	-
ENSG00000164037	4.01962	3.73376	0.974942	5.52901	9.42748	4.8952	2.90944	6.61723	-1.17052	0.246809	0.999964	SLC9B1	4	102885048	103019739	-	2977	protein_coding	solute carrier family 9 member B1 [Source:HGNC Symbol;Acc:HGNC:24244]	-
ENSG00000213385	0	2.24026	0.974942	1.843	7.07061	2.4476	1.07173	3.78707	-1.74638	0.246832	0.999964	AC105052.2	7	102755146	102755939	+	794	processed_pseudogene	ribosomal protein L7a (RPL7A) pseudogene	-
ENSG00000185015	33.1619	25.3896	38.9977	13.8225	31.8177	19.5808	32.5164	21.7404	0.58682	0.246865	0.999964	CA13	8	85220587	85284073	+	5528	protein_coding	carbonic anhydrase 13 [Source:HGNC Symbol;Acc:HGNC:14914]	-
ENSG00000111666	1219.95	702.694	822.851	1183.21	1238.53	1032.89	915.166	1151.54	-0.332105	0.246911	0.999964	CHPT1	12	101696947	101744140	+	6004	protein_coding	choline phosphotransferase 1 [Source:HGNC Symbol;Acc:HGNC:17852]	-
ENSG00000259248	24.1177	35.8441	48.7471	10.1365	22.3903	36.714	36.2363	23.0803	0.665831	0.246984	0.999964	USP3-AS1	15	63544247	63601589	-	7141	antisense	USP3 antisense RNA 1 [Source:HGNC Symbol;Acc:HGNC:44140]	-
ENSG00000184702	11.054	14.1883	13.6492	2.76451	14.1412	3.6714	12.9638	6.85904	0.939646	0.247016	0.999964	SEPT5	22	19714464	19724224	+	4603	protein_coding	septin 5 [Source:HGNC Symbol;Acc:HGNC:9164]	-
ENSG00000217083	4.01962	2.24026	4.87471	2.76451	0	0	3.71153	0.921502	1.88703	0.247017	0.999964	MTCO2P33	6	24947880	24948344	+	465	processed_pseudogene	MT-CO2 pseudogene 33 [Source:HGNC Symbol;Acc:HGNC:52162]	-
ENSG00000116194	1.0049	0.746752	4.87471	0	1.17843	0	2.20879	0.392812	2.47525	0.247309	0.999964	ANGPTL1	1	178849705	178871052	-	3403	protein_coding	angiopoietin like 1 [Source:HGNC Symbol;Acc:HGNC:489]	-
ENSG00000227218	10.049	4.48051	3.89977	0	3.5353	3.6714	6.14311	2.40223	1.39762	0.247352	0.999964	AL157935.1	9	127934503	127940952	+	2520	antisense	novel transcript	-
ENSG00000235493	0	0	0	2.76451	2.35687	0	0	1.70713	-3.375	0.24745	0.999964	LINC01967	3	27916774	28059268	-	2798	lincRNA	long intergenic non-protein coding RNA 1967 [Source:HGNC Symbol;Acc:HGNC:52793]	-
ENSG00000156738	1862.09	957.336	1228.43	1333.41	849.651	903.164	1349.28	1028.74	0.390509	0.24753	0.999964	MS4A1	11	60455752	60470760	+	4872	protein_coding	membrane spanning 4-domains A1 [Source:HGNC Symbol;Acc:HGNC:7315]	-
ENSG00000184470	261.275	263.604	230.086	257.099	349.995	318.188	251.655	308.427	-0.291558	0.247611	0.999964	TXNRD2	22	19875517	19941992	-	8373	protein_coding	thioredoxin reductase 2 [Source:HGNC Symbol;Acc:HGNC:18155]	-
ENSG00000127328	99.4856	86.6232	100.419	129.932	120.2	107.694	95.5093	119.275	-0.324568	0.247641	0.999964	RAB3IP	12	69738681	69823204	+	12612	protein_coding	RAB3A interacting protein [Source:HGNC Symbol;Acc:HGNC:16508]	-
ENSG00000161980	65.3188	71.6882	62.3963	73.7202	102.524	81.9945	66.4678	86.0795	-0.368446	0.247767	0.999964	POLR3K	16	46407	53628	-	1889	protein_coding	RNA polymerase III subunit K [Source:HGNC Symbol;Acc:HGNC:14121]	-
ENSG00000239213	25.1226	33.6038	20.4738	17.5085	20.0334	15.9094	26.4001	17.8171	0.57444	0.247774	0.999964	NCK1-DT	3	136841726	136862054	-	1429	antisense	NCK1 divergent transcript [Source:HGNC Symbol;Acc:HGNC:49645]	-
ENSG00000280027	22.1079	50.7791	118.943	16.587	42.4236	55.071	63.9433	38.0272	0.755771	0.247796	0.999964	AC007342.9	16	53391089	53392473	+	1385	TEC	novel transcript	-
ENSG00000100628	29.1422	60.4869	18.5239	46.9966	76.5983	42.833	36.051	55.4759	-0.610001	0.247858	0.999964	ASB2	14	93934153	93976791	-	5040	protein_coding	ankyrin repeat and SOCS box containing 2 [Source:HGNC Symbol;Acc:HGNC:16012]	-
ENSG00000277089	3.01471	5.22726	0	2.76451	5.89217	13.4618	2.74733	7.37282	-1.37822	0.248013	0.999964	AC243829.4	17	36072866	36090134	+	1706	antisense	novel transcript, antisense CCL3	-
ENSG00000266490	0	0	9.74942	0	0	1.2238	3.24981	0.407933	3.03722	0.248026	0.999964	AC127024.5	17	30792372	30792833	+	462	lincRNA	novel transcript	-
ENSG00000231513	0	1.4935	0.974942	0	4.71374	6.119	0.822815	3.61091	-2.06726	0.248162	0.999964	E2F6P4	X	136097835	136098348	-	514	processed_pseudogene	E2F transcription factor 6 pseudogene 4 [Source:HGNC Symbol;Acc:HGNC:51452]	-
ENSG00000133488	14.0687	8.21427	4.87471	13.8225	28.2824	7.34279	9.05255	16.4826	-0.867947	0.248165	0.999964	SEC14L4	22	30488913	30505711	-	2624	protein_coding	SEC14 like lipid binding 4 [Source:HGNC Symbol;Acc:HGNC:20627]	-
ENSG00000216775	3.01471	3.73376	3.89977	0.921502	2.35687	0	3.54941	1.09279	1.70167	0.248199	0.999964	AL109918.1	6	52664366	52669155	+	3821	transcribed_unprocessed_pseudogene	uncharacterized LOC730101 [Source:NCBI gene;Acc:730101]	-
ENSG00000204767	3.01471	3.73376	2.92483	1.843	8.24904	12.238	3.22443	7.44335	-1.17803	0.248202	0.999964	INSYN2B	5	169864264	169980740	-	2999	protein_coding	inhibitory synaptic factor family member 2B [Source:HGNC Symbol;Acc:HGNC:37271]	-
ENSG00000175595	48.2354	50.0324	29.2483	68.1912	41.2452	68.5328	42.5054	59.323	-0.479725	0.248278	0.999964	ERCC4	16	13920157	13952345	+	8460	protein_coding	ERCC excision repair 4, endonuclease catalytic subunit [Source:HGNC Symbol;Acc:HGNC:3436]	-
ENSG00000254531	46.2256	51.5259	40.9476	28.5666	44.7805	26.9236	46.233	33.4236	0.473832	0.248331	0.999964	FLJ20021	4	101347780	101348883	+	790	lincRNA	uncharacterized LOC90024 [Source:NCBI gene;Acc:90024]	-
ENSG00000205089	1.0049	7.46752	6.82459	0.921502	2.35687	2.4476	5.09901	1.90866	1.45936	0.248344	0.999964	CCNI2	5	132747445	132754403	+	3162	protein_coding	cyclin I family member 2 [Source:HGNC Symbol;Acc:HGNC:33869]	-
ENSG00000211904	5.02452	1.4935	6.82459	1.843	0	2.4476	4.44754	1.4302	1.6119	0.248379	0.999964	IGHJ2	14	105865199	105865250	-	52	IG_J_gene	immunoglobulin heavy joining 2 [Source:HGNC Symbol;Acc:HGNC:5534]	-
ENSG00000262777	4.01962	8.96103	11.6993	4.60751	2.35687	4.8952	8.22665	3.95319	1.05525	0.248493	0.999964	AC032044.1	17	1424473	1426484	+	691	antisense	novel transcript, antisense to CRK	-
ENSG00000142252	110.54	126.201	152.091	58.9762	123.736	107.694	129.611	96.802	0.4263	0.24855	0.999964	GEMIN7	19	45079195	45091524	+	1915	protein_coding	gem nuclear organelle associated protein 7 [Source:HGNC Symbol;Acc:HGNC:20045]	-
ENSG00000141756	1.0049	7.46752	0.974942	1.843	0	0	3.14912	0.614335	2.26562	0.248597	0.999964	FKBP10	17	41812680	41823217	+	4273	protein_coding	FK506 binding protein 10 [Source:HGNC Symbol;Acc:HGNC:18169]	-
ENSG00000170515	340.663	351.72	329.53	311.468	464.303	498.086	340.638	424.619	-0.31613	0.248648	0.999964	PA2G4	12	56104319	56113907	+	3795	protein_coding	proliferation-associated 2G4 [Source:HGNC Symbol;Acc:HGNC:8550]	-
ENSG00000237788	0	3.73376	2.92483	5.52901	3.5353	8.56659	2.21953	5.87697	-1.36613	0.248711	0.999964	AL162615.1	20	49829125	49831085	+	1653	processed_pseudogene	cytokine-like nuclear factor n-pac (N-PAC) pseudogene	-
ENSG00000124493	2.00981	0	3.89977	0	0	0	1.96986	0	3.27266	0.248748	0.999964	GRM4	6	34018645	34155622	-	16300	protein_coding	glutamate metabotropic receptor 4 [Source:HGNC Symbol;Acc:HGNC:4596]	-
ENSG00000243250	2.00981	0	3.89977	0	0	0	1.96986	0	3.27266	0.248748	0.999964	RPS6P16	11	112235371	112236025	-	655	processed_pseudogene	ribosomal protein S6 pseudogene 16 [Source:HGNC Symbol;Acc:HGNC:35668]	-
ENSG00000188215	144.706	138.149	158.915	145.597	90.7395	108.918	147.257	115.085	0.35059	0.248785	0.999964	DCUN1D3	16	20854925	20900384	-	6248	protein_coding	defective in cullin neddylation 1 domain containing 3 [Source:HGNC Symbol;Acc:HGNC:28734]	-
ENSG00000197355	283.383	342.759	389.977	247.884	273.397	307.174	338.706	276.152	0.295948	0.248785	0.999964	UAP1L1	9	137077501	137084539	+	5283	protein_coding	UDP-N-acetylglucosamine pyrophosphorylase 1 like 1 [Source:HGNC Symbol;Acc:HGNC:28082]	-
ENSG00000131187	87.4267	62.7272	90.6696	77.4062	48.3158	52.6234	80.2745	59.4485	0.423166	0.248788	0.999964	F12	5	177402140	177409576	-	2769	protein_coding	coagulation factor XII [Source:HGNC Symbol;Acc:HGNC:3530]	-
ENSG00000154263	3.01471	10.4545	7.79953	3.68601	2.35687	3.6714	7.08959	3.23809	1.13907	0.248869	0.999964	ABCA10	17	69147214	69244846	-	8405	protein_coding	ATP binding cassette subfamily A member 10 [Source:HGNC Symbol;Acc:HGNC:30]	-
ENSG00000087470	315.54	354.707	345.129	301.331	301.679	231.298	338.459	278.103	0.282649	0.248949	0.999964	DNM1L	12	32679200	32745650	+	7282	protein_coding	dynamin 1 like [Source:HGNC Symbol;Acc:HGNC:2973]	-
ENSG00000167123	32.157	56.0064	42.8974	36.8601	89.561	63.6376	43.6869	63.3529	-0.525317	0.249192	0.999964	CERCAM	9	128411751	128437351	+	6059	protein_coding	cerebral endothelial cell adhesion molecule [Source:HGNC Symbol;Acc:HGNC:23723]	-
ENSG00000225125	3.01471	4.48051	1.94988	0	0	2.4476	3.14837	0.815866	2.03721	0.249254	0.999964	RANP4	X	136807223	136807877	-	655	processed_pseudogene	RAN, member RAS oncogene family pseudogene 4 [Source:HGNC Symbol;Acc:HGNC:39859]	-
ENSG00000263847	6.02943	11.2013	13.6492	2.76451	9.42748	3.6714	10.2933	5.28779	0.982294	0.249342	0.999964	AP005899.1	18	9112404	9115877	-	544	antisense	novel transcript, antisense to NDUFV2	-
ENSG00000162722	1158.66	1174.64	1696.4	750.103	2746.93	2270.15	1343.23	1922.39	-0.516973	0.249384	0.999964	TRIM58	1	247857199	247878205	+	3225	protein_coding	tripartite motif containing 58 [Source:HGNC Symbol;Acc:HGNC:24150]	-
ENSG00000142910	1.0049	0	0	1.843	2.35687	1.2238	0.334968	1.80789	-2.48738	0.249495	0.999964	TINAGL1	1	31576485	31587686	+	5281	protein_coding	tubulointerstitial nephritis antigen like 1 [Source:HGNC Symbol;Acc:HGNC:19168]	-
ENSG00000232995	6.02943	5.22726	1.94988	3.68601	10.6059	13.4618	4.40219	9.25124	-1.04877	0.249585	0.999964	RGS5	1	163244505	163321894	-	3626	antisense	regulator of G protein signaling 5 [Source:NCBI gene;Acc:8490]	-
ENSG00000243056	30.1471	24.6428	27.2984	19.3515	7.07061	25.6998	27.3628	17.374	0.65213	0.249682	0.999964	EIF4EBP3	5	140547666	140549578	+	691	protein_coding	eukaryotic translation initiation factor 4E binding protein 3 [Source:HGNC Symbol;Acc:HGNC:3290]	-
ENSG00000217716	9.04414	11.2013	7.79953	6.45052	20.0334	23.2522	9.34832	16.5787	-0.804422	0.249816	0.999964	RPS10P3	9	88016300	88016793	+	494	processed_pseudogene	ribosomal protein S10 pseudogene 3 [Source:HGNC Symbol;Acc:HGNC:23684]	-
ENSG00000280160	1.0049	0.746752	0.974942	0.921502	3.5353	4.8952	0.908866	3.11733	-1.76612	0.249918	0.999964	AC135050.7	16	31093727	31095944	+	2218	TEC	novel transcript	-
ENSG00000173273	236.153	215.065	254.46	373.208	265.148	242.312	235.226	293.556	-0.322556	0.250198	0.999964	TNKS	8	9555914	9782346	+	14186	protein_coding	tankyrase [Source:HGNC Symbol;Acc:HGNC:11941]	-
ENSG00000159674	1084.29	1186.59	472.847	888.328	1477.76	1389.01	914.576	1251.7	-0.452145	0.250271	0.999964	SPON2	4	1166932	1208962	-	6013	protein_coding	spondin 2 [Source:HGNC Symbol;Acc:HGNC:11253]	-
ENSG00000178502	33.1619	55.2597	46.7972	23.0376	48.3158	20.8046	45.0729	30.7193	0.561496	0.250362	0.999964	KLHL11	17	41853545	41865431	-	2383	protein_coding	kelch like family member 11 [Source:HGNC Symbol;Acc:HGNC:19008]	-
ENSG00000183775	2.00981	3.73376	0	0	0	0	1.91452	0	3.25366	0.250596	0.999964	KCTD16	5	144170832	144485686	+	14294	protein_coding	potassium channel tetramerization domain containing 16 [Source:HGNC Symbol;Acc:HGNC:29244]	-
ENSG00000143630	18.0883	17.1753	28.2733	12.901	10.6059	17.1332	21.179	13.5467	0.643776	0.250723	0.999964	HCN3	1	155277583	155289848	+	4121	protein_coding	hyperpolarization activated cyclic nucleotide gated potassium channel 3 [Source:HGNC Symbol;Acc:HGNC:19183]	-
ENSG00000189051	0	2.24026	3.89977	0	9.42748	11.0142	2.04667	6.81389	-1.7144	0.250892	0.999964	RNF222	17	8390704	8397826	-	3070	protein_coding	ring finger protein 222 [Source:HGNC Symbol;Acc:HGNC:34517]	-
ENSG00000274678	7.03433	4.48051	5.84965	3.68601	2.35687	1.2238	5.78817	2.42223	1.21694	0.250981	0.999964	AC106886.3	16	30821338	30821884	+	547	lincRNA	novel transcript	-
ENSG00000158560	0	6.72077	2.92483	0.921502	1.17843	0	3.2152	0.699979	2.19415	0.251136	0.999964	DYNC1I1	7	95772506	96110322	+	4568	protein_coding	dynein cytoplasmic 1 intermediate chain 1 [Source:HGNC Symbol;Acc:HGNC:2963]	-
ENSG00000174109	85.4169	92.5973	103.344	75.5632	163.802	139.513	93.786	126.293	-0.425117	0.251137	0.999964	C16orf91	16	1419744	1420800	-	1057	protein_coding	chromosome 16 open reading frame 91 [Source:HGNC Symbol;Acc:HGNC:27558]	-
ENSG00000172732	591.889	575.746	474.797	438.635	469.017	467.491	547.477	458.381	0.256829	0.251177	0.999964	MUS81	11	65857126	65867653	+	5476	protein_coding	MUS81 structure-specific endonuclease subunit [Source:HGNC Symbol;Acc:HGNC:29814]	-
ENSG00000207031	2.00981	2.24026	10.7244	0	1.17843	3.6714	4.99147	1.61661	1.67437	0.25128	0.999964	SNORD59A	12	56645027	56645101	-	75	snoRNA	small nucleolar RNA, C/D box 59A [Source:HGNC Symbol;Acc:HGNC:10210]	-
ENSG00000185640	2.00981	2.98701	0	5.52901	8.24904	1.2238	1.66561	5.00062	-1.55683	0.25132	0.999964	KRT79	12	52821410	52834295	-	2542	protein_coding	keratin 79 [Source:HGNC Symbol;Acc:HGNC:28930]	-
ENSG00000143674	21.103	32.1103	32.1731	22.1161	16.4981	19.5808	28.4621	19.3983	0.552126	0.251344	0.999964	MAP3K21	1	233327768	233385148	+	7916	protein_coding	mitogen-activated protein kinase kinase kinase 21 [Source:HGNC Symbol;Acc:HGNC:29798]	-
ENSG00000092199	6494.7	6147.26	7560.67	5524.41	5444.37	6153.26	6734.21	5707.35	0.238678	0.251455	0.999964	HNRNPC	14	21209136	21269494	-	7309	protein_coding	heterogeneous nuclear ribonucleoprotein C (C1/C2) [Source:HGNC Symbol;Acc:HGNC:5035]	-
ENSG00000204427	144.706	82.1427	116.018	110.58	80.1336	62.4138	114.289	84.3759	0.429627	0.251534	0.999964	ABHD16A	6	31686949	31703444	-	4153	protein_coding	abhydrolase domain containing 16A [Source:HGNC Symbol;Acc:HGNC:13921]	-
ENSG00000212124	2.00981	0.746752	1.94988	0	0	0	1.56882	0	2.94568	0.251721	0.999964	TAS2R19	12	11021619	11022620	-	1002	protein_coding	taste 2 receptor member 19 [Source:HGNC Symbol;Acc:HGNC:19108]	-
ENSG00000169862	2.00981	0.746752	1.94988	0	0	0	1.56882	0	2.94568	0.251721	0.999964	CTNND2	5	10971840	11904043	-	6863	protein_coding	catenin delta 2 [Source:HGNC Symbol;Acc:HGNC:2516]	-
ENSG00000276174	2.00981	0.746752	1.94988	0	0	0	1.56882	0	2.94568	0.251721	0.999964	AC087683.2	18	42052705	42053030	+	326	sense_intronic	novel transcript, sense intronic to PIK3C3	-
ENSG00000001617	2.00981	0.746752	1.94988	0	0	0	1.56882	0	2.94568	0.251721	0.999964	SEMA3F	3	50155045	50189075	+	4826	protein_coding	semaphorin 3F [Source:HGNC Symbol;Acc:HGNC:10728]	-
ENSG00000249319	0	0.746752	0	1.843	1.17843	2.4476	0.248917	1.82301	-2.49632	0.251804	0.999964	AC068533.4	7	66087761	66152277	+	922	protein_coding	novel protein	-
ENSG00000242970	0	0.746752	0	1.843	1.17843	2.4476	0.248917	1.82301	-2.49632	0.251804	0.999964	AC068522.1	8	58588420	58588764	-	345	processed_pseudogene	ribosomal protein S26 (RPS26) pseudogene	-
ENSG00000260647	1.0049	0	6.82459	0	1.17843	0	2.60983	0.392812	2.71575	0.251837	0.999964	AC127537.1	17	18268080	18268828	+	749	antisense	novel transcript, antisense to TOP3A	-
ENSG00000279948	2.00981	2.98701	7.79953	0.921502	2.35687	1.2238	4.26545	1.50072	1.5214	0.252006	0.999964	AC008895.1	19	46946535	46949156	+	2622	TEC	TEC	-
ENSG00000070882	189.927	176.98	173.54	230.376	196.799	227.627	180.149	218.267	-0.277909	0.252032	0.999964	OSBPL3	7	24796539	24981634	-	8100	protein_coding	oxysterol binding protein like 3 [Source:HGNC Symbol;Acc:HGNC:16370]	-
ENSG00000257285	43.2109	20.9091	15.5991	59.8977	27.104	35.4902	26.573	40.8306	-0.632103	0.25215	0.999964	AL132780.1	14	22929609	22955562	+	989	antisense	uncharacterized LOC101926933 [Source:NCBI gene;Acc:101926933]	-
ENSG00000157827	121.593	85.1297	38.9977	182.457	108.416	73.4279	81.907	121.434	-0.571547	0.252246	0.999964	FMNL2	2	152335237	152649834	+	6519	protein_coding	formin like 2 [Source:HGNC Symbol;Acc:HGNC:18267]	-
ENSG00000236264	4.01962	5.97402	7.79953	0	3.5353	3.6714	5.93106	2.40223	1.35709	0.252442	0.999964	RPL26P30	11	2335135	2347685	-	1178	transcribed_processed_pseudogene	ribosomal protein L26 pseudogene 30 [Source:HGNC Symbol;Acc:HGNC:36733]	-
ENSG00000160113	32.157	45.5519	38.0227	18.43	24.7471	37.9378	38.5772	27.0383	0.528003	0.25255	0.999964	NR2F6	19	17231883	17245940	-	2676	protein_coding	nuclear receptor subfamily 2 group F member 6 [Source:HGNC Symbol;Acc:HGNC:7977]	RXR-like
ENSG00000214140	11.054	4.48051	10.7244	4.60751	3.5353	4.8952	8.75294	4.346	0.993715	0.252605	0.999964	PRCD	17	76527586	76553578	+	5305	protein_coding	photoreceptor disc component [Source:HGNC Symbol;Acc:HGNC:32528]	-
ENSG00000257557	1.0049	8.21427	4.87471	11.058	8.24904	9.79039	4.69796	9.69915	-1.01682	0.252662	0.999964	PPP1R12A-AS1	12	79934901	79942712	+	3234	bidirectional_promoter_lncRNA	PPP1R12A antisense RNA 1 [Source:HGNC Symbol;Acc:HGNC:51903]	-
ENSG00000265791	0	0.746752	0.974942	3.68601	2.35687	1.2238	0.573898	2.42223	-2.06667	0.252726	0.999964	AC127024.4	17	30781493	30782221	-	308	sense_intronic	novel transcript, sense intronic CRLF3	-
ENSG00000241007	4.01962	1.4935	2.92483	0.921502	0	1.2238	2.81265	0.715101	1.94946	0.253063	0.999964	SEPT7P6	7	152367519	152368661	+	1143	processed_pseudogene	septin 7 pseudogene 6 [Source:HGNC Symbol;Acc:HGNC:38042]	-
ENSG00000260219	12.0589	20.9091	18.5239	9.21502	14.1412	8.56659	17.1639	10.6409	0.700686	0.253104	0.999964	AC106782.2	16	30355441	30357104	+	992	lincRNA	uncharacterized LOC101928707 [Source:NCBI gene;Acc:101928707]	-
ENSG00000239265	10.049	0	6.82459	3.68601	0	0	5.62455	1.22867	2.1102	0.253151	0.999964	CLRN1-AS1	3	150852484	151080726	+	3064	antisense	CLRN1 antisense RNA 1 [Source:HGNC Symbol;Acc:HGNC:30895]	-
ENSG00000237842	3.01471	0	0.974942	4.60751	3.5353	3.6714	1.32989	3.93807	-1.63324	0.253156	0.999964	AL157713.1	1	157059232	157060762	-	1531	processed_pseudogene	smu-1 suppressor of mec-8 and unc-52 homolog (C. elegans) (SMU1) pseudogene	-
ENSG00000236170	1.0049	2.24026	2.92483	0.921502	0	0	2.05666	0.307167	2.38793	0.253211	0.999964	IGHD1-1	14	105919502	105919518	-	17	IG_D_gene	immunoglobulin heavy diversity 1-1 [Source:HGNC Symbol;Acc:HGNC:5482]	-
ENSG00000249175	0	0	7.79953	0	0	0	2.59984	0	3.67872	0.253284	0.999964	AC008534.1	5	94788789	94793599	+	1940	antisense	novel transcript	-
ENSG00000223959	119.584	203.863	190.114	109.659	157.91	128.499	171.187	132.023	0.378628	0.253341	0.999964	AFG3L1P	16	89972586	90002161	+	9532	transcribed_unitary_pseudogene	AFG3 like matrix AAA peptidase subunit 1, pseudogene [Source:HGNC Symbol;Acc:HGNC:314]	-
ENSG00000184515	6.02943	5.22726	4.87471	0.921502	3.5353	2.4476	5.37713	2.30147	1.25739	0.253365	0.999964	BEX5	X	102153708	102156057	-	1063	protein_coding	brain expressed X-linked 5 [Source:HGNC Symbol;Acc:HGNC:27990]	-
ENSG00000103599	0	2.24026	0	2.76451	5.89217	1.2238	0.746752	3.29349	-2.03142	0.253454	0.999964	IQCH	15	67254800	67502260	+	7108	protein_coding	IQ motif containing H [Source:HGNC Symbol;Acc:HGNC:25721]	-
ENSG00000266338	153.75	203.117	144.291	124.403	149.661	126.051	167.053	133.372	0.328316	0.253461	0.999964	NBPF15	1	144421386	144461674	-	5306	protein_coding	NBPF member 15 [Source:HGNC Symbol;Acc:HGNC:28791]	-
ENSG00000227591	2.00981	3.73376	1.94988	5.52901	4.71374	7.34279	2.56448	5.86185	-1.16424	0.253484	0.999964	AL031316.1	1	209661364	209724125	-	477	antisense	uncharacterized LOC101930114 [Source:NCBI gene;Acc:101930114]	-
ENSG00000205885	133.652	82.1427	82.87	206.417	115.487	90.5611	99.555	137.488	-0.471834	0.253545	0.999964	C1RL-AS1	12	7108052	7122501	+	6094	antisense	C1RL antisense RNA 1 [Source:HGNC Symbol;Acc:HGNC:27461]	-
ENSG00000207475	0	3.73376	1.94988	0	0	0	1.89455	0	3.24032	0.25371	0.999964	SNORA80E	1	155919909	155920045	-	137	snoRNA	small nucleolar RNA, H/ACA box 80E [Source:HGNC Symbol;Acc:HGNC:32635]	-
ENSG00000227508	3.01471	5.22726	9.74942	13.8225	9.42748	9.79039	5.99713	11.0135	-0.887368	0.253743	0.999964	LINC01624	6	170272474	170279887	+	3611	lincRNA	long intergenic non-protein coding RNA 1624 [Source:HGNC Symbol;Acc:HGNC:52051]	-
ENSG00000103199	94.4611	110.519	88.7197	82.9352	86.0257	58.7424	97.9	75.9011	0.366489	0.253797	0.999964	ZNF500	16	4748239	4767624	-	6465	protein_coding	zinc finger protein 500 [Source:HGNC Symbol;Acc:HGNC:23716]	zf-C2H2
ENSG00000282199	0	0.746752	0	1.843	2.35687	1.2238	0.248917	1.80789	-2.48734	0.25396	0.999964	AC007993.3	17	43914433	43923001	-	832	antisense	novel transcript, antisense to FAM215A	-
ENSG00000236739	0	0.746752	0	1.843	2.35687	1.2238	0.248917	1.80789	-2.48734	0.25396	0.999964	CLIC4P1	9	22747700	22748234	+	535	processed_pseudogene	chloride intracellular channel 4 pseudogene 1 [Source:HGNC Symbol;Acc:HGNC:49797]	-
ENSG00000253720	0	0.746752	0	1.843	2.35687	1.2238	0.248917	1.80789	-2.48734	0.25396	0.999964	AC022973.2	8	129939856	129949394	+	549	lincRNA	novel transcript	-
ENSG00000124098	2088.19	1908.7	2970.65	1499.28	4243.54	3875.77	2322.51	3206.2	-0.465061	0.25417	0.999964	FAM210B	20	56358915	56368663	+	3577	protein_coding	family with sequence similarity 210 member B [Source:HGNC Symbol;Acc:HGNC:16102]	-
ENSG00000162623	82.4022	63.4739	62.3963	116.109	87.2042	69.7566	69.4241	91.0233	-0.397743	0.254254	0.999964	TYW3	1	74733152	74766678	+	4616	protein_coding	tRNA-yW synthesizing protein 3 homolog [Source:HGNC Symbol;Acc:HGNC:24757]	-
ENSG00000110723	0	4.48051	0	2.76451	9.42748	3.6714	1.4935	5.28779	-1.73741	0.254255	0.999964	EXPH5	11	108505431	108593738	-	10843	protein_coding	exophilin 5 [Source:HGNC Symbol;Acc:HGNC:30578]	-
ENSG00000012124	772.772	724.35	1002.24	740.888	644.604	679.209	833.12	688.233	0.274906	0.254272	0.999964	CD22	19	35319261	35347355	+	6159	protein_coding	CD22 molecule [Source:HGNC Symbol;Acc:HGNC:1643]	-
ENSG00000139835	11.054	12.6948	18.5239	9.21502	5.89217	9.79039	14.0909	8.2992	0.758111	0.254274	0.999964	GRTP1	13	113324164	113364148	-	2916	protein_coding	growth hormone regulated TBC protein 1 [Source:HGNC Symbol;Acc:HGNC:20310]	-
ENSG00000104613	463.261	513.765	501.12	409.147	366.493	461.372	492.716	412.338	0.25747	0.254291	0.999964	INTS10	8	19817140	19852083	+	6869	protein_coding	integrator complex subunit 10 [Source:HGNC Symbol;Acc:HGNC:25548]	-
ENSG00000163735	201.986	230.746	205.713	159.42	222.724	110.142	212.815	164.095	0.375407	0.254337	0.999964	CXCL5	4	73995642	73998779	-	2538	protein_coding	C-X-C motif chemokine ligand 5 [Source:HGNC Symbol;Acc:HGNC:10642]	-
ENSG00000248503	13.0638	8.21427	16.574	16.587	25.9256	17.1332	12.6173	19.8819	-0.664835	0.254393	0.999964	AL356235.1	X	77910741	77964890	+	2433	transcribed_processed_pseudogene	chromosome 4 open reading frame 46 (C4orf46) pseudogene	-
ENSG00000250696	7.03433	17.1753	8.77448	2.76451	10.6059	3.6714	10.9947	5.68061	0.982973	0.254744	0.999964	AC111000.4	4	69182100	69216766	+	3025	antisense	novel transcript, antisense to UGT2B11	-
ENSG00000173988	4.01962	2.24026	2.92483	6.45052	3.5353	9.79039	3.06157	6.59207	-1.11855	0.254792	0.999964	LRRC63	13	46211943	46277366	+	2677	protein_coding	leucine rich repeat containing 63 [Source:HGNC Symbol;Acc:HGNC:34296]	-
ENSG00000115368	143.701	135.909	99.4441	153.891	164.981	155.422	126.351	158.098	-0.322166	0.254913	0.999964	WDR75	2	189441433	189475565	+	5066	protein_coding	WD repeat domain 75 [Source:HGNC Symbol;Acc:HGNC:25725]	-
ENSG00000285043	6.02943	2.98701	6.82459	3.68601	12.9628	14.6856	5.28034	10.4448	-0.983903	0.254933	0.999964	AC093512.2	16	30053090	30070420	+	3369	protein_coding	Homo sapiens aldolase, fructose-bisphosphate A (ALDOA), transcript variant 7, mRNA. [Source:RefSeq mRNA;Acc:NM_001355562]	-
ENSG00000249086	0	5.22726	1.94988	0	1.17843	0	2.39238	0.392812	2.62238	0.255051	0.999964	AC051649.1	11	1864177	1866667	+	330	sense_overlapping	novel transcript, sense overlapping LSP1	-
ENSG00000103064	211.03	274.805	231.061	232.219	190.906	144.408	238.965	189.178	0.335524	0.255094	0.999964	SLC7A6	16	68264516	68301823	+	7588	protein_coding	solute carrier family 7 member 6 [Source:HGNC Symbol;Acc:HGNC:11064]	-
ENSG00000178977	131.643	133.669	144.291	160.341	197.977	148.08	136.534	168.799	-0.305889	0.255254	0.999964	LINC00324	17	8220642	8224043	-	2082	lincRNA	long intergenic non-protein coding RNA 324 [Source:HGNC Symbol;Acc:HGNC:26628]	-
ENSG00000103047	99.4856	132.175	87.7448	123.481	146.126	137.066	106.468	135.558	-0.343245	0.255352	0.999964	TANGO6	16	68843604	69085180	+	6839	protein_coding	transport and golgi organization 6 homolog [Source:HGNC Symbol;Acc:HGNC:25749]	-
ENSG00000261879	5.02452	8.21427	0.974942	3.68601	10.6059	17.1332	4.73791	10.475	-1.10702	0.255575	0.999964	AC087500.1	17	5192084	5248069	+	2324	antisense	uncharacterized LOC100130950 [Source:NCBI gene;Acc:100130950]	-
ENSG00000273032	7.03433	29.1233	45.8223	1.843	24.7471	14.6856	27.3266	13.7586	1.00499	0.255638	0.999964	DGCR9	22	18970525	19031242	+	4911	processed_transcript	DiGeorge syndrome critical region gene 9 [Source:HGNC Symbol;Acc:HGNC:17227]	-
ENSG00000170891	0	1.4935	0	2.76451	3.5353	1.2238	0.497835	2.50787	-2.20858	0.255662	0.999964	CYTL1	4	5014586	5019472	-	1003	protein_coding	cytokine like 1 [Source:HGNC Symbol;Acc:HGNC:24435]	-
ENSG00000049246	38.1864	19.4156	23.3986	47.9181	45.959	24.476	27.0002	39.451	-0.560031	0.255765	0.999964	PER3	1	7784320	7845177	+	8099	protein_coding	period circadian regulator 3 [Source:HGNC Symbol;Acc:HGNC:8847]	-
ENSG00000137960	5.02452	2.24026	0	0.921502	0	0	2.42159	0.307167	2.61685	0.256128	0.999964	GIPC2	1	77979542	78138449	+	3973	protein_coding	GIPC PDZ domain containing family member 2 [Source:HGNC Symbol;Acc:HGNC:18177]	-
ENSG00000170180	12.0589	0.746752	11.6993	2.76451	2.35687	4.8952	8.1683	3.33886	1.28337	0.256194	0.999964	GYPA	4	144109303	144140786	-	4286	protein_coding	glycophorin A (MNS blood group) [Source:HGNC Symbol;Acc:HGNC:4702]	-
ENSG00000238072	37.1815	41.0714	48.7471	46.0751	54.208	70.9804	42.3333	57.0878	-0.426624	0.256203	0.999964	AC009244.1	7	129410113	129410370	-	258	processed_pseudogene	cell division cycle 26 homolog (S. cerevisiae) (CDC26) pseudogene	-
ENSG00000244490	6.02943	14.935	10.7244	7.37202	4.71374	4.8952	10.5629	5.66032	0.898048	0.256338	0.999964	RWDD4P1	7	105301522	105302086	+	565	processed_pseudogene	RWD domain containing 4 pseudogene 1 [Source:HGNC Symbol;Acc:HGNC:23753]	-
ENSG00000258461	37.1815	32.8571	39.9726	33.1741	22.3903	22.0284	36.6704	25.8642	0.490681	0.256454	0.999964	AC012651.1	15	42348103	42412317	+	4670	protein_coding	novel transcript	-
ENSG00000253180	4.01962	2.24026	5.84965	1.843	1.17843	1.2238	4.03651	1.41508	1.47966	0.256592	0.999964	AC104986.1	8	99003407	99003842	-	436	processed_pseudogene	ubiquitin-conjugating enzyme E2 variant 1 (UBE2V1) pseudogene	-
ENSG00000215493	3.01471	6.72077	5.84965	3.68601	1.17843	1.2238	5.19504	2.02941	1.31899	0.256669	0.999964	AC007731.2	22	20450122	20451824	+	1703	processed_pseudogene	kelch-like 12 (Drosophila) (KLH12) pseudogene	-
ENSG00000272821	298.457	384.577	259.334	222.082	316.999	203.151	314.123	247.411	0.346169	0.256696	0.999964	U62317.2	22	50523926	50524780	+	855	antisense	novel transcript, antisense to SCO2	-
ENSG00000142731	20.0981	20.1623	11.6993	17.5085	7.07061	4.8952	17.3199	9.82478	0.792265	0.256743	0.999964	PLK4	4	127880861	127899195	+	4482	protein_coding	polo like kinase 4 [Source:HGNC Symbol;Acc:HGNC:11397]	-
ENSG00000205930	12.0589	13.4415	7.79953	2.76451	7.07061	8.56659	11.1	6.1339	0.887571	0.256784	0.999964	C21orf62-AS1	21	32772100	32893735	+	3504	antisense	C21orf62 antisense RNA 1 [Source:HGNC Symbol;Acc:HGNC:1290]	-
ENSG00000250980	0	0.746752	0.974942	0	4.71374	3.6714	0.573898	2.79505	-2.23829	0.256853	0.999964	AC113155.1	4	152796063	152796831	-	769	processed_pseudogene	NSA2 ribosome biogenesis homolog (S. cerevisiae) (NSA2) pseudogene	-
ENSG00000248227	7.03433	0.746752	0	0.921502	0	0	2.5937	0.307167	2.70685	0.256921	0.999964	LINC02513	4	38366914	38385759	+	500	lincRNA	long intergenic non-protein coding RNA 2513 [Source:HGNC Symbol;Acc:HGNC:53502]	-
ENSG00000092439	400.957	456.266	383.152	482.867	503.192	485.848	413.458	490.636	-0.245959	0.256961	0.999964	TRPM7	15	50552473	50686815	-	12398	protein_coding	transient receptor potential cation channel subfamily M member 7 [Source:HGNC Symbol;Acc:HGNC:17994]	-
ENSG00000254910	54.2649	73.9285	73.1206	23.0376	65.9923	52.6234	67.1047	47.2178	0.517672	0.257516	0.999964	AC136475.2	11	310139	311141	-	392	antisense	novel transcript	-
ENSG00000069764	3.01471	0.746752	0.974942	0	0	0	1.5788	0	2.95383	0.257522	0.999964	PLA2G10	16	14672545	14694669	-	1116	protein_coding	phospholipase A2 group X [Source:HGNC Symbol;Acc:HGNC:9029]	-
ENSG00000007384	3.01471	0.746752	0.974942	0	0	0	1.5788	0	2.95383	0.257522	0.999964	RHBDF1	16	58059	76355	-	4914	protein_coding	rhomboid 5 homolog 1 [Source:HGNC Symbol;Acc:HGNC:20561]	-
ENSG00000163352	3.01471	0.746752	0.974942	0	0	0	1.5788	0	2.95383	0.257522	0.999964	LENEP	1	154993586	154994315	+	730	protein_coding	lens epithelial protein [Source:HGNC Symbol;Acc:HGNC:14429]	-
ENSG00000272170	3.01471	0.746752	0.974942	0	0	0	1.5788	0	2.95383	0.257522	0.999964	AL355385.1	6	43074331	43074739	-	409	antisense	novel transcript, antisense to KLC4	-
ENSG00000280294	3.01471	0.746752	0.974942	0	0	0	1.5788	0	2.95383	0.257522	0.999964	AC011008.2	8	10856085	10859436	-	3352	TEC	TEC	-
ENSG00000196074	92.4512	73.9285	58.4965	50.6826	71.8845	45.2806	74.9587	55.9492	0.422657	0.257583	0.999964	SYCP2	20	59863563	59933655	-	6466	protein_coding	synaptonemal complex protein 2 [Source:HGNC Symbol;Acc:HGNC:11490]	-
ENSG00000132849	103.505	124.708	140.392	82.0137	88.3826	118.709	122.868	96.3683	0.354328	0.257586	0.999964	PATJ	1	61742406	62178675	+	11990	protein_coding	PATJ, crumbs cell polarity complex component [Source:HGNC Symbol;Acc:HGNC:28881]	-
ENSG00000253269	1.0049	0.746752	0	0	3.5353	4.8952	0.583886	2.81017	-2.23253	0.257667	0.999964	AC008680.1	5	169772966	169779365	-	283	antisense	novel transcript	-
ENSG00000101452	70.3433	94.0908	59.4714	83.8567	115.487	94.2325	74.6352	97.8586	-0.383943	0.257791	0.999964	DHX35	20	38962299	39039723	+	4930	protein_coding	DEAH-box helicase 35 [Source:HGNC Symbol;Acc:HGNC:15861]	-
ENSG00000144395	2.00981	11.948	0.974942	0.921502	0	3.6714	4.9776	1.53097	1.74997	0.257881	0.999964	CCDC150	2	196639554	196763490	+	9683	protein_coding	coiled-coil domain containing 150 [Source:HGNC Symbol;Acc:HGNC:26834]	-
ENSG00000251578	1.0049	0	0.974942	2.76451	5.89217	0	0.659949	2.88556	-2.19177	0.257885	0.999964	TRBV21-1	7	142636924	142637384	+	348	TR_V_pseudogene	T cell receptor beta variable 21-1 (pseudogene) [Source:HGNC Symbol;Acc:HGNC:12198]	-
ENSG00000224546	2.00981	15.6818	7.79953	7.37202	31.8177	12.238	8.49705	17.1426	-0.983826	0.257976	0.999964	EIF4BP3	9	96146007	96147856	+	1850	processed_pseudogene	eukaryotic translation initiation factor 4B pseudogene 3 [Source:HGNC Symbol;Acc:HGNC:37936]	-
ENSG00000188536	1.26714e+06	735035	1.30843e+06	765457	1.76668e+06	2.01557e+06	1.10354e+06	1.5159e+06	-0.458046	0.258021	0.999964	HBA2	16	172876	173710	+	827	protein_coding	hemoglobin subunit alpha 2 [Source:HGNC Symbol;Acc:HGNC:4824]	-
ENSG00000279071	0	2.24026	4.87471	0	1.17843	0	2.37165	0.392812	2.59113	0.258096	0.999964	AC073592.3	12	124537844	124539677	+	1834	TEC	novel transcript	-
ENSG00000247828	58.2845	44.0584	39.9726	34.0956	37.7099	33.0426	47.4385	34.9494	0.438981	0.258152	0.999964	TMEM161B-AS1	5	88268895	88436685	+	4439	antisense	TMEM161B antisense RNA 1 [Source:HGNC Symbol;Acc:HGNC:43839]	-
ENSG00000272106	32.157	96.331	91.6445	23.0376	60.1002	61.19	73.3775	48.1092	0.618487	0.258235	0.999964	AL691432.2	1	1613758	1615795	-	2038	antisense	artifact	-
ENSG00000196517	12.0589	24.6428	22.4237	12.901	37.7099	45.2806	19.7084	31.9638	-0.680998	0.258261	0.999964	SLC6A9	1	43991500	44031467	-	5159	protein_coding	solute carrier family 6 member 9 [Source:HGNC Symbol;Acc:HGNC:11056]	-
ENSG00000279662	1.0049	4.48051	4.87471	0.921502	1.17843	1.2238	3.45338	1.10791	1.66192	0.258307	0.999964	AC131649.2	16	10445309	10449747	-	4439	TEC	TEC	-
ENSG00000150594	4.01962	3.73376	12.6742	1.843	3.5353	3.6714	6.80921	3.01657	1.18495	0.258381	0.999964	ADRA2A	10	111077163	111080907	+	3745	protein_coding	adrenoceptor alpha 2A [Source:HGNC Symbol;Acc:HGNC:281]	-
ENSG00000204130	55.2698	58.9934	48.7471	67.2697	86.0257	59.9662	54.3368	71.0872	-0.385034	0.258426	0.999964	RUFY2	10	68341107	68407294	-	8137	protein_coding	RUN and FYVE domain containing 2 [Source:HGNC Symbol;Acc:HGNC:19761]	-
ENSG00000108474	59.2894	58.2467	54.5967	32.2526	53.0296	44.0568	57.3776	43.113	0.419834	0.258487	0.999964	PIGL	17	16217191	16351797	+	6162	protein_coding	phosphatidylinositol glycan anchor biosynthesis class L [Source:HGNC Symbol;Acc:HGNC:8966]	-
ENSG00000279148	11.054	7.46752	7.79953	2.76451	3.5353	7.34279	8.77367	4.54754	0.966677	0.258555	0.999964	AC126474.1	12	100026248	100027540	-	1293	TEC	TEC	-
ENSG00000162783	1388.78	1796.69	1089.01	1145.43	2512.42	1989.9	1424.82	1882.58	-0.401415	0.258574	0.999964	IER5	1	181088712	181092899	+	4188	protein_coding	immediate early response 5 [Source:HGNC Symbol;Acc:HGNC:5393]	-
ENSG00000107014	0	0.746752	1.94988	4.60751	3.5353	1.2238	0.898879	3.12221	-1.81455	0.258739	0.999964	RLN2	9	5299868	5304969	-	1278	protein_coding	relaxin 2 [Source:HGNC Symbol;Acc:HGNC:10027]	-
ENSG00000226758	2.00981	0	0	3.68601	0	6.119	0.669937	3.26834	-2.34756	0.258801	0.999964	DISC1-IT1	1	231925834	231945233	+	762	sense_intronic	DISC1 intronic transcript 1 [Source:HGNC Symbol;Acc:HGNC:41325]	-
ENSG00000229358	14.0687	26.1363	12.6742	7.37202	17.6765	6.119	17.6264	10.3892	0.78013	0.258902	0.999964	DPY19L1P1	7	32580949	32761787	-	2594	unprocessed_pseudogene	DPY19L1 pseudogene 1 [Source:HGNC Symbol;Acc:HGNC:22395]	-
ENSG00000275966	0	1.4935	0.974942	0.921502	3.5353	4.8952	0.822815	3.11733	-1.84679	0.258955	0.999964	AC110285.6	17	81345476	81345966	-	491	lincRNA	novel transcript	-
ENSG00000176761	4.01962	3.73376	0.974942	0	1.17843	1.2238	2.90944	0.800745	1.9374	0.25902	0.999964	ZNF285B	19	44467641	44473227	+	1767	unprocessed_pseudogene	zinc finger protein 285B (pseudogene) [Source:HGNC Symbol;Acc:HGNC:33262]	-
ENSG00000114021	84.412	79.9025	86.7698	81.0922	139.055	105.247	83.6948	108.465	-0.371113	0.259083	0.999964	NIT2	3	100334701	100361635	+	9264	protein_coding	nitrilase family member 2 [Source:HGNC Symbol;Acc:HGNC:29878]	-
ENSG00000180764	3.01471	2.98701	0.974942	11.058	2.35687	3.6714	2.32555	5.69543	-1.3058	0.259183	0.999964	PIPSL	10	93958191	93961540	-	3350	transcribed_processed_pseudogene	PIP5K1A and PSMD4-like, pseudogene [Source:HGNC Symbol;Acc:HGNC:23733]	-
ENSG00000207736	5.02452	2.98701	7.79953	3.68601	1.17843	1.2238	5.27036	2.02941	1.31958	0.259206	0.999964	MIR657	17	81125276	81125373	-	98	miRNA	microRNA 657 [Source:HGNC Symbol;Acc:HGNC:32913]	-
ENSG00000129480	51.2501	54.5129	29.2483	35.9386	34.1746	25.6998	45.0038	31.9377	0.494162	0.259429	0.999964	DTD2	14	31446036	31457510	-	2971	protein_coding	D-tyrosyl-tRNA deacylase 2 (putative) [Source:HGNC Symbol;Acc:HGNC:20277]	-
ENSG00000272871	2.00981	2.98701	2.92483	1.843	8.24904	8.56659	2.64055	6.21955	-1.20709	0.259696	0.999964	AL159169.2	9	14588797	14590065	-	1269	lincRNA	novel transcript	-
ENSG00000107371	185.907	137.402	108.219	232.219	154.375	171.332	143.843	185.975	-0.373626	0.260301	0.999964	EXOSC3	9	37766978	37801437	-	3023	protein_coding	exosome component 3 [Source:HGNC Symbol;Acc:HGNC:17944]	-
ENSG00000131697	95.466	169.513	174.515	114.266	116.665	107.694	146.498	112.875	0.377796	0.260345	0.999964	NPHP4	1	5862811	5992473	-	13167	protein_coding	nephrocystin 4 [Source:HGNC Symbol;Acc:HGNC:19104]	-
ENSG00000227782	4.01962	3.73376	6.82459	1.843	3.5353	0	4.85932	1.79277	1.42377	0.260351	0.999964	AC002553.1	17	16040472	16041273	+	802	antisense	novel transcript, antisense to NCOR1	-
ENSG00000205903	1395.81	1890.78	2258.94	1172.15	1494.26	1758.6	1848.51	1475	0.326031	0.260403	0.999964	ZNF316	7	6637322	6656432	+	5811	protein_coding	zinc finger protein 316 [Source:HGNC Symbol;Acc:HGNC:13843]	-
ENSG00000180423	38.1864	16.4285	36.0728	49.7611	45.959	34.2664	30.2293	43.3288	-0.533829	0.260525	0.999964	HARBI1	11	46602861	46617909	-	2662	protein_coding	harbinger transposase derived 1 [Source:HGNC Symbol;Acc:HGNC:26522]	-
ENSG00000236540	81.3973	92.5973	162.815	86.6212	83.6689	81.9945	112.27	84.0949	0.414926	0.260549	0.999964	AC006547.1	22	20058030	20070569	-	2267	antisense	novel transcript, antisense to C22orf25	-
ENSG00000177098	1.0049	0.746752	2.92483	6.45052	3.5353	2.4476	1.55883	4.14447	-1.45515	0.260675	0.999964	SCN4B	11	118133377	118152888	-	5649	protein_coding	sodium voltage-gated channel beta subunit 4 [Source:HGNC Symbol;Acc:HGNC:10592]	-
ENSG00000160049	138.677	152.337	144.291	143.754	202.691	194.584	145.102	180.343	-0.310159	0.260811	0.999964	DFFA	1	10456522	10472526	-	6622	protein_coding	DNA fragmentation factor subunit alpha [Source:HGNC Symbol;Acc:HGNC:2772]	-
ENSG00000245648	16.0785	29.1233	21.4487	10.1365	50.6727	50.1758	22.2168	36.995	-0.720741	0.260869	0.999964	AC022075.1	12	10363769	10398506	+	2830	antisense	uncharacterized LOC101928100 [Source:NCBI gene;Acc:101928100]	-
ENSG00000120756	6.02943	2.98701	0.974942	11.058	7.07061	3.6714	3.33046	7.26668	-1.14896	0.260942	0.999964	PLS1	3	142596387	142713664	+	5294	protein_coding	plastin 1 [Source:HGNC Symbol;Acc:HGNC:9090]	-
ENSG00000166793	32.157	25.3896	18.5239	18.43	43.6021	53.8472	25.3568	38.6264	-0.598265	0.261022	0.999964	YPEL4	11	57645087	57649944	-	4460	protein_coding	yippee like 4 [Source:HGNC Symbol;Acc:HGNC:18328]	-
ENSG00000163501	1.0049	0	4.87471	0	0	0	1.95987	0	3.2666	0.261066	0.999964	IHH	2	219054420	219060467	-	2023	protein_coding	indian hedgehog [Source:HGNC Symbol;Acc:HGNC:5956]	-
ENSG00000225345	0	7.46752	0	0	0	0	2.48917	0	3.63539	0.261112	0.999964	SNX18P3	9	38566260	38568211	-	1952	transcribed_unprocessed_pseudogene	sorting nexin 18 pseudogene 3 [Source:HGNC Symbol;Acc:HGNC:39611]	-
ENSG00000167014	6.02943	8.96103	3.89977	2.76451	3.5353	2.4476	6.29674	2.9158	1.12462	0.261126	0.999964	TERB2	15	44956702	44979229	+	1487	protein_coding	telomere repeat binding bouquet formation protein 2 [Source:HGNC Symbol;Acc:HGNC:28520]	-
ENSG00000198648	180.883	175.487	110.168	194.437	232.152	170.108	155.513	198.899	-0.35396	0.261195	0.999964	STK39	2	167954020	168248141	-	4247	protein_coding	serine/threonine kinase 39 [Source:HGNC Symbol;Acc:HGNC:17717]	-
ENSG00000143995	74.363	75.422	127.717	51.6041	77.7767	77.0993	92.5008	68.8267	0.429194	0.261212	0.999964	MEIS1	2	66433452	66573869	+	10934	protein_coding	Meis homeobox 1 [Source:HGNC Symbol;Acc:HGNC:7000]	Homeobox
ENSG00000261594	1.0049	0.746752	2.92483	0	0	0	1.55883	0	2.93825	0.261265	0.999964	TPBGL	11	75240905	75243697	+	2793	protein_coding	trophoblast glycoprotein like [Source:HGNC Symbol;Acc:HGNC:44159]	-
ENSG00000234476	1.0049	0.746752	2.92483	0	0	0	1.55883	0	2.93825	0.261265	0.999964	AC092811.1	1	225447243	225465343	-	992	sense_intronic	novel transcript	-
ENSG00000261527	1.0049	0.746752	2.92483	0	0	0	1.55883	0	2.93825	0.261265	0.999964	AC026464.5	16	69443240	69444290	-	722	processed_pseudogene	transmembrane protein 111 (TMEM111) pseudogene	-
ENSG00000233217	1.0049	0.746752	2.92483	0	0	0	1.55883	0	2.93825	0.261265	0.999964	MROH3P	1	200917460	200966668	+	3061	transcribed_unitary_pseudogene	maestro heat like repeat family member 3, pseudogene [Source:HGNC Symbol;Acc:HGNC:33122]	-
ENSG00000264270	1.0049	0.746752	2.92483	0	0	0	1.55883	0	2.93825	0.261265	0.999964	AC087749.1	17	75683543	75684799	-	637	antisense	novel transcript, antisense to SAP30BP	-
ENSG00000224727	1.0049	0.746752	2.92483	0	0	0	1.55883	0	2.93825	0.261265	0.999964	FCF1P7	1	243267257	243268119	-	558	processed_pseudogene	FCF1 pseudogene 7 [Source:HGNC Symbol;Acc:HGNC:44619]	-
ENSG00000253982	315.54	245.681	426.05	226.69	590.396	540.919	329.09	452.668	-0.459446	0.261707	0.999964	AC100810.1	8	1761990	1764502	-	1322	antisense	uncharacterized LOC101927752 [Source:NCBI gene;Acc:101927752]	-
ENSG00000272583	0	5.22726	1.94988	6.45052	5.89217	6.119	2.39238	6.1539	-1.30977	0.262048	0.999964	AL592494.3	1	121518366	121518829	-	464	lincRNA	novel transcript	-
ENSG00000180694	110.54	138.149	96.5192	155.734	161.446	119.932	115.069	145.704	-0.338829	0.262052	0.999964	TMEM64	8	90621995	90791632	-	5870	protein_coding	transmembrane protein 64 [Source:HGNC Symbol;Acc:HGNC:25441]	-
ENSG00000211699	24.1177	15.6818	22.4237	25.8021	20.0334	47.7282	20.7411	31.1879	-0.59012	0.262201	0.999964	TRGV3	7	38358512	38359162	-	537	TR_V_gene	T cell receptor gamma variable 3 [Source:HGNC Symbol;Acc:HGNC:12288]	-
ENSG00000162433	7.03433	8.96103	12.6742	4.60751	7.07061	3.6714	9.55653	5.11651	0.903088	0.262206	0.999964	AK4	1	65147549	65232145	+	7578	protein_coding	adenylate kinase 4 [Source:HGNC Symbol;Acc:HGNC:363]	-
ENSG00000003436	17.0834	14.935	13.6492	4.60751	17.6765	2.4476	15.2225	8.24388	0.894437	0.262354	0.999964	TFPI	2	187464230	187565760	-	11714	protein_coding	tissue factor pathway inhibitor [Source:HGNC Symbol;Acc:HGNC:11760]	-
ENSG00000106070	247.207	76.1687	55.5717	376.894	127.271	111.366	126.316	205.177	-0.703388	0.262354	0.999964	GRB10	7	50590063	50793462	-	9795	protein_coding	growth factor receptor bound protein 10 [Source:HGNC Symbol;Acc:HGNC:4564]	-
ENSG00000217165	25.1226	28.3766	26.3234	26.7236	10.6059	14.6856	26.6075	17.3384	0.601092	0.262476	0.999964	ANKRD18EP	6	39110321	39112952	+	2632	processed_pseudogene	ankyrin repeat domain 18E, pseudogene [Source:HGNC Symbol;Acc:HGNC:43609]	-
ENSG00000275734	1.0049	2.98701	1.94988	0	0	1.2238	1.9806	0.407933	2.34339	0.262636	0.999964	AC010538.1	16	89671568	89685304	+	3077	sense_overlapping	novel transcript, sense overlapping CDK10	-
ENSG00000197603	46.2256	69.4479	49.722	79.2492	64.8139	73.4279	55.1319	72.497	-0.39045	0.26274	0.999964	CPLANE1	5	37106228	37249428	-	15146	protein_coding	ciliogenesis and planar polarity effector 1 [Source:HGNC Symbol;Acc:HGNC:25801]	-
[truncated: 24,292 more rows]
