# Supplementary material for: Immune and inflammation: related factor alterations as biomarkers for predicting prognosis and responsiveness to PD-1 monoclonal antibodies in cervical cancer
Source: Discov Oncol. 2022 Sep 28;13:96. doi: 10.1007/s12672-022-00560-8 (PMC9519820; doi:10.1007/s12672-022-00560-8)
Supplement: Supplementary file 5 — Additional file 5 [file 12672_2022_560_MOESM5_ESM.xlsx]

## Sheet: PD1_sensitive_deg_LogFC
gene_id	PR_PD1_after	PR_PD1_before	log2FoldChange	pvalue	padj	gene_name	gene_chr	gene_start	gene_end	gene_strand	gene_length	gene_biotype	gene_description	tf_family
ENSG00000169627	7.0576	180.622	-4.65004	1.75939e-14	3.80627e-10	BOLA2B	16	30192934	30194306	-	1365	protein_coding	bolA family member 2B [Source:HGNC Symbol;Acc:HGNC:32479]	-
ENSG00000205609	15.7069	172.991	-3.44925	1.34656e-10	1.45657e-06	EIF3CL	16	28379579	28403879	-	3091	protein_coding	eukaryotic translation initiation factor 3 subunit C like [Source:HGNC Symbol;Acc:HGNC:26347]	-
ENSG00000268350	44.0129	1.29429	4.98592	2.67252e-07	0.00144543	FAM156A	X	52926402	52995472	-	6608	protein_coding	family with sequence similarity 156 member A [Source:HGNC Symbol;Acc:HGNC:30114]	-
ENSG00000213934	33.0051	172.991	-2.38466	1.55368e-06	0.00672248	HBG1	11	5248079	5249859	-	1659	protein_coding	hemoglobin subunit gamma 1 [Source:HGNC Symbol;Acc:HGNC:4831]	-
ENSG00000228327	90.4031	14.0122	2.68172	4.13276e-06	0.0149014	AL669831.1	1	725885	778626	-	6432	transcribed_unprocessed_pseudogene	general transcription factor IIi (GTF2I) pseudogene	-
ENSG00000231731	31.4325	1.29429	4.50208	1.47133e-05	0.0454725	AC010976.1	2	127455394	127514623	+	5510	antisense	novel transcript, antisense to IWS1	-
ENSG00000233270	6.27128	45.8081	-2.83996	1.86809e-05	0.0505177	SNRPEP4	19	5576660	5576938	-	279	processed_pseudogene	small nuclear ribonucleoprotein polypeptide E pseudogene 4 [Source:HGNC Symbol;Acc:HGNC:43446]	-
ENSG00000241945	3.91229	35.6334	-3.14024	3.14646e-05	0.0756339	PWP2	21	44107290	44131181	+	6922	protein_coding	PWP2, small subunit processome component [Source:HGNC Symbol;Acc:HGNC:9711]	-
ENSG00000196656	72.3188	269.65	-1.89639	3.59142e-05	0.0776968	AC004057.1	4	113214046	113217170	-	498	transcribed_processed_pseudogene	ribosomal protein S26 (RPS26) pseudogene	-
ENSG00000215630	23.5697	1.38778e-17	7.60871	4.95961e-05	0.097542	GUSBP9	5	71197646	71208130	-	584	unprocessed_pseudogene	glucuronidase, beta pseudogene 9 [Source:HGNC Symbol;Acc:HGNC:42323]	-
ENSG00000283050	21.9971	1.38778e-17	7.5097	7.35111e-05	0.125705	GTF2IP12	4	119407967	119454638	-	5530	transcribed_unprocessed_pseudogene	general transcription factor IIi pseudogene 12 [Source:HGNC Symbol;Acc:HGNC:51723]	-
ENSG00000228863	17.2794	1.38778e-17	7.16394	7.55368e-05	0.125705	AL121985.1	1	160670778	160699761	+	4121	antisense	novel transcript, antisense to CD48	-
ENSG00000198237	1.38778e-17	17.8277	-7.20538	0.000120499	0.173792	AC131392.1	5	69875271	69920867	+	633	unprocessed_pseudogene	glucuronidase, beta (GUSB) pseudogene	-
ENSG00000196565	19.6383	83.963	-2.08754	0.000138125	0.186762	HBG2	11	5253190	5505605	-	869	protein_coding	hemoglobin subunit gamma 2 [Source:HGNC Symbol;Acc:HGNC:4832]	-
ENSG00000280063	40.8678	6.38119	2.66169	0.00019293	0.245521	AC012676.5	16	4346694	4348648	-	1955	TEC	tec	-
ENSG00000275964	34.5776	3.83762	3.14051	0.000211448	0.254137	AL355001.2	13	19863858	19865048	+	1191	lincRNA	novel transcript	-
ENSG00000204410	14.1343	1.38778e-17	6.87666	0.000315208	0.339106	MSH5	6	31739948	31762834	+	6234	protein_coding	mutS homolog 5 [Source:HGNC Symbol;Acc:HGNC:7328]	-
ENSG00000166839	77.8227	19.0995	2.02176	0.000323062	0.339106	ANKDD1A	15	64911902	64958700	+	5042	protein_coding	ankyrin repeat and death domain containing 1A [Source:HGNC Symbol;Acc:HGNC:28002]	-
ENSG00000242588	62.0972	14.0122	2.14089	0.000398109	0.339106	AC108010.1	7	128574751	128626473	+	1552	processed_transcript	novel transcript	-
ENSG00000116032	37.7227	6.38119	2.54657	0.000404469	0.339106	GRIN3B	19	1000419	1009732	+	3281	protein_coding	glutamate ionotropic receptor NMDA type subunit 3B [Source:HGNC Symbol;Acc:HGNC:16768]	-
ENSG00000273855	25.1423	2.56592	3.24584	0.000419448	0.339106	AC020658.5	15	40285468	40285909	-	442	sense_intronic	novel transcript, sense intronic to PLCB2	-
ENSG00000177469	3.91229	26.7306	-2.72684	0.000419448	0.339106	CAVIN1	17	42402452	42423517	-	3828	protein_coding	caveolae associated protein 1 [Source:HGNC Symbol;Acc:HGNC:9688]	-
ENSG00000237094	76.2502	19.0995	1.99236	0.000427894	0.339106	AL732372.2	1	365389	522928	-	6204	transcribed_unprocessed_pseudogene	pseudogene similar to part of septin 14 SEPT14	-
ENSG00000229873	21.2109	1.29429	3.93771	0.000506526	0.339106	OGFR-AS1	20	62800627	62805587	-	668	antisense	OGFR antisense RNA 1 [Source:HGNC Symbol;Acc:HGNC:40724]	-
ENSG00000152503	21.2109	1.29429	3.93771	0.000506526	0.339106	TRIM36	5	115124762	115180546	-	6113	protein_coding	tripartite motif containing 36 [Source:HGNC Symbol;Acc:HGNC:16280]	-
ENSG00000211973	2.33955	22.9151	-3.21396	0.000506526	0.339106	IGHV1-69	14	106714684	106715181	-	412	IG_V_gene	immunoglobulin heavy variable 1-69 [Source:HGNC Symbol;Acc:HGNC:5558]	-
ENSG00000230155	13.348	1.38778e-17	6.79492	0.000517265	0.339106	FO393401.1	20	35476203	35490982	-	839	antisense	uncharacterized LOC102725201 [Source:NCBI gene;Acc:102725201]	-
ENSG00000259326	13.348	1.38778e-17	6.79492	0.000517265	0.339106	AC116158.1	15	38502853	38504981	+	2129	antisense	novel transcript, antisense to RASGRP1	-
ENSG00000089723	13.348	1.38778e-17	6.79492	0.000517265	0.339106	OTUB2	14	94026329	94048930	+	4252	protein_coding	OTU deubiquitinase, ubiquitin aldehyde binding 2 [Source:HGNC Symbol;Acc:HGNC:20351]	-
ENSG00000259918	1.38778e-17	15.284	-6.98461	0.000517265	0.339106	NDUFA5P11	16	47598654	47598996	-	343	processed_pseudogene	NADH:ubiquinone oxidoreductase subunit A5 pseudogene 11 [Source:HGNC Symbol;Acc:HGNC:48853]	-
ENSG00000177508	1.38778e-17	15.284	-6.98461	0.000517265	0.339106	IRX3	16	54283304	54286763	-	2911	protein_coding	iroquois homeobox 3 [Source:HGNC Symbol;Acc:HGNC:14360]	Homeobox
ENSG00000284931	111.632	324.338	-1.53738	0.000592315	0.376886	AC104389.5	11	5248270	5254783	-	651	protein_coding	novel protein	-
ENSG00000106366	44.7992	8.92483	2.31609	0.000634842	0.392405	SERPINE1	7	101127089	101139266	+	3190	protein_coding	serpin family E member 1 [Source:HGNC Symbol;Acc:HGNC:8583]	-
ENSG00000150594	2.33955	21.6432	-3.13194	0.000739506	0.425415	ADRA2A	10	111077163	111080907	+	3745	protein_coding	adrenoceptor alpha 2A [Source:HGNC Symbol;Acc:HGNC:281]	-
ENSG00000134369	71.5325	19.0995	1.90039	0.00075494	0.425415	NAV1	1	201622885	201826969	+	22453	protein_coding	neuron navigator 1 [Source:HGNC Symbol;Acc:HGNC:15989]	-
ENSG00000211676	12.5617	1.38778e-17	6.70827	0.00085757	0.425415	IGLJ2	22	22899481	22899655	+	175	IG_J_gene	immunoglobulin lambda joining 2 [Source:HGNC Symbol;Acc:HGNC:5864]	-
ENSG00000126467	0.766981	14.0122	-3.95845	0.00085757	0.425415	TSKS	19	49739753	49763330	-	2391	protein_coding	testis specific serine kinase substrate [Source:HGNC Symbol;Acc:HGNC:30719]	-
ENSG00000163126	12.5617	1.38778e-17	6.70827	0.00085757	0.425415	ANKRD23	2	96824526	96857934	-	4116	protein_coding	ankyrin repeat domain 23 [Source:HGNC Symbol;Acc:HGNC:24470]	-
ENSG00000279700	12.5617	1.38778e-17	6.70827	0.00085757	0.425415	AC131212.2	12	132565071	132566425	+	1355	TEC	novel transcript	-
ENSG00000168453	0.766981	14.0122	-3.95845	0.00085757	0.425415	HR	8	22114415	22133384	-	8784	protein_coding	HR, lysine demethylase and nuclear receptor corepressor [Source:HGNC Symbol;Acc:HGNC:5172]	-
ENSG00000187902	1.55316	17.8277	-3.40362	0.000884859	0.425415	SHISA7	19	55428740	55442863	-	6083	protein_coding	shisa family member 7 [Source:HGNC Symbol;Acc:HGNC:35409]	-
ENSG00000275801	1.55316	17.8277	-3.40362	0.000884859	0.425415	AL121985.3	1	160775954	160776608	-	523	unprocessed_pseudogene	SLAM family member 9 (SLAMF9) pseudogene	-
ENSG00000258634	59.7384	15.284	1.96065	0.00088988	0.425415	AL160006.1	1	110058340	110062555	+	4216	antisense	novel transcript, antisense to ALX3	-
ENSG00000244734	3.21354e+06	8.39993e+06	-1.38622	0.000904552	0.425415	HBB	11	5225464	5229395	-	1304	protein_coding	hemoglobin subunit beta [Source:HGNC Symbol;Acc:HGNC:4827]	-
ENSG00000250067	19.6383	1.29429	3.82734	0.00108459	0.481584	YJEFN3	19	19528861	19537581	+	2959	protein_coding	YjeF N-terminal domain containing 3 [Source:HGNC Symbol;Acc:HGNC:24785]	-
ENSG00000184923	18.852	1.29429	3.76881	0.00108459	0.481584	NUTM2A	10	87225448	87236908	+	5082	protein_coding	NUT family member 2A [Source:HGNC Symbol;Acc:HGNC:23438]	-
ENSG00000224177	33.0051	103.04	-1.63774	0.00109076	0.481584	LINC00570	2	11393981	11403077	+	1650	lincRNA	long intergenic non-protein coding RNA 570 [Source:HGNC Symbol;Acc:HGNC:43717]	-
ENSG00000178773	7.0576	33.0898	-2.20505	0.00115274	0.498768	CPNE7	16	89575768	89597246	+	3048	protein_coding	copine 7 [Source:HGNC Symbol;Acc:HGNC:2320]	-
ENSG00000240527	41.6541	8.92483	2.21141	0.00120867	0.509644	AL365273.1	10	95833508	95873758	+	587	sense_intronic	novel transcript, sense intronic to ENTPD1	-
ENSG00000124507	47.158	11.4685	2.03164	0.00131742	0.509644	PACSIN1	6	34466061	34535231	+	4807	protein_coding	protein kinase C and casein kinase substrate in neurons 1 [Source:HGNC Symbol;Acc:HGNC:8570]	-
ENSG00000268575	47.158	11.4685	2.03164	0.00131742	0.509644	AL031282.2	1	1702736	1737688	-	5079	processed_transcript	novel transcript, readthrough between SLC35E2 and CDK11A	-
ENSG00000267575	36.1502	7.653	2.22685	0.00135615	0.509644	AC006504.5	19	27793463	27918863	+	5141	lincRNA	uncharacterized LOC101927151 [Source:NCBI gene;Acc:101927151]	-
ENSG00000178537	219.352	572.345	-1.38297	0.00135789	0.509644	SLC25A20	3	48856931	48898993	-	1982	protein_coding	solute carrier family 25 member 20 [Source:HGNC Symbol;Acc:HGNC:1421]	-
ENSG00000155974	11.7754	1.38778e-17	6.61608	0.00143701	0.509644	GRIP1	12	66347431	67069162	-	6570	protein_coding	glutamate receptor interacting protein 1 [Source:HGNC Symbol;Acc:HGNC:18708]	-
ENSG00000223749	11.7754	1.38778e-17	6.61608	0.00143701	0.509644	MIR503HG	X	134543337	134546632	-	1678	lincRNA	MIR503 host gene [Source:HGNC Symbol;Acc:HGNC:28258]	-
ENSG00000234630	11.7754	1.38778e-17	6.61608	0.00143701	0.509644	AC245060.2	22	22293733	22294794	+	524	lincRNA	novel transcript	-
ENSG00000153558	11.7754	1.38778e-17	6.61608	0.00143701	0.509644	FBXL2	3	33277025	33403662	+	7664	protein_coding	F-box and leucine rich repeat protein 2 [Source:HGNC Symbol;Acc:HGNC:13598]	-
ENSG00000229122	0.766981	12.7403	-3.82219	0.00143701	0.509644	AGBL5-IT1	2	27061038	27061815	+	339	sense_intronic	AGBL5 intronic transcript 1 [Source:HGNC Symbol;Acc:HGNC:41484]	-
ENSG00000249856	1.38778e-17	12.7403	-6.72385	0.00143701	0.509644	AC116337.3	5	74917726	75023928	-	846	lincRNA	novel transcript	-
ENSG00000206177	1023.71	2567.84	-1.32661	0.00158882	0.542284	HBM	16	153892	166768	+	916	protein_coding	hemoglobin subunit mu [Source:HGNC Symbol;Acc:HGNC:4826]	-
ENSG00000260903	18.0657	1.29429	3.70781	0.00159793	0.542284	XKR7	20	31968002	32003387	+	7844	protein_coding	XK related 7 [Source:HGNC Symbol;Acc:HGNC:23062]	-
ENSG00000226321	46.3718	11.4685	2.00746	0.00160424	0.542284	CROCC2	2	240906330	240993311	+	5978	protein_coding	ciliary rootlet coiled-coil, rootletin family member 2 [Source:HGNC Symbol;Acc:HGNC:51677]	-
ENSG00000273142	35.3639	7.653	2.19525	0.00172833	0.543065	AC073335.2	7	66902857	66906297	+	3441	lincRNA	novel transcript	-
ENSG00000116396	66.0286	19.0995	1.78512	0.00179265	0.543065	KCNC4	1	110211343	110283100	+	25042	protein_coding	potassium voltage-gated channel subfamily C member 4 [Source:HGNC Symbol;Acc:HGNC:6236]	-
ENSG00000109063	52.662	14.0122	1.9037	0.00186088	0.543065	MYH3	17	10628526	10657309	-	6684	protein_coding	myosin heavy chain 3 [Source:HGNC Symbol;Acc:HGNC:7573]	-
ENSG00000272155	7.0576	30.5461	-2.09002	0.00199893	0.543065	AC055822.1	8	65714334	65714778	-	445	antisense	novel transcript, antisense to MTFR1	-
ENSG00000171848	16.4932	57.2546	-1.78582	0.00204509	0.543065	RRM2	2	10120698	10131419	+	5323	protein_coding	ribonucleotide reductase regulatory subunit M2 [Source:HGNC Symbol;Acc:HGNC:10452]	-
ENSG00000229152	106.915	35.6334	1.58303	0.00210996	0.543065	ANKRD10-IT1	13	110894639	110899172	-	800	sense_intronic	ANKRD10 intronic transcript 1 [Source:HGNC Symbol;Acc:HGNC:39891]	-
ENSG00000279759	26.7148	3.83762	2.77002	0.00214237	0.543065	AC118344.2	19	40355842	40360606	+	4765	TEC	TEC	-
ENSG00000169877	244.512	611.771	-1.3225	0.00219402	0.543065	AHSP	16	31527864	31528803	+	562	protein_coding	alpha hemoglobin stabilizing protein [Source:HGNC Symbol;Acc:HGNC:18075]	-
ENSG00000204316	34.5776	7.653	2.16294	0.00220539	0.543065	MRPL38	17	75898643	75905413	-	3663	protein_coding	mitochondrial ribosomal protein L38 [Source:HGNC Symbol;Acc:HGNC:14033]	-
ENSG00000152284	17.2794	1.29429	3.64412	0.00236482	0.543065	TCF7L1	2	85133410	85310388	+	4414	protein_coding	transcription factor 7 like 1 [Source:HGNC Symbol;Acc:HGNC:11640]	HMG
ENSG00000280239	17.2794	1.29429	3.64412	0.00236482	0.543065	AC011498.7	19	4448810	4450836	+	2027	TEC	TEC	-
ENSG00000096006	20.4246	2.56592	2.94788	0.00237037	0.543065	CRISP3	6	49727384	49744437	-	2247	protein_coding	cysteine rich secretory protein 3 [Source:HGNC Symbol;Acc:HGNC:16904]	-
ENSG00000088538	20.4246	2.56592	2.94788	0.00237037	0.543065	DOCK3	3	50675241	51384198	+	8755	protein_coding	dedicator of cytokinesis 3 [Source:HGNC Symbol;Acc:HGNC:2989]	-
ENSG00000197815	20.4246	2.56592	2.94788	0.00237037	0.543065	AC122129.1	17	17858227	17860041	+	1815	antisense	novel transcript, antisense to TOM1L2	-
ENSG00000241769	44.0129	11.4685	1.93237	0.00238425	0.543065	LINC00893	X	149527591	149540959	-	3604	antisense	long intergenic non-protein coding RNA 893 [Source:HGNC Symbol;Acc:HGNC:44265]	-
ENSG00000242534	10.9891	1.38778e-17	6.5176	0.00243493	0.543065	IGKV2D-28	2	89959979	89960754	+	402	IG_V_gene	immunoglobulin kappa variable 2D-28 [Source:HGNC Symbol;Acc:HGNC:5799]	-
ENSG00000180846	10.9891	1.38778e-17	6.5176	0.00243493	0.543065	CSNK1G2-AS1	19	1952531	1954586	-	1346	antisense	CSNK1G2 antisense RNA 1 [Source:HGNC Symbol;Acc:HGNC:28604]	-
ENSG00000275022	10.2028	1.38778e-17	6.41189	0.00243493	0.543065	MIR6753	11	68044794	68044957	+	164	miRNA	microRNA 6753 [Source:HGNC Symbol;Acc:HGNC:50255]	-
ENSG00000143869	10.2028	1.38778e-17	6.41189	0.00243493	0.543065	GDF7	2	20666664	20679245	+	9749	protein_coding	growth differentiation factor 7 [Source:HGNC Symbol;Acc:HGNC:4222]	-
ENSG00000143320	10.2028	1.38778e-17	6.41189	0.00243493	0.543065	CRABP2	1	156699606	156705816	-	1100	protein_coding	cellular retinoic acid binding protein 2 [Source:HGNC Symbol;Acc:HGNC:2339]	-
ENSG00000137285	1.38778e-17	11.4685	-6.57337	0.00243493	0.543065	TUBB2B	6	3224261	3231730	-	2194	protein_coding	tubulin beta 2B class IIb [Source:HGNC Symbol;Acc:HGNC:30829]	-
ENSG00000246477	10.2028	1.38778e-17	6.41189	0.00243493	0.543065	AF131216.1	8	11315859	11325429	-	5856	antisense	novel transcript, antisense to MTMR9	-
ENSG00000089163	10.2028	1.38778e-17	6.41189	0.00243493	0.543065	SIRT4	12	120302316	120313249	+	1222	protein_coding	sirtuin 4 [Source:HGNC Symbol;Acc:HGNC:14932]	-
ENSG00000230606	10.9891	1.38778e-17	6.5176	0.00243493	0.543065	AC092683.1	2	97416165	97433527	-	5278	lincRNA	novel transcript	-
ENSG00000280355	10.2028	1.38778e-17	6.41189	0.00243493	0.543065	AL132656.4	10	79681973	79684094	-	2122	TEC	novel transcript	-
ENSG00000273513	10.2028	1.38778e-17	6.41189	0.00243493	0.543065	TBC1D3K	17	37924415	37935365	+	2116	protein_coding	TBC1 domain family member 3K [Source:HGNC Symbol;Acc:HGNC:51245]	-
ENSG00000211665	0.766981	11.4685	-3.6717	0.00243493	0.543065	IGLV3-16	22	22747383	22747921	+	385	IG_V_gene	immunoglobulin lambda variable 3-16 [Source:HGNC Symbol;Acc:HGNC:5901]	-
ENSG00000239763	10.9891	1.38778e-17	6.5176	0.00243493	0.543065	AC009120.1	16	74312609	74313390	-	473	processed_pseudogene	ribosomal protein L21 (RPL21) pseudogene	-
ENSG00000262319	10.9891	1.38778e-17	6.5176	0.00243493	0.543065	AC007952.6	17	19141017	19143689	-	2673	antisense	novel transcript, antisense to GRAPL	-
ENSG00000270977	10.2028	1.38778e-17	6.41189	0.00243493	0.543065	AC015849.5	17	35893707	35911023	-	5749	lincRNA	novel transcript	-
ENSG00000276334	0.766981	11.4685	-3.6717	0.00243493	0.543065	AL133243.2	2	32521927	32523547	+	1621	sense_intronic	novel transcript, sense intronic to BIRC6	-
ENSG00000238184	1.38778e-17	11.4685	-6.57337	0.00243493	0.543065	CD81-AS1	11	2328749	2377992	-	1542	antisense	CD81 antisense RNA 1 [Source:HGNC Symbol;Acc:HGNC:49384]	-
ENSG00000115380	10.9891	1.38778e-17	6.5176	0.00243493	0.543065	EFEMP1	2	55865967	55924139	-	3962	protein_coding	EGF containing fibulin extracellular matrix protein 1 [Source:HGNC Symbol;Acc:HGNC:3218]	-
ENSG00000102870	51.0894	14.0122	1.86009	0.00263887	0.566656	ZNF629	16	30778449	30787202	-	6087	protein_coding	zinc finger protein 629 [Source:HGNC Symbol;Acc:HGNC:29008]	zf-C2H2
ENSG00000205485	28.2874	5.10939	2.44826	0.002639	0.566656	AC004980.1	7	76549360	76627982	+	3110	transcribed_unprocessed_pseudogene	uncharacterized LOC100133091 [Source:NCBI gene;Acc:100133091]	-
ENSG00000111886	28.2874	5.10939	2.44826	0.002639	0.566656	GABRR2	6	89257208	89315299	-	2230	protein_coding	gamma-aminobutyric acid type A receptor rho2 subunit [Source:HGNC Symbol;Acc:HGNC:4091]	-
ENSG00000274012	224.855	553.267	-1.29834	0.00264548	0.566656	RN7SL2	14	49862550	49862849	-	300	misc_RNA	RNA, 7SL, cytoplasmic 2 [Source:HGNC Symbol;Acc:HGNC:23134]	-
ENSG00000285774	18.852	59.7983	-1.6571	0.00282199	0.598538	AL133444.1	14	54684753	54687912	-	1001	lincRNA	uncharacterized LOC729451 [Source:NCBI gene;Acc:729451]	-
ENSG00000273151	53.4482	15.284	1.80053	0.00286303	0.601096	AC073957.3	7	879790	886547	-	6758	antisense	novel transcript, antisense to GET4	-
ENSG00000177380	25.1423	3.83762	2.68297	0.00288962	0.601096	PPFIA3	19	49119389	49151026	+	6451	protein_coding	PTPRF interacting protein alpha 3 [Source:HGNC Symbol;Acc:HGNC:9247]	-
ENSG00000243302	165.099	62.3419	1.40398	0.00299458	0.613826	AC018638.4	7	128651185	128652334	+	1150	processed_pseudogene	novel pseudogene	-
ENSG00000198794	30.6462	6.38119	2.24808	0.00312822	0.613826	SCAMP5	15	74957219	75021496	+	4873	protein_coding	secretory carrier membrane protein 5 [Source:HGNC Symbol;Acc:HGNC:30386]	-
ENSG00000215154	29.86	6.38119	2.21075	0.00312822	0.613826	AC141586.1	16	2603350	2630494	+	2751	transcribed_unprocessed_pseudogene	potassium channel tetramerization domain containing 5 pseudogene [Source:NCBI gene;Acc:652276]	-
ENSG00000279672	21.9971	3.83762	2.49131	0.00314942	0.613826	AP006621.5	11	779617	780755	+	1139	TEC	TEC	-
ENSG00000172232	21.9971	3.83762	2.49131	0.00314942	0.613826	AZU1	19	825097	832018	+	1783	protein_coding	azurocidin 1 [Source:HGNC Symbol;Acc:HGNC:913]	-
ENSG00000125966	22.7834	3.83762	2.54167	0.00314942	0.613826	MMP24	20	35226654	35277000	+	4414	protein_coding	matrix metallopeptidase 24 [Source:HGNC Symbol;Acc:HGNC:7172]	-
ENSG00000285851	22.7834	3.83762	2.54167	0.00314942	0.613826	AL359762.3	1	84498350	84556688	-	2686	processed_transcript	novel transcript	-
ENSG00000143595	73.8913	189.525	-1.35694	0.0032766	0.63291	AQP10	1	154321090	154325325	+	2292	protein_coding	aquaporin 10 [Source:HGNC Symbol;Acc:HGNC:16029]	-
ENSG00000080561	19.6383	2.56592	2.89164	0.00338513	0.635944	MID2	X	107825755	107927193	+	3097	protein_coding	midline 2 [Source:HGNC Symbol;Acc:HGNC:7096]	-
ENSG00000172250	19.6383	2.56592	2.89164	0.00338513	0.635944	SERHL	22	42500579	42512560	+	1742	transcribed_unitary_pseudogene	serine hydrolase-like (pseudogene) [Source:HGNC Symbol;Acc:HGNC:14408]	-
ENSG00000260792	19.6383	2.56592	2.89164	0.00338513	0.635944	LINC02280	14	104661120	104665558	-	3816	lincRNA	long intergenic non-protein coding RNA 2280 [Source:HGNC Symbol;Acc:HGNC:53196]	-
ENSG00000255823	16.4932	1.29429	3.57749	0.00351516	0.635944	MTRNR2L8	11	10507887	10509189	-	1303	protein_coding	MT-RNR2 like 8 [Source:HGNC Symbol;Acc:HGNC:37165]	-
ENSG00000280067	16.4932	1.29429	3.57749	0.00351516	0.635944	AC023818.1	16	48343755	48346058	-	2304	TEC	novel transcript	-
ENSG00000198711	16.4932	1.29429	3.57749	0.00351516	0.635944	SSBP3-AS1	1	54236440	54239063	+	2624	antisense	SSBP3 antisense RNA 1 [Source:HGNC Symbol;Acc:HGNC:32328]	-
ENSG00000243709	2.33955	17.8277	-2.85356	0.00351516	0.635944	LEFTY1	1	225886282	225911382	-	1891	protein_coding	left-right determination factor 1 [Source:HGNC Symbol;Acc:HGNC:6552]	-
ENSG00000096872	42.4404	11.4685	1.88005	0.00355334	0.635944	IFT74	9	26947039	27062930	+	4073	protein_coding	intraflagellar transport 74 [Source:HGNC Symbol;Acc:HGNC:21424]	-
ENSG00000260592	314.49	746.585	-1.24684	0.00358689	0.635944	AC130456.3	16	19476916	19487899	-	633	antisense	novel transcript, antisense to TMC5	-
ENSG00000118113	24.356	3.83762	2.63739	0.00390492	0.635944	MMP8	11	102711795	102727050	-	3438	protein_coding	matrix metallopeptidase 8 [Source:HGNC Symbol;Acc:HGNC:7175]	-
ENSG00000250575	24.356	3.83762	2.63739	0.00390492	0.635944	AL732372.3	1	491225	493241	-	1239	unprocessed_pseudogene	novel pseudogene	-
ENSG00000233609	24.356	3.83762	2.63739	0.00390492	0.635944	RPL10P19	8	8961200	8979025	+	1442	transcribed_processed_pseudogene	ribosomal protein L10 pseudogene 19 [Source:HGNC Symbol;Acc:HGNC:52350]	-
ENSG00000214654	7.84391	30.5461	-1.94045	0.00406587	0.635944	B3GNT10	9	120792403	120799918	+	2516	protein_coding	UDP-GlcNAc:betaGal beta-1,3-N-acetylglucosaminyltransferase 10 (putative) [Source:HGNC Symbol;Acc:HGNC:53652]	-
ENSG00000179532	198.909	78.8757	1.33365	0.00409146	0.635944	DNHD1	11	6497260	6593758	+	19629	protein_coding	dynein heavy chain domain 1 [Source:HGNC Symbol;Acc:HGNC:26532]	-
ENSG00000211694	22.7834	67.4293	-1.55868	0.00412782	0.635944	TRGV10	7	38299811	38300322	-	512	TR_V_gene	T cell receptor gamma variable 10 (non-functional) [Source:HGNC Symbol;Acc:HGNC:12285]	-
ENSG00000259768	9.41652	1.38778e-17	6.29783	0.00417417	0.635944	AC004943.2	16	72665170	72791624	+	4842	antisense	novel transcript, antisense to ZFHX3	-
ENSG00000279689	9.41652	1.38778e-17	6.29783	0.00417417	0.635944	AC022400.8	10	73769264	73772862	-	3599	TEC	TEC	-
ENSG00000241014	9.41652	1.38778e-17	6.29783	0.00417417	0.635944	AC114490.1	1	34975699	34978706	-	1887	transcribed_unitary_pseudogene	uncharacterized LOC653160 [Source:NCBI gene;Acc:653160]	-
ENSG00000256582	9.41652	1.38778e-17	6.29783	0.00417417	0.635944	LINC02390	12	9704077	9709350	+	560	lincRNA	long intergenic non-protein coding RNA 2390 [Source:HGNC Symbol;Acc:HGNC:53317]	-
ENSG00000279133	0.766981	10.1967	-3.50367	0.00417417	0.635944	AC018628.1	17	62003700	62007518	-	3819	TEC	TEC	-
ENSG00000198870	9.41652	1.38778e-17	6.29783	0.00417417	0.635944	STKLD1	9	133376367	133406096	+	4408	protein_coding	serine/threonine kinase like domain containing 1 [Source:HGNC Symbol;Acc:HGNC:28669]	-
ENSG00000125319	9.41652	1.38778e-17	6.29783	0.00417417	0.635944	C17orf53	17	44141906	44162476	+	3005	protein_coding	chromosome 17 open reading frame 53 [Source:HGNC Symbol;Acc:HGNC:28460]	-
ENSG00000157999	9.41652	1.38778e-17	6.29783	0.00417417	0.635944	ANKRD61	7	6031376	6036386	+	1257	protein_coding	ankyrin repeat domain 61 [Source:HGNC Symbol;Acc:HGNC:22467]	-
ENSG00000127377	0.766981	10.1967	-3.50367	0.00417417	0.635944	CRYGN	7	151428835	151440813	-	3081	protein_coding	crystallin gamma N [Source:HGNC Symbol;Acc:HGNC:20458]	-
ENSG00000250742	9.41652	1.38778e-17	6.29783	0.00417417	0.635944	LINC02381	12	54126098	54142493	+	2310	lincRNA	long intergenic non-protein coding RNA 2381 [Source:HGNC Symbol;Acc:HGNC:53304]	-
ENSG00000248858	0.766981	10.1967	-3.50367	0.00417417	0.635944	FLJ46284	8	92699742	92879502	-	8071	processed_transcript	uncharacterized LOC441369 [Source:NCBI gene;Acc:441369]	-
ENSG00000172458	0.766981	10.1967	-3.50367	0.00417417	0.635944	IL17D	13	20702127	20723098	+	3327	protein_coding	interleukin 17D [Source:HGNC Symbol;Acc:HGNC:5984]	-
ENSG00000255052	0.766981	10.1967	-3.50367	0.00417417	0.635944	FAM66D	8	12115782	12177550	+	918	antisense	family with sequence similarity 66 member D [Source:HGNC Symbol;Acc:HGNC:24159]	-
ENSG00000235034	0.766981	10.1967	-3.50367	0.00417417	0.635944	C19orf81	19	50649445	50659310	+	888	protein_coding	chromosome 19 open reading frame 81 [Source:HGNC Symbol;Acc:HGNC:40041]	-
ENSG00000281909	1.38778e-17	10.1967	-6.40533	0.00417417	0.635944	HERC2P7	15	22480439	22484840	-	759	unprocessed_pseudogene	hect domain and RLD 2 pseudogene 7 [Source:HGNC Symbol;Acc:HGNC:4875]	-
ENSG00000031081	216.207	86.5067	1.32081	0.00435776	0.656314	ARHGAP31	3	119294373	119420714	+	9384	protein_coding	Rho GTPase activating protein 31 [Source:HGNC Symbol;Acc:HGNC:29216]	-
ENSG00000176563	21.2109	3.83762	2.43914	0.00436855	0.656314	CNTD1	17	42798792	42811587	+	3378	protein_coding	cyclin N-terminal domain containing 1 [Source:HGNC Symbol;Acc:HGNC:26847]	-
ENSG00000197937	47.9443	14.0122	1.76868	0.00447239	0.657701	ZNF347	19	53124072	53159075	-	9131	protein_coding	zinc finger protein 347 [Source:HGNC Symbol;Acc:HGNC:16447]	zf-C2H2
ENSG00000197415	15.7069	49.6236	-1.6497	0.00447239	0.657701	VEPH1	3	157259742	157533619	-	6554	protein_coding	ventricular zone expressed PH domain containing 1 [Source:HGNC Symbol;Acc:HGNC:25735]	-
ENSG00000228696	10.2028	38.1771	-1.8878	0.00449771	0.657701	ARL17B	17	46274784	46361797	-	4219	protein_coding	ADP ribosylation factor like GTPase 17B [Source:HGNC Symbol;Acc:HGNC:32387]	-
ENSG00000204872	18.852	57.2546	-1.5945	0.00452276	0.657701	NAT8B	2	73700576	73701340	-	765	polymorphic_pseudogene	N-acetyltransferase 8B (putative, gene/pseudogene) [Source:HGNC Symbol;Acc:HGNC:30235]	-
ENSG00000111788	62.0972	20.3714	1.60421	0.00452979	0.657701	AC009533.1	12	9277235	9313241	+	3158	unprocessed_pseudogene	DEAD/H (Asp-Glu-Ala-Asp/His) box polypeptide like pseudogene	-
ENSG00000279821	50.3031	15.284	1.71328	0.00475756	0.672402	AC145098.2	5	177476631	177479656	-	3026	TEC	TEC	-
ENSG00000234678	18.852	2.56592	2.83312	0.00484911	0.672402	ELF3-AS1	1	201995696	202010463	-	5569	antisense	ELF3 antisense RNA 1 [Source:HGNC Symbol;Acc:HGNC:40211]	-
ENSG00000270804	18.852	2.56592	2.83312	0.00484911	0.672402	AC010326.4	19	57867885	57868834	+	936	transcribed_processed_pseudogene	ubiquitin-conjugating enzyme E2C (UBE2C) pseudogene	-
ENSG00000279434	18.852	2.56592	2.83312	0.00484911	0.672402	AL049776.1	14	35086035	35088059	+	2025	TEC	TEC	-
ENSG00000102053	18.0657	2.56592	2.77212	0.00484911	0.672402	ZC3H12B	X	65366638	65507887	+	7829	protein_coding	zinc finger CCCH-type containing 12B [Source:HGNC Symbol;Acc:HGNC:17407]	-
ENSG00000261098	18.852	2.56592	2.83312	0.00484911	0.672402	AP000766.1	11	107312132	107316271	-	4140	lincRNA	novel transcript	-
ENSG00000267123	18.0657	2.56592	2.77212	0.00484911	0.672402	LINC02081	17	78605233	78632155	-	4576	lincRNA	long intergenic non-protein coding RNA 2081 [Source:HGNC Symbol;Acc:HGNC:52930]	-
ENSG00000134780	73.1051	25.4587	1.51895	0.00487968	0.672402	DAGLA	11	61680433	61747001	+	5757	protein_coding	diacylglycerol lipase alpha [Source:HGNC Symbol;Acc:HGNC:1165]	-
ENSG00000004799	80.9678	197.156	-1.28215	0.00500744	0.680399	PDK4	7	95583499	95596491	-	4519	protein_coding	pyruvate dehydrogenase kinase 4 [Source:HGNC Symbol;Acc:HGNC:8812]	-
ENSG00000157657	45.5855	12.7403	1.83237	0.00501982	0.680399	ZNF618	9	113876282	114056591	+	10384	protein_coding	zinc finger protein 618 [Source:HGNC Symbol;Acc:HGNC:29416]	zf-C2H2
ENSG00000258839	52.662	16.5559	1.66461	0.00503207	0.680399	MC1R	16	89912119	89920977	+	5566	protein_coding	melanocortin 1 receptor [Source:HGNC Symbol;Acc:HGNC:6929]	-
ENSG00000175352	15.7069	1.29429	3.50762	0.00524731	0.697924	NRIP3	11	8980576	9004049	-	4123	protein_coding	nuclear receptor interacting protein 3 [Source:HGNC Symbol;Acc:HGNC:1167]	-
ENSG00000269403	2.33955	16.5559	-2.7474	0.00524731	0.697924	AC008750.8	19	51350373	51368099	-	551	protein_coding	novel transcript	-
ENSG00000058673	1.55316	14.0122	-3.05836	0.00528154	0.697924	ZC3H11A	1	203795654	203854999	+	12798	protein_coding	zinc finger CCCH-type containing 11A [Source:HGNC Symbol;Acc:HGNC:29093]	-
ENSG00000249667	28.2874	6.38119	2.13307	0.00529072	0.697924	LINC01259	4	38509767	38518056	+	757	lincRNA	long intergenic non-protein coding RNA 1259 [Source:HGNC Symbol;Acc:HGNC:49899]	-
ENSG00000111087	122.64	48.3518	1.34148	0.00586348	0.768308	GLI1	12	57460135	57472262	+	4204	protein_coding	GLI family zinc finger 1 [Source:HGNC Symbol;Acc:HGNC:4317]	zf-C2H2
ENSG00000109881	14.9206	45.8081	-1.60794	0.00603582	0.768308	CCDC34	11	27330827	27363868	-	3733	protein_coding	coiled-coil domain containing 34 [Source:HGNC Symbol;Acc:HGNC:25079]	-
ENSG00000161960	78.609	28.0024	1.4866	0.00604755	0.768308	EIF4A1	17	7572706	7579005	+	5316	protein_coding	eukaryotic translation initiation factor 4A1 [Source:HGNC Symbol;Acc:HGNC:3282]	-
ENSG00000179698	36.9364	10.1967	1.8484	0.00606867	0.768308	WDR97	8	144107726	144118315	+	8967	protein_coding	WD repeat domain 97 [Source:HGNC Symbol;Acc:HGNC:26959]	-
ENSG00000235602	20.4246	3.83762	2.38501	0.00607288	0.768308	POU5F1P3	12	8133772	8134849	-	1078	processed_pseudogene	POU class 5 homeobox 1 pseudogene 3 [Source:HGNC Symbol;Acc:HGNC:9222]	-
ENSG00000260287	20.4246	3.83762	2.38501	0.00607288	0.768308	TBC1D3G	17	36323884	36334759	+	2065	protein_coding	TBC1 domain family member 3G [Source:HGNC Symbol;Acc:HGNC:29860]	-
ENSG00000248866	4.69863	21.6432	-2.16771	0.00607288	0.768308	USP46-AS1	4	52659406	52661668	+	1048	lincRNA	USP46 antisense RNA 1 [Source:HGNC Symbol;Acc:HGNC:43991]	-
ENSG00000211784	6.27128	26.7306	-2.06507	0.00612771	0.770738	TRAV10	14	21825472	21826075	+	379	TR_V_gene	T cell receptor alpha variable 10 [Source:HGNC Symbol;Acc:HGNC:12103]	-
ENSG00000220842	370.316	826.71	-1.15825	0.00640866	0.777766	RPL21P16	10	120354701	120355183	-	483	processed_pseudogene	ribosomal protein L21 pseudogene 16 [Source:HGNC Symbol;Acc:HGNC:31396]	-
ENSG00000101546	39.2953	11.4685	1.76935	0.00649311	0.777766	RBFA	18	80034358	80046397	+	3722	protein_coding	ribosome binding factor A [Source:HGNC Symbol;Acc:HGNC:26120]	-
ENSG00000005379	423.782	185.709	1.18998	0.00655898	0.777766	TSPOAP1	17	58301228	58328760	-	11354	protein_coding	TSPO associated protein 1 [Source:HGNC Symbol;Acc:HGNC:16831]	-
ENSG00000095932	152.519	349.775	-1.19653	0.00663437	0.777766	SMIM24	19	3473986	3480542	-	1498	protein_coding	small integral membrane protein 24 [Source:HGNC Symbol;Acc:HGNC:37244]	-
ENSG00000274213	29.86	78.8757	-1.39644	0.00678005	0.777766	AC015912.3	17	56914186	56914533	+	348	lincRNA	novel transcript	-
ENSG00000080493	27.5011	6.38119	2.09261	0.00689176	0.777766	SLC4A4	4	71062667	71572087	+	9622	protein_coding	solute carrier family 4 member 4 [Source:HGNC Symbol;Acc:HGNC:11030]	-
ENSG00000166546	27.5011	6.38119	2.09261	0.00689176	0.777766	BEAN1	16	66427297	66493529	+	7379	protein_coding	brain expressed associated with NEDD4 1 [Source:HGNC Symbol;Acc:HGNC:24160]	-
ENSG00000110090	460.737	1018.76	-1.1445	0.00690073	0.777766	CPT1A	11	68754620	68844410	-	6565	protein_coding	carnitine palmitoyltransferase 1A [Source:HGNC Symbol;Acc:HGNC:2328]	-
ENSG00000105559	3.12593	19.0995	-2.55518	0.00696616	0.777766	PLEKHA4	19	48837097	48868632	-	3851	protein_coding	pleckstrin homology domain containing A4 [Source:HGNC Symbol;Acc:HGNC:14339]	-
ENSG00000211790	17.2794	52.1673	-1.58518	0.0069849	0.777766	TRAV8-4	14	21894433	21895030	+	469	TR_V_gene	T cell receptor alpha variable 8-4 [Source:HGNC Symbol;Acc:HGNC:12149]	-
ENSG00000197599	34.5776	8.92483	1.94378	0.00701327	0.777766	CCDC154	16	1434383	1444556	-	2726	protein_coding	coiled-coil domain containing 154 [Source:HGNC Symbol;Acc:HGNC:34454]	-
ENSG00000258424	10.2028	35.6334	-1.78859	0.00701327	0.777766	AL512791.1	14	90402523	90405235	-	300	antisense	novel transcript, antisense to CALM1	-
ENSG00000255198	5.48496	24.1869	-2.11012	0.00716778	0.777766	SNHG9	16	1964959	1965509	+	551	lincRNA	small nucleolar RNA host gene 9 [Source:HGNC Symbol;Acc:HGNC:33102]	-
ENSG00000178342	8.63021	1.38778e-17	6.17396	0.00724341	0.777766	KCNG2	18	79863668	79900184	+	2162	protein_coding	potassium voltage-gated channel modifier subfamily G member 2 [Source:HGNC Symbol;Acc:HGNC:6249]	-
ENSG00000243155	8.63021	1.38778e-17	6.17396	0.00724341	0.777766	AL162431.2	1	180944042	180976482	-	2424	antisense	novel transcript	-
ENSG00000235081	8.63021	1.38778e-17	6.17396	0.00724341	0.777766	AC245052.3	19	54229036	54230213	+	901	processed_pseudogene	novel pseudogene	-
ENSG00000205710	8.63021	1.38778e-17	6.17396	0.00724341	0.777766	C17orf107	17	4899418	4902932	+	3408	protein_coding	chromosome 17 open reading frame 107 [Source:HGNC Symbol;Acc:HGNC:37238]	-
ENSG00000132170	8.63021	1.38778e-17	6.17396	0.00724341	0.777766	PPARG	3	12287368	12434356	+	4535	protein_coding	peroxisome proliferator activated receptor gamma [Source:HGNC Symbol;Acc:HGNC:9236]	THR-like
ENSG00000285813	8.63021	1.38778e-17	6.17396	0.00724341	0.777766	AP000813.1	11	105995185	105999213	+	3770	antisense	novel transcript, antisense to MSANTD4	-
ENSG00000164082	8.63021	1.38778e-17	6.17396	0.00724341	0.777766	GRM2	3	51707070	51718613	+	7096	protein_coding	glutamate metabotropic receptor 2 [Source:HGNC Symbol;Acc:HGNC:4594]	-
ENSG00000221843	8.63021	1.38778e-17	6.17396	0.00724341	0.777766	C2orf16	2	27537386	27582721	+	16402	protein_coding	chromosome 2 open reading frame 16 [Source:HGNC Symbol;Acc:HGNC:25275]	-
ENSG00000259863	8.63021	1.38778e-17	6.17396	0.00724341	0.777766	SH3RF3-AS1	2	109127327	109128930	-	1604	lincRNA	SH3RF3 antisense RNA 1 [Source:HGNC Symbol;Acc:HGNC:44168]	-
ENSG00000205213	8.63021	1.38778e-17	6.17396	0.00724341	0.777766	LGR4	11	27365961	27472775	-	6340	protein_coding	leucine rich repeat containing G protein-coupled receptor 4 [Source:HGNC Symbol;Acc:HGNC:13299]	-
ENSG00000235908	8.63021	1.38778e-17	6.17396	0.00724341	0.777766	RHOA-IT1	3	49365145	49367006	-	517	sense_intronic	RHOA intronic transcript 1 [Source:HGNC Symbol;Acc:HGNC:41308]	-
ENSG00000264553	8.63021	1.38778e-17	6.17396	0.00724341	0.777766	MIR4257	1	150551929	150552014	+	86	miRNA	microRNA 4257 [Source:HGNC Symbol;Acc:HGNC:38312]	-
ENSG00000271151	8.63021	1.38778e-17	6.17396	0.00724341	0.777766	AC016737.1	2	173968351	173969418	+	1068	lincRNA	novel transcript	-
ENSG00000277767	8.63021	1.38778e-17	6.17396	0.00724341	0.777766	AL442128.2	13	110916004	110917827	+	1824	lincRNA	novel transcript	-
ENSG00000139351	8.63021	1.38778e-17	6.17396	0.00724341	0.777766	SYCP3	12	101728648	101739472	-	3829	protein_coding	synaptonemal complex protein 3 [Source:HGNC Symbol;Acc:HGNC:18130]	-
ENSG00000215571	8.63021	1.38778e-17	6.17396	0.00724341	0.777766	GRK6P1	13	21319156	21320866	+	1711	processed_pseudogene	G protein-coupled receptor kinase 6 pseudogene 1 [Source:HGNC Symbol;Acc:HGNC:4547]	-
ENSG00000266074	83.3266	30.5461	1.44553	0.00726212	0.777766	BAHCC1	17	81395475	81466332	+	13473	protein_coding	BAH domain and coiled-coil containing 1 [Source:HGNC Symbol;Acc:HGNC:29279]	-
ENSG00000102109	84.1129	195.884	-1.21794	0.00732382	0.78051	PCSK1N	X	48831094	48835633	-	1363	protein_coding	proprotein convertase subtilisin/kexin type 1 inhibitor [Source:HGNC Symbol;Acc:HGNC:17301]	-
ENSG00000269737	29.0737	7.653	1.91391	0.00758204	0.791379	AL691432.1	1	1671990	1674397	+	1819	transcribed_processed_pseudogene	ribosomal protein S7 (RPS7) pseudogene	-
ENSG00000213139	29.0737	7.653	1.91391	0.00758204	0.791379	CRYGS	3	186538441	186546702	-	2151	protein_coding	crystallin gamma S [Source:HGNC Symbol;Acc:HGNC:2417]	-
ENSG00000267554	88.8305	34.3616	1.36836	0.00769874	0.791379	AC015911.8	17	35470069	35470628	-	560	processed_pseudogene	RAB32, member RAS oncogene family (RAB32) pseudogene	-
ENSG00000188056	14.9206	1.29429	3.43421	0.00786477	0.791379	TREML4	6	41228324	41238882	+	2712	protein_coding	triggering receptor expressed on myeloid cells like 4 [Source:HGNC Symbol;Acc:HGNC:30807]	-
ENSG00000102837	14.1343	1.29429	3.35685	0.00786477	0.791379	OLFM4	13	53028759	53052057	+	2897	protein_coding	olfactomedin 4 [Source:HGNC Symbol;Acc:HGNC:17190]	-
ENSG00000182795	14.9206	1.29429	3.43421	0.00786477	0.791379	C1orf116	1	207018521	207032756	-	5502	protein_coding	chromosome 1 open reading frame 116 [Source:HGNC Symbol;Acc:HGNC:28667]	-
ENSG00000204248	14.9206	1.29429	3.43421	0.00786477	0.791379	COL11A2	6	33162681	33192499	-	6740	protein_coding	collagen type XI alpha 2 chain [Source:HGNC Symbol;Acc:HGNC:2187]	-
ENSG00000126895	14.1343	1.29429	3.35685	0.00786477	0.791379	AVPR2	X	153902531	153907166	+	2252	protein_coding	arginine vasopressin receptor 2 [Source:HGNC Symbol;Acc:HGNC:897]	-
ENSG00000184925	14.9206	1.29429	3.43421	0.00786477	0.791379	LCN12	9	136949551	136955497	+	2819	protein_coding	lipocalin 12 [Source:HGNC Symbol;Acc:HGNC:28733]	-
ENSG00000277778	14.1343	1.29429	3.35685	0.00786477	0.791379	PGM5P2	9	41006999	41074617	-	1980	transcribed_unprocessed_pseudogene	phosphoglucomutase 5 pseudogene 2 [Source:HGNC Symbol;Acc:HGNC:18965]	-
ENSG00000118557	14.9206	1.29429	3.43421	0.00786477	0.791379	PMFBP1	16	72112157	72176878	-	5691	protein_coding	polyamine modulated factor 1 binding protein 1 [Source:HGNC Symbol;Acc:HGNC:17728]	-
ENSG00000277534	14.9206	1.29429	3.43421	0.00786477	0.791379	AC007996.1	18	26542971	26545791	-	2821	sense_intronic	novel transcript, sense intronic to KCTD1	-
ENSG00000213658	47.158	15.284	1.6204	0.00792952	0.7942	LAT	16	28984826	28990783	+	4430	protein_coding	linker for activation of T cells [Source:HGNC Symbol;Acc:HGNC:18874]	-
ENSG00000040199	99.0521	39.4489	1.32661	0.00833992	0.816967	PHLPP2	16	71637835	71724701	-	12493	protein_coding	PH domain and leucine rich repeat protein phosphatase 2 [Source:HGNC Symbol;Acc:HGNC:29149]	-
ENSG00000223648	1.55316	12.7403	-2.9221	0.00839028	0.816967	IGHV3-64	14	106657725	106658258	-	431	IG_V_gene	immunoglobulin heavy variable 3-64 [Source:HGNC Symbol;Acc:HGNC:5617]	-
ENSG00000255325	1.55316	12.7403	-2.9221	0.00839028	0.816967	AC108136.1	8	122485515	122489815	-	631	lincRNA	novel transcript	-
ENSG00000255725	1.55316	12.7403	-2.9221	0.00839028	0.816967	TDGP1	12	25803298	25804526	+	1229	processed_pseudogene	thymine-DNA glycosylase pseudogene 1 [Source:HGNC Symbol;Acc:HGNC:49891]	-
ENSG00000106804	19.6383	3.83762	2.32876	0.00845893	0.816967	C5	9	120952335	121050276	-	6533	protein_coding	complement C5 [Source:HGNC Symbol;Acc:HGNC:1331]	-
ENSG00000266777	19.6383	3.83762	2.32876	0.00845893	0.816967	SH3GL1P1	17	32039974	32042828	+	2855	transcribed_processed_pseudogene	SH3 domain containing GRB2 like 1, endophilin A2 pseudogene 1 [Source:HGNC Symbol;Acc:HGNC:10835]	-
ENSG00000279095	19.6383	3.83762	2.32876	0.00845893	0.816967	AC243964.3	19	44664131	44666158	+	2028	TEC	TEC	-
ENSG00000050628	19.6383	3.83762	2.32876	0.00845893	0.816967	PTGER3	1	70852353	71047808	-	9653	protein_coding	prostaglandin E receptor 3 [Source:HGNC Symbol;Acc:HGNC:9595]	-
ENSG00000140398	147.801	62.3419	1.24445	0.00859008	0.825946	NEIL1	15	75346955	75357114	+	6938	protein_coding	nei like DNA glycosylase 1 [Source:HGNC Symbol;Acc:HGNC:18448]	-
ENSG00000182796	77.0364	29.2743	1.39364	0.00868456	0.829461	TMEM198B	12	55829608	55836246	+	4377	transcribed_unitary_pseudogene	transmembrane protein 198B (pseudogene) [Source:HGNC Symbol;Acc:HGNC:43629]	-
ENSG00000228672	42.4404	12.7403	1.72956	0.0087349	0.829461	PROB1	5	139390592	139395713	-	5122	protein_coding	proline rich basic protein 1 [Source:HGNC Symbol;Acc:HGNC:41906]	-
ENSG00000196118	33.0051	8.92483	1.8769	0.00876482	0.829461	CCDC189	16	30757423	30762710	-	3081	protein_coding	coiled-coil domain containing 189 [Source:HGNC Symbol;Acc:HGNC:28078]	-
ENSG00000167768	310.559	675.362	-1.12036	0.00878	0.829461	KRT1	12	52674736	52680407	-	2488	protein_coding	keratin 1 [Source:HGNC Symbol;Acc:HGNC:6412]	-
ENSG00000222009	25.9286	6.38119	2.0081	0.00898543	0.83073	BTBD19	1	44808482	44815585	+	3520	protein_coding	BTB domain containing 19 [Source:HGNC Symbol;Acc:HGNC:27145]	-
ENSG00000239382	25.9286	6.38119	2.0081	0.00898543	0.83073	ALKBH6	19	36009120	36014239	-	4293	protein_coding	alkB homolog 6 [Source:HGNC Symbol;Acc:HGNC:28243]	-
ENSG00000211785	7.84391	28.0024	-1.81544	0.00898543	0.83073	TRAV12-1	14	21841240	21841774	+	340	TR_V_gene	T cell receptor alpha variable 12-1 [Source:HGNC Symbol;Acc:HGNC:12105]	-
ENSG00000163492	7.84391	28.0024	-1.81544	0.00898543	0.83073	CCDC141	2	178829757	179050086	-	15446	protein_coding	coiled-coil domain containing 141 [Source:HGNC Symbol;Acc:HGNC:26821]	-
ENSG00000205871	7.0576	28.0024	-1.965	0.00898543	0.83073	RPS3AP47	15	43115702	43116493	-	792	processed_pseudogene	ribosomal protein S3a pseudogene 47 [Source:HGNC Symbol;Acc:HGNC:36744]	-
ENSG00000188536	964763	2.04363e+06	-1.08288	0.00903803	0.832037	HBA2	16	172876	173710	+	827	protein_coding	hemoglobin subunit alpha 2 [Source:HGNC Symbol;Acc:HGNC:4824]	-
ENSG00000244932	37.7227	11.4685	1.71064	0.00972615	0.868168	AL449212.1	3	129381298	129394149	+	517	unprocessed_pseudogene	pseudogene similar to intraflagellar transport 122 homolog	-
ENSG00000235316	36.9364	11.4685	1.68037	0.00972615	0.868168	DUSP8P5	10	73731824	73733638	+	1815	processed_pseudogene	dual specificity phosphatase 8 pseudogene 5 [Source:HGNC Symbol;Acc:HGNC:45003]	-
ENSG00000260404	95.1207	38.1771	1.31542	0.00987434	0.868168	AC110079.1	4	118591773	118633729	+	4422	transcribed_unprocessed_pseudogene	uncharacterized LOC729218 [Source:NCBI gene;Acc:729218]	-
ENSG00000276775	16.4932	2.56592	2.64179	0.0100337	0.868168	IGHV4-4	14	106011922	106012420	-	417	IG_V_gene	immunoglobulin heavy variable 4-4 [Source:HGNC Symbol;Acc:HGNC:5652]	-
ENSG00000263345	16.4932	2.56592	2.64179	0.0100337	0.868168	AC006435.2	17	2375061	2379306	-	1234	antisense	novel transcript, antisense to SGSM2	-
ENSG00000182566	3.91229	17.8277	-2.14514	0.0100337	0.868168	CLEC4G	19	7728957	7733906	-	1754	protein_coding	C-type lectin domain family 4 member G [Source:HGNC Symbol;Acc:HGNC:24591]	-
ENSG00000169255	3.91229	17.8277	-2.14514	0.0100337	0.868168	B3GALNT1	3	161083883	161105384	-	4183	protein_coding	beta-1,3-N-acetylgalactosaminyltransferase 1 (globoside blood group) [Source:HGNC Symbol;Acc:HGNC:918]	-
ENSG00000253819	3.91229	17.8277	-2.14514	0.0100337	0.868168	LINC01151	8	122670385	122694106	-	571	lincRNA	long intergenic non-protein coding RNA 1151 [Source:HGNC Symbol;Acc:HGNC:49471]	-
ENSG00000275131	139.152	58.5264	1.24851	0.0101531	0.868168	AC241952.1	1	120489860	120701289	-	9444	transcribed_unprocessed_pseudogene	phosphodiesterase 4D interacting protein-like [Source:NCBI gene;Acc:100996724]	-
ENSG00000234420	223.283	99.225	1.16956	0.0101669	0.868168	ZNF37BP	10	42513510	42552822	-	10256	transcribed_processed_pseudogene	zinc finger protein 37B, pseudogene [Source:HGNC Symbol;Acc:HGNC:13103]	-
ENSG00000238269	34.5776	86.5067	-1.3188	0.0102583	0.868168	PAGE2B	X	55075063	55078909	+	507	protein_coding	PAGE family member 2B [Source:HGNC Symbol;Acc:HGNC:31805]	-
ENSG00000176160	9.41652	31.8179	-1.73974	0.0103844	0.868168	HSF5	17	58420167	58488384	-	4094	protein_coding	heat shock transcription factor 5 [Source:HGNC Symbol;Acc:HGNC:26862]	HSF
ENSG00000226200	41.6541	12.7403	1.70267	0.0105118	0.868168	SGMS1-AS1	10	50624951	50641451	+	12420	antisense	SGMS1 antisense RNA 1 [Source:HGNC Symbol;Acc:HGNC:49683]	-
ENSG00000143842	70.7462	26.7306	1.40166	0.0105708	0.868168	SOX13	1	204073115	204127743	+	7420	protein_coding	SRY-box 13 [Source:HGNC Symbol;Acc:HGNC:11192]	HMG
ENSG00000188985	23.5697	5.10939	2.18645	0.0108117	0.868168	DHFRP1	18	26170726	26171284	-	559	processed_pseudogene	dihydrofolate reductase pseudogene 1 [Source:HGNC Symbol;Acc:HGNC:2862]	-
ENSG00000250687	23.5697	5.10939	2.18645	0.0108117	0.868168	AC146944.2	5	70462244	70479215	+	1104	transcribed_unprocessed_pseudogene	NLR family, apoptosis inhibitory protein (NAIP) pseudogene	-
ENSG00000224934	23.5697	5.10939	2.18645	0.0108117	0.868168	AL391684.1	10	99430919	99461743	+	6898	bidirectional_promoter_lncRNA	novel transcript	-
ENSG00000231770	15.7069	44.5363	-1.49399	0.0108508	0.868168	TMEM44-AS1	3	194584011	194590260	+	1119	antisense	TMEM44 antisense RNA 1 [Source:HGNC Symbol;Acc:HGNC:44272]	-
ENSG00000223609	238.222	507.481	-1.09048	0.0111805	0.868168	HBD	11	5232678	5243657	-	1270	protein_coding	hemoglobin subunit delta [Source:HGNC Symbol;Acc:HGNC:4829]	-
ENSG00000120738	34.5776	10.1967	1.75356	0.0114634	0.868168	EGR1	5	138465490	138469315	+	3138	protein_coding	early growth response 1 [Source:HGNC Symbol;Acc:HGNC:3238]	zf-C2H2
ENSG00000250959	34.5776	10.1967	1.75356	0.0114634	0.868168	GLUD1P3	10	73730562	73737311	+	1028	transcribed_unprocessed_pseudogene	glutamate dehydrogenase 1 pseudogene 3 [Source:HGNC Symbol;Acc:HGNC:4338]	-
ENSG00000273599	66.0286	25.4587	1.37236	0.0116011	0.868168	AL731571.1	10	124996064	125001491	+	5428	antisense	novel transcript, antisense to CTBP2	-
ENSG00000151240	25.1423	6.38119	1.96392	0.0117239	0.868168	DIP2C	10	274190	689668	-	8563	protein_coding	disco interacting protein 2 homolog C [Source:HGNC Symbol;Acc:HGNC:29150]	-
ENSG00000240041	25.1423	6.38119	1.96392	0.0117239	0.868168	IGHJ4	14	105864215	105864260	-	46	IG_J_gene	immunoglobulin heavy joining 4 [Source:HGNC Symbol;Acc:HGNC:5538]	-
ENSG00000279500	18.0657	3.83762	2.20924	0.011803	0.868168	AC108704.2	12	128813186	128814750	-	1565	TEC	novel transcript	-
ENSG00000236017	18.852	3.83762	2.27024	0.011803	0.868168	ASMTL-AS1	X	1401769	1414028	+	1335	antisense	ASMTL antisense RNA 1 [Source:HGNC Symbol;Acc:HGNC:25811]	-
ENSG00000285437	18.852	3.83762	2.27024	0.011803	0.868168	POLR2J3	7	102562133	102572583	-	7195	protein_coding	RNA polymerase II subunit J3 [Source:HGNC Symbol;Acc:HGNC:33853]	-
ENSG00000260428	18.852	3.83762	2.27024	0.011803	0.868168	SCX	8	144266560	144268481	+	999	protein_coding	scleraxis bHLH transcription factor [Source:HGNC Symbol;Acc:HGNC:32322]	bHLH
ENSG00000275807	18.0657	3.83762	2.20924	0.011803	0.868168	AC145285.6	16	28822431	28823969	-	1539	antisense	novel transcript, antisense to ATXN2L	-
ENSG00000229127	18.852	3.83762	2.27024	0.011803	0.868168	AC007038.1	2	210030733	210064356	+	2199	antisense	novel transcript	-
ENSG00000186862	18.852	3.83762	2.27024	0.011803	0.868168	PDZD7	10	101007683	101032295	-	6609	protein_coding	PDZ domain containing 7 [Source:HGNC Symbol;Acc:HGNC:26257]	-
ENSG00000157306	18.852	3.83762	2.27024	0.011803	0.868168	ZFHX2-AS1	14	23511760	23560778	+	5097	processed_transcript	ZFHX2 antisense RNA 1 [Source:HGNC Symbol;Acc:HGNC:52658]	-
ENSG00000260953	18.0657	3.83762	2.20924	0.011803	0.868168	AC009093.4	16	29262273	29264479	-	561	lincRNA	novel transcript	-
ENSG00000280351	13.348	1.29429	3.27511	0.0118324	0.868168	AC127496.7	17	81003335	81005132	+	1798	TEC	uncharacterized LOC100129503 [Source:NCBI gene;Acc:100129503]	-
ENSG00000180815	13.348	1.29429	3.27511	0.0118324	0.868168	MAP3K15	X	19360056	19515261	-	5573	protein_coding	mitogen-activated protein kinase kinase kinase 15 [Source:HGNC Symbol;Acc:HGNC:31689]	-
ENSG00000234500	13.348	1.29429	3.27511	0.0118324	0.868168	AC008267.3	7	66511556	66545066	+	712	unprocessed_pseudogene	GTF2I repeat domain containing 1 (GTF2IRD1) pseudogene	-
ENSG00000178809	13.348	1.29429	3.27511	0.0118324	0.868168	TRIM73	7	75395063	75410996	+	5544	protein_coding	tripartite motif containing 73 [Source:HGNC Symbol;Acc:HGNC:18162]	-
ENSG00000277075	29.0737	72.5166	-1.31364	0.0118895	0.868168	HIST1H2AE	6	26216975	26217483	+	509	protein_coding	histone cluster 1 H2A family member e [Source:HGNC Symbol;Acc:HGNC:4724]	-
ENSG00000104892	91.1893	199.699	-1.1294	0.0122185	0.868168	KLC3	19	45333434	45351520	+	3654	protein_coding	kinesin light chain 3 [Source:HGNC Symbol;Acc:HGNC:20717]	-
ENSG00000285103	132.075	57.2546	1.20493	0.0122292	0.868168	AL451123.1	9	27529085	27543902	+	9804	antisense	novel transcript	-
ENSG00000269352	76.2502	30.5461	1.31771	0.0122623	0.868168	PTOV1-AS2	19	49856970	49859289	-	1023	antisense	PTOV1 antisense RNA 2 [Source:HGNC Symbol;Acc:HGNC:51284]	-
ENSG00000196188	21.9971	57.2546	-1.37342	0.0123461	0.868168	CTSE	1	206009264	206023909	-	2671	protein_coding	cathepsin E [Source:HGNC Symbol;Acc:HGNC:2530]	-
ENSG00000074621	57.3796	21.6432	1.40353	0.0125289	0.868168	SLC24A1	15	65611366	65660995	+	9084	protein_coding	solute carrier family 24 member 1 [Source:HGNC Symbol;Acc:HGNC:10975]	-
ENSG00000242371	84.1129	34.3616	1.28976	0.0126712	0.868168	IGKV1-39	2	89319625	89320146	-	398	IG_V_gene	immunoglobulin kappa variable 1-39 (gene/pseudogene) [Source:HGNC Symbol;Acc:HGNC:5740]	-
ENSG00000275832	7.84391	1.38778e-17	6.03846	0.0127308	0.868168	ARHGAP23	17	38419280	38512392	+	8133	protein_coding	Rho GTPase activating protein 23 [Source:HGNC Symbol;Acc:HGNC:29293]	-
ENSG00000011426	7.84391	1.38778e-17	6.03846	0.0127308	0.868168	ANLN	7	36389806	36453791	+	6012	protein_coding	anillin actin binding protein [Source:HGNC Symbol;Acc:HGNC:14082]	-
ENSG00000124134	7.84391	1.38778e-17	6.03846	0.0127308	0.868168	KCNS1	20	45092310	45101112	-	4538	protein_coding	potassium voltage-gated channel modifier subfamily S member 1 [Source:HGNC Symbol;Acc:HGNC:6300]	-
ENSG00000105464	7.84391	1.38778e-17	6.03846	0.0127308	0.868168	GRIN2D	19	48394875	48444931	+	5093	protein_coding	glutamate ionotropic receptor NMDA type subunit 2D [Source:HGNC Symbol;Acc:HGNC:4588]	-
ENSG00000275318	7.84391	1.38778e-17	6.03846	0.0127308	0.868168	AL136981.2	9	92840955	92841688	-	734	unprocessed_pseudogene	novel zinc finger protein pseudogene	-
ENSG00000272556	7.84391	1.38778e-17	6.03846	0.0127308	0.868168	GTF2IP13	7	45769105	45815263	+	10334	transcribed_unprocessed_pseudogene	general transcription factor IIi pseudogene 13 [Source:HGNC Symbol;Acc:HGNC:51725]	-
ENSG00000039068	7.84391	1.38778e-17	6.03846	0.0127308	0.868168	CDH1	16	68737225	68835548	+	6177	protein_coding	cadherin 1 [Source:HGNC Symbol;Acc:HGNC:1748]	-
ENSG00000213222	7.84391	1.38778e-17	6.03846	0.0127308	0.868168	AC093724.1	2	131723253	131724279	-	1027	processed_pseudogene	translocase of outer mitochondrial membrane 40 (TOMM40) pseudogene	-
ENSG00000218418	7.84391	1.38778e-17	6.03846	0.0127308	0.868168	AL591135.1	6	80064286	80070199	-	5914	processed_pseudogene	Rho GTPase activating protein 21 (ARHGAP21) pseudogene	-
ENSG00000179761	7.84391	1.38778e-17	6.03846	0.0127308	0.868168	PIPOX	17	28950513	29057220	+	4059	protein_coding	pipecolic acid and sarcosine oxidase [Source:HGNC Symbol;Acc:HGNC:17804]	-
ENSG00000189136	7.84391	1.38778e-17	6.03846	0.0127308	0.868168	UBE2Q2P1	15	84526781	84571216	-	3222	transcribed_unprocessed_pseudogene	ubiquitin conjugating enzyme E2 Q2 pseudogene 1 [Source:HGNC Symbol;Acc:HGNC:37439]	-
ENSG00000280091	7.84391	1.38778e-17	6.03846	0.0127308	0.868168	AC020895.2	19	6894994	6896832	-	1839	TEC	novel transcript	-
ENSG00000283189	7.84391	1.38778e-17	6.03846	0.0127308	0.868168	AC104452.1	3	49416777	49429314	-	6807	protein_coding	novel protein	-
ENSG00000226125	7.84391	1.38778e-17	6.03846	0.0127308	0.868168	LINC01907	2	230690921	230700529	-	2609	lincRNA	long intergenic non-protein coding RNA 1907 [Source:HGNC Symbol;Acc:HGNC:52726]	-
ENSG00000081041	7.84391	1.38778e-17	6.03846	0.0127308	0.868168	CXCL2	4	74097035	74099293	-	1500	protein_coding	C-X-C motif chemokine ligand 2 [Source:HGNC Symbol;Acc:HGNC:4603]	-
ENSG00000275481	7.84391	1.38778e-17	6.03846	0.0127308	0.868168	AC025031.4	12	46388856	46392126	+	3271	lincRNA	novel transcript	-
ENSG00000225377	7.84391	1.38778e-17	6.03846	0.0127308	0.868168	NRSN2-AS1	20	320313	348224	-	875	antisense	NRSN2 antisense RNA 1 [Source:HGNC Symbol;Acc:HGNC:51222]	-
ENSG00000250659	7.84391	1.38778e-17	6.03846	0.0127308	0.868168	AP001363.1	11	62537312	62542018	+	264	antisense	novel transcript	-
ENSG00000210195	1.38778e-17	8.92483	-6.21512	0.0127308	0.868168	MT-TT	MT	15888	15953	+	66	Mt_tRNA	mitochondrially encoded tRNA threonine [Source:HGNC Symbol;Acc:HGNC:7499]	-
ENSG00000198947	7.84391	1.38778e-17	6.03846	0.0127308	0.868168	DMD	X	31097677	33339441	-	18910	protein_coding	dystrophin [Source:HGNC Symbol;Acc:HGNC:2928]	-
ENSG00000223117	7.84391	1.38778e-17	6.03846	0.0127308	0.868168	RN7SKP296	3	190642163	190642503	+	341	misc_RNA	RNA, 7SK small nuclear pseudogene 296 [Source:HGNC Symbol;Acc:HGNC:46020]	-
ENSG00000266274	7.84391	1.38778e-17	6.03846	0.0127308	0.868168	RN7SL138P	17	30959564	30959850	+	287	misc_RNA	RNA, 7SL, cytoplasmic 138, pseudogene [Source:HGNC Symbol;Acc:HGNC:46154]	-
ENSG00000236991	7.84391	1.38778e-17	6.03846	0.0127308	0.868168	EDRF1-AS1	10	125725634	125752110	-	1989	antisense	EDRF1 antisense RNA 1 [Source:HGNC Symbol;Acc:HGNC:49501]	-
ENSG00000162526	7.84391	1.38778e-17	6.03846	0.0127308	0.868168	TSSK3	1	32351521	32364312	+	2191	protein_coding	testis specific serine kinase 3 [Source:HGNC Symbol;Acc:HGNC:15473]	-
ENSG00000212994	1.38778e-17	8.92483	-6.21512	0.0127308	0.868168	RPS26P6	8	100895771	100896118	+	348	processed_pseudogene	ribosomal protein S26 pseudogene 6 [Source:HGNC Symbol;Acc:HGNC:31090]	-
ENSG00000231654	7.84391	1.38778e-17	6.03846	0.0127308	0.868168	RPS6KA2-AS1	6	166903698	166904835	+	627	antisense	RPS6KA2 antisense RNA 1 [Source:HGNC Symbol;Acc:HGNC:40511]	-
ENSG00000228251	7.84391	1.38778e-17	6.03846	0.0127308	0.868168	AC012442.1	2	112590796	112591939	+	529	lincRNA	novel transcript	-
ENSG00000233966	1.38778e-17	8.92483	-6.21512	0.0127308	0.868168	UBE2SP1	17	15704232	15704900	-	669	processed_pseudogene	ubiquitin conjugating enzyme E2 S pseudogene 1 [Source:HGNC Symbol;Acc:HGNC:30864]	-
ENSG00000255837	7.84391	1.38778e-17	6.03846	0.0127308	0.868168	TAS2R20	12	10996495	10997875	-	1381	protein_coding	taste 2 receptor member 20 [Source:HGNC Symbol;Acc:HGNC:19109]	-
ENSG00000271155	7.84391	1.38778e-17	6.03846	0.0127308	0.868168	AL161729.1	9	95506235	95507636	+	1402	antisense	novel transcript, antisense to PTCH1	-
ENSG00000281420	7.84391	1.38778e-17	6.03846	0.0127308	0.868168	AP001052.1	21	43748365	43748468	-	99	pseudogene		-
ENSG00000254461	7.84391	1.38778e-17	6.03846	0.0127308	0.868168	AP001107.4	11	66259567	66261834	-	539	antisense	novel transcript	-
ENSG00000272186	7.84391	1.38778e-17	6.03846	0.0127308	0.868168	AP003392.6	11	119067374	119067698	-	325	antisense	novel transcript, antisense to VPS11	-
ENSG00000159723	7.84391	1.38778e-17	6.03846	0.0127308	0.868168	AGRP	16	67482571	67483813	-	764	protein_coding	agouti related neuropeptide [Source:HGNC Symbol;Acc:HGNC:330]	-
ENSG00000166153	1.38778e-17	8.92483	-6.21512	0.0127308	0.868168	DEPDC4	12	100203669	100267079	-	3118	protein_coding	DEP domain containing 4 [Source:HGNC Symbol;Acc:HGNC:22952]	-
ENSG00000124194	1.38778e-17	8.92483	-6.21512	0.0127308	0.868168	GDAP1L1	20	44247099	44280917	+	3385	protein_coding	ganglioside induced differentiation associated protein 1 like 1 [Source:HGNC Symbol;Acc:HGNC:4213]	-
ENSG00000095713	7.84391	1.38778e-17	6.03846	0.0127308	0.868168	CRTAC1	10	97865000	98030828	-	3553	protein_coding	cartilage acidic protein 1 [Source:HGNC Symbol;Acc:HGNC:14882]	-
ENSG00000229981	1.38778e-17	8.92483	-6.21512	0.0127308	0.868168	LINC01435	10	107694973	108197849	-	6148	lincRNA	long intergenic non-protein coding RNA 1435 [Source:HGNC Symbol;Acc:HGNC:50753]	-
ENSG00000223745	194.977	87.7785	1.15077	0.0127613	0.868168	CCDC18-AS1	1	93262186	93346025	-	4786	processed_transcript	CCDC18 antisense RNA 1 [Source:HGNC Symbol;Acc:HGNC:52262]	-
ENSG00000198336	1202.98	2471.18	-1.03848	0.0128591	0.872083	MYL4	17	47200446	47223679	+	1636	protein_coding	myosin light chain 4 [Source:HGNC Symbol;Acc:HGNC:7585]	-
ENSG00000273137	42.4404	14.0122	1.5933	0.012963	0.873638	AL022328.2	22	50208461	50209542	-	640	antisense	uncharacterized LOC105373095 [Source:NCBI gene;Acc:105373095]	-
ENSG00000270157	42.4404	14.0122	1.5933	0.012963	0.873638	AC004918.3	7	141662922	141663846	-	925	sense_intronic	novel transcript	-
ENSG00000243064	39.2953	94.1377	-1.25681	0.0130032	0.873638	ABCC13	21	14236206	14362754	+	10722	transcribed_unprocessed_pseudogene	ATP binding cassette subfamily C member 13 (pseudogene) [Source:HGNC Symbol;Acc:HGNC:16022]	-
ENSG00000248569	5.48496	21.6432	-1.9505	0.0132311	0.88265	CRSP8P	5	80351021	80351956	-	936	processed_pseudogene	mediator complex subunit 27 pseudogene [Source:NCBI gene;Acc:441089]	-
ENSG00000026036	44.0129	15.284	1.52113	0.0132402	0.88265	RTEL1-TNFRSF6B	20	63659300	63698684	+	9093	protein_coding	RTEL1-TNFRSF6B readthrough (NMD candidate) [Source:HGNC Symbol;Acc:HGNC:44095]	-
ENSG00000112306	8219.66	16743.6	-1.02644	0.0133349	0.88265	RPS12	6	132814441	132817564	+	767	protein_coding	ribosomal protein S12 [Source:HGNC Symbol;Acc:HGNC:10385]	-
ENSG00000268189	1.55316	11.4685	-2.77161	0.0134121	0.88265	AC005785.1	19	15379076	15381194	+	1911	processed_transcript	novel transcript, antisense to AKAP8 and AKAP8L	-
ENSG00000275833	1.55316	11.4685	-2.77161	0.0134121	0.88265	AC073107.2	7	65764535	65768306	+	238	unprocessed_pseudogene	sulfatase modifying factor 2 (SUMF2) pseudogene	-
ENSG00000268756	1.55316	11.4685	-2.77161	0.0134121	0.88265	AC104534.1	19	38820166	38823223	+	566	antisense	novel transcript, antisense to ECH1	-
ENSG00000280332	71.5325	28.0024	1.35076	0.013481	0.88265	AC020917.4	19	16356329	16358327	-	1999	TEC	TEC	-
ENSG00000161643	70.7462	28.0024	1.33484	0.013481	0.88265	SIGLEC16	19	49969673	49975814	+	2510	transcribed_unprocessed_pseudogene	sialic acid binding Ig like lectin 16 (gene/pseudogene) [Source:HGNC Symbol;Acc:HGNC:24851]	-
ENSG00000125037	1432.57	2925.22	-1.02985	0.0135045	0.88265	EMC3	3	9962537	10011116	-	4270	protein_coding	ER membrane protein complex subunit 3 [Source:HGNC Symbol;Acc:HGNC:23999]	-
ENSG00000095794	76.2502	166.632	-1.12607	0.0136698	0.890762	CREM	10	35126791	35212958	+	5699	protein_coding	cAMP responsive element modulator [Source:HGNC Symbol;Acc:HGNC:2352]	TF_bZIP
ENSG00000088992	1677.1	3413.6	-1.02525	0.0138347	0.898797	TESC	12	117038923	117099479	-	1926	protein_coding	tescalcin [Source:HGNC Symbol;Acc:HGNC:26065]	-
ENSG00000260853	33.0051	10.1967	1.68669	0.0141787	0.915281	AC109460.2	16	28956687	28966883	-	1092	antisense	novel transcript, antisense to NFATC2IP	-
ENSG00000188277	21.9971	5.10939	2.08745	0.0143802	0.915281	C15orf62	15	40770080	40772449	+	2370	protein_coding	chromosome 15 open reading frame 62 [Source:HGNC Symbol;Acc:HGNC:34489]	-
ENSG00000184441	22.7834	5.10939	2.1378	0.0143802	0.915281	AP001062.1	21	44331234	44335851	+	4354	antisense	novel transcript, antisense to C21orf2	-
ENSG00000160051	21.9971	5.10939	2.08745	0.0143802	0.915281	IQCC	1	32205661	32208687	+	2478	protein_coding	IQ motif containing C [Source:HGNC Symbol;Acc:HGNC:25545]	-
ENSG00000254198	22.7834	5.10939	2.1378	0.0143802	0.915281	AC113191.1	8	43125995	43126397	-	403	processed_pseudogene	Family with sequence similarity 9, member C (FAM9C) pseudogene	-
ENSG00000214783	15.7069	2.56592	2.57193	0.0144854	0.915281	POLR2J4	7	43940895	44019175	-	6492	processed_transcript	RNA polymerase II subunit J4, pseudogene [Source:HGNC Symbol;Acc:HGNC:28195]	-
ENSG00000136052	3.12593	16.5559	-2.35013	0.0144854	0.915281	SLC41A2	12	104802553	104958744	-	5151	protein_coding	solute carrier family 41 member 2 [Source:HGNC Symbol;Acc:HGNC:31045]	-
ENSG00000153347	3.12593	16.5559	-2.35013	0.0144854	0.915281	FAM81B	5	95391344	95450454	+	2495	protein_coding	family with sequence similarity 81 member B [Source:HGNC Symbol;Acc:HGNC:26335]	-
ENSG00000105926	35.3639	11.4685	1.61784	0.0145837	0.915281	MPP6	7	24573268	24694193	+	9369	protein_coding	membrane palmitoylated protein 6 [Source:HGNC Symbol;Acc:HGNC:18167]	-
ENSG00000131398	72.3188	29.2743	1.30264	0.0151887	0.915281	KCNC3	19	50311937	50333515	-	6277	protein_coding	potassium voltage-gated channel subfamily C member 3 [Source:HGNC Symbol;Acc:HGNC:6235]	-
ENSG00000143498	39.2953	12.7403	1.61886	0.0152297	0.915281	TAF1A	1	222557902	222589933	-	2895	protein_coding	TATA-box binding protein associated factor, RNA polymerase I subunit A [Source:HGNC Symbol;Acc:HGNC:11532]	-
ENSG00000224614	39.2953	12.7403	1.61886	0.0152297	0.915281	TNK2-AS1	3	195908076	195911257	+	2096	antisense	TNK2 antisense RNA 1 [Source:HGNC Symbol;Acc:HGNC:49093]	-
ENSG00000181800	74.6776	30.5461	1.2877	0.0152537	0.915281	CELF2-AS1	10	11316834	11319884	-	2468	antisense	CELF2 antisense RNA 1 [Source:HGNC Symbol;Acc:HGNC:23515]	-
ENSG00000212743	7.84391	25.4587	-1.67856	0.0153054	0.915281	AL137145.1	10	6350316	6352762	+	2447	lincRNA	novel transcript	-
ENSG00000110492	7.0576	25.4587	-1.82812	0.0153054	0.915281	MDK	11	46380756	46383837	+	2196	protein_coding	midkine [Source:HGNC Symbol;Acc:HGNC:6972]	-
ENSG00000175906	7.0576	25.4587	-1.82812	0.0153054	0.915281	ARL4D	17	43398959	43401137	+	1612	protein_coding	ADP ribosylation factor like GTPase 4D [Source:HGNC Symbol;Acc:HGNC:656]	-
ENSG00000154764	24.356	6.38119	1.91834	0.0153054	0.915281	WNT7A	3	13816258	13880121	-	4579	protein_coding	Wnt family member 7A [Source:HGNC Symbol;Acc:HGNC:12786]	-
ENSG00000264968	7.0576	25.4587	-1.82812	0.0153054	0.915281	AC090844.2	17	39927742	39939601	+	965	lincRNA	leucine rich repeat containing 3C [Source:NCBI gene;Acc:100505591]	-
ENSG00000243679	193.405	89.0504	1.11837	0.0153592	0.915281	AC018638.5	7	128653969	128654722	+	754	processed_pseudogene	novel pseudogene	-
ENSG00000260401	86.4717	35.6334	1.27731	0.01555	0.915281	AP002761.4	11	73238975	73242335	+	3361	sense_overlapping	novel transcript, overlapping to P2RY2	-
ENSG00000162757	43.2267	15.284	1.4952	0.0157099	0.915281	C1orf74	1	209779208	209784559	-	4684	protein_coding	chromosome 1 open reading frame 74 [Source:HGNC Symbol;Acc:HGNC:26319]	-
ENSG00000147437	16.4932	44.5363	-1.42413	0.0157099	0.915281	GNRH1	8	25419260	25424654	-	1762	protein_coding	gonadotropin releasing hormone 1 [Source:HGNC Symbol;Acc:HGNC:4419]	-
ENSG00000198853	124.213	54.7109	1.18192	0.0159481	0.915281	RUSC2	9	35490127	35561898	+	5682	protein_coding	RUN and SH3 domain containing 2 [Source:HGNC Symbol;Acc:HGNC:23625]	-
ENSG00000183250	143.87	64.8856	1.14799	0.0160214	0.915281	LINC01547	21	44932814	44939913	-	2656	lincRNA	long intergenic non-protein coding RNA 1547 [Source:HGNC Symbol;Acc:HGNC:15707]	-
ENSG00000143079	26.7148	7.653	1.79245	0.0160516	0.915281	CTTNBP2NL	1	112396181	112463456	+	7404	protein_coding	CTTNBP2 N-terminal like [Source:HGNC Symbol;Acc:HGNC:25330]	-
ENSG00000239789	8.63021	28.0024	-1.67993	0.0160516	0.915281	MRPS17	7	55951819	55956501	+	2159	protein_coding	mitochondrial ribosomal protein S17 [Source:HGNC Symbol;Acc:HGNC:14047]	-
ENSG00000121454	26.7148	7.653	1.79245	0.0160516	0.915281	LHX4	1	180230286	180278982	+	6061	protein_coding	LIM homeobox 4 [Source:HGNC Symbol;Acc:HGNC:21734]	Homeobox
ENSG00000163993	822.421	1654.67	-1.00843	0.0161874	0.915281	S100P	4	6693069	6697170	+	1280	protein_coding	S100 calcium binding protein P [Source:HGNC Symbol;Acc:HGNC:10504]	-
ENSG00000234072	49.5169	17.8277	1.46985	0.0162157	0.915281	AC074117.1	2	27356246	27367622	+	3412	antisense	uncharacterized LOC105374363 [Source:NCBI gene;Acc:105374363]	-
ENSG00000237886	51.0894	19.0995	1.41594	0.0163423	0.915281	NALT1	9	136546212	136549893	+	1088	antisense	NOTCH1 associated lncRNA in T cell acute lymphoblastic leukemia 1 [Source:HGNC Symbol;Acc:HGNC:51192]	-
ENSG00000164611	20.4246	53.4391	-1.38041	0.0163423	0.915281	PTTG1	5	160421822	160428744	+	2013	protein_coding	pituitary tumor-transforming 1 [Source:HGNC Symbol;Acc:HGNC:9690]	-
ENSG00000256553	4.69863	19.0995	-1.98821	0.0164929	0.915281	TRAV1-2	14	21642889	21643578	+	402	TR_V_gene	T cell receptor alpha variable 1-2 [Source:HGNC Symbol;Acc:HGNC:12102]	-
ENSG00000254860	17.2794	3.83762	2.14555	0.0164929	0.915281	TMEM9B-AS1	11	8964675	8977527	+	1162	antisense	TMEM9B antisense RNA 1 [Source:HGNC Symbol;Acc:HGNC:19230]	-
ENSG00000202533	17.2794	3.83762	2.14555	0.0164929	0.915281	RF00019	5	132468147	132468257	+	111	misc_RNA		-
ENSG00000168874	17.2794	3.83762	2.14555	0.0164929	0.915281	ATOH8	2	85751344	85788066	+	6076	protein_coding	atonal bHLH transcription factor 8 [Source:HGNC Symbol;Acc:HGNC:24126]	bHLH
ENSG00000137507	4.69863	19.0995	-1.98821	0.0164929	0.915281	LRRC32	11	76657524	76670747	-	4459	protein_coding	leucine rich repeat containing 32 [Source:HGNC Symbol;Acc:HGNC:4161]	-
ENSG00000282420	17.2794	3.83762	2.14555	0.0164929	0.915281	TRBJ1-2	7	142787017	142787064	+	48	TR_J_gene	T cell receptor beta joining 1-2 [Source:HGNC Symbol;Acc:HGNC:12163]	-
ENSG00000205771	17.2794	3.83762	2.14555	0.0164929	0.915281	CATSPER2P1	15	43726918	43747094	-	3925	transcribed_unprocessed_pseudogene	cation channel sperm associated 2 pseudogene 1 [Source:HGNC Symbol;Acc:HGNC:31054]	-
ENSG00000211688	4.69863	19.0995	-1.98821	0.0164929	0.915281	TRGJP2	7	38256337	38256396	-	60	TR_J_gene	T cell receptor gamma joining P2 [Source:HGNC Symbol;Acc:HGNC:12281]	-
ENSG00000250138	290.902	138.652	1.06873	0.016556	0.915281	AC139495.3	5	69631963	69636399	+	4437	unprocessed_pseudogene	POM121 membrane glycoprotein-like 1 (POM121L1) pseudogene	-
ENSG00000230724	59.7384	22.9151	1.37949	0.0167062	0.915281	LINC01001	11	127204	139612	-	3823	lincRNA	long intergenic non-protein coding RNA 1001 [Source:HGNC Symbol;Acc:HGNC:38540]	-
ENSG00000270015	66.8149	26.7306	1.31934	0.0169166	0.915281	AC087481.3	15	30926514	30928407	+	1894	sense_intronic	novel transcript, sense intronic to FAN1	-
ENSG00000185522	66.8149	26.7306	1.31934	0.0169166	0.915281	LMNTD2	11	554855	560779	-	2934	protein_coding	lamin tail domain containing 2 [Source:HGNC Symbol;Acc:HGNC:28561]	-
ENSG00000280128	88.8305	38.1771	1.21687	0.0171218	0.915281	AL662795.2	6	30282349	30286054	-	3706	TEC	TEC	-
ENSG00000258472	30.6462	8.92483	1.7704	0.017143	0.915281	AC005726.1	17	28455752	28614197	-	3218	protein_coding	novel protein	-
ENSG00000125780	98.2658	208.602	-1.08463	0.0175032	0.915281	TGM3	20	2296001	2341078	+	2693	protein_coding	transglutaminase 3 [Source:HGNC Symbol;Acc:HGNC:11779]	-
ENSG00000171798	34.5776	11.4685	1.58553	0.0178604	0.915281	KNDC1	10	133160447	133226412	+	7985	protein_coding	kinase non-catalytic C-lobe domain containing 1 [Source:HGNC Symbol;Acc:HGNC:29374]	-
ENSG00000233822	12.5617	35.6334	-1.49221	0.0178604	0.915281	HIST1H2BN	6	27837760	27865798	+	5477	protein_coding	histone cluster 1 H2B family member n [Source:HGNC Symbol;Acc:HGNC:4749]	-
ENSG00000205572	2.33955	14.0122	-2.5083	0.0178622	0.915281	SERF1B	5	70025247	70043113	+	3051	protein_coding	small EDRK-rich factor 1B [Source:HGNC Symbol;Acc:HGNC:10756]	-
ENSG00000143847	12.5617	1.29429	3.18846	0.0178622	0.915281	PPFIA4	1	203026498	203078740	+	9707	protein_coding	PTPRF interacting protein alpha 4 [Source:HGNC Symbol;Acc:HGNC:9248]	-
ENSG00000228492	12.5617	1.29429	3.18846	0.0178622	0.915281	RAB11FIP1P1	X	74202834	74204595	+	1762	processed_pseudogene	RAB11 family interacting protein 1 pseudogene 1 [Source:HGNC Symbol;Acc:HGNC:42366]	-
ENSG00000260193	2.33955	14.0122	-2.5083	0.0178622	0.915281	AL138781.1	9	136107808	136109424	-	1334	lincRNA	uncharacterized LOC105376323 [Source:NCBI gene;Acc:105376323]	-
ENSG00000273456	12.5617	1.29429	3.18846	0.0178622	0.915281	AC064836.3	2	202374932	202375604	-	673	lincRNA	novel transcript	-
ENSG00000178162	2.33955	14.0122	-2.5083	0.0178622	0.915281	FAR2P2	2	130416755	130431363	-	5364	transcribed_unprocessed_pseudogene	fatty acyl-CoA reductase 2 pseudogene 2 [Source:HGNC Symbol;Acc:HGNC:49279]	-
ENSG00000257495	2.33955	14.0122	-2.5083	0.0178622	0.915281	KRT73-AS1	12	52601467	52615305	+	4094	antisense	KRT73 antisense RNA 1 [Source:HGNC Symbol;Acc:HGNC:49607]	-
ENSG00000144712	5.48496	20.3714	-1.86354	0.0180032	0.915281	CAND2	3	12796472	12871916	+	5587	protein_coding	cullin associated and neddylation dissociated 2 (putative) [Source:HGNC Symbol;Acc:HGNC:30689]	-
ENSG00000149639	210.703	100.497	1.06759	0.0181993	0.915281	SOGA1	20	36777442	36863686	-	15128	protein_coding	suppressor of glucose, autophagy associated 1 [Source:HGNC Symbol;Acc:HGNC:16111]	-
ENSG00000197353	14.1343	39.4489	-1.47018	0.0183322	0.915281	LYPD2	8	142750150	142752534	-	594	protein_coding	LY6/PLAUR domain containing 2 [Source:HGNC Symbol;Acc:HGNC:25215]	-
ENSG00000139410	14.1343	39.4489	-1.47018	0.0183322	0.915281	SDSL	12	113422237	113438276	+	2216	protein_coding	serine dehydratase like [Source:HGNC Symbol;Acc:HGNC:30404]	-
ENSG00000267480	14.1343	39.4489	-1.47018	0.0183322	0.915281	AP001542.3	18	12031178	12032181	-	527	antisense	novel transcript, antisense IMPA2	-
ENSG00000074855	191.046	90.3222	1.08024	0.018417	0.915281	ANO8	19	17323223	17334829	-	4979	protein_coding	anoctamin 8 [Source:HGNC Symbol;Acc:HGNC:29329]	-
ENSG00000169902	48.7306	108.128	-1.14703	0.0185073	0.915281	TPST1	7	66205199	66420543	+	2923	protein_coding	tyrosylprotein sulfotransferase 1 [Source:HGNC Symbol;Acc:HGNC:12020]	-
ENSG00000101132	47.158	104.312	-1.14243	0.0185638	0.915281	PFDN4	20	54207847	54228052	+	1975	protein_coding	prefoldin subunit 4 [Source:HGNC Symbol;Acc:HGNC:8868]	-
ENSG00000138119	562.166	278.553	1.01289	0.0187197	0.915281	MYOF	10	93306429	93482317	-	8473	protein_coding	myoferlin [Source:HGNC Symbol;Acc:HGNC:3656]	-
ENSG00000116985	44.0129	16.5559	1.40653	0.018749	0.915281	BMP8B	1	39757182	39788861	-	4822	protein_coding	bone morphogenetic protein 8b [Source:HGNC Symbol;Acc:HGNC:1075]	-
ENSG00000238035	44.0129	16.5559	1.40653	0.018749	0.915281	AC138035.1	5	181306502	181324685	+	1838	lincRNA	novel transcript	-
ENSG00000144026	88.0442	38.1771	1.20406	0.0187651	0.915281	ZNF514	2	95147330	95165413	-	6813	protein_coding	zinc finger protein 514 [Source:HGNC Symbol;Acc:HGNC:25894]	zf-C2H2
ENSG00000230409	38.509	87.7785	-1.18507	0.0187935	0.915281	TCEA1P2	3	37275693	37276598	+	906	processed_pseudogene	transcription elongation factor A1 pseudogene 2 [Source:HGNC Symbol;Acc:HGNC:29891]	-
ENSG00000187260	70.7462	29.2743	1.27098	0.0189922	0.915281	WDR86	7	151375909	151410727	-	4044	protein_coding	WD repeat domain 86 [Source:HGNC Symbol;Acc:HGNC:28020]	-
ENSG00000179914	29.86	69.9729	-1.22389	0.01901	0.915281	ITLN1	1	160876539	160885170	-	1483	protein_coding	intelectin 1 [Source:HGNC Symbol;Acc:HGNC:18259]	-
ENSG00000020181	54.2345	21.6432	1.3224	0.0190181	0.915281	ADGRA2	8	37784191	37844896	+	7061	protein_coding	adhesion G protein-coupled receptor A2 [Source:HGNC Symbol;Acc:HGNC:17849]	-
ENSG00000260279	54.2345	21.6432	1.3224	0.0190181	0.915281	AC137932.1	16	89296128	89298317	+	1576	antisense	uncharacterized LOC105371414 [Source:NCBI gene;Acc:105371414]	-
ENSG00000148950	24.356	59.7983	-1.28995	0.0190446	0.915281	IMMP1L	11	31432401	31509645	-	3901	protein_coding	inner mitochondrial membrane peptidase subunit 1 [Source:HGNC Symbol;Acc:HGNC:26317]	-
ENSG00000263069	21.2109	5.10939	2.03527	0.0191374	0.915281	AC124319.2	17	80351828	80415168	-	3983	antisense	uncharacterized LOC100294362 [Source:NCBI gene;Acc:100294362]	-
ENSG00000279192	21.2109	5.10939	2.03527	0.0191374	0.915281	PWAR5	15	24985053	24988232	+	3180	TEC	Prader Willi/Angelman region RNA 5 [Source:HGNC Symbol;Acc:HGNC:30090]	-
ENSG00000051341	21.2109	5.10939	2.03527	0.0191374	0.915281	POLQ	3	121431427	121546641	-	9400	protein_coding	DNA polymerase theta [Source:HGNC Symbol;Acc:HGNC:9186]	-
ENSG00000182732	65.2423	141.195	-1.11174	0.0192057	0.915281	RGS6	14	71932439	72566529	+	8937	protein_coding	regulator of G protein signaling 6 [Source:HGNC Symbol;Acc:HGNC:10002]	-
ENSG00000197993	40.0816	89.0504	-1.14826	0.0205649	0.915281	KEL	7	142941114	142962681	-	3978	protein_coding	Kell metallo-endopeptidase (Kell blood group) [Source:HGNC Symbol;Acc:HGNC:6308]	-
ENSG00000127561	25.1423	7.653	1.7054	0.0206238	0.915281	SYNGR3	16	1989660	1994275	+	3420	protein_coding	synaptogyrin 3 [Source:HGNC Symbol;Acc:HGNC:11501]	-
ENSG00000215533	14.1343	2.56592	2.42115	0.0209521	0.915281	LINC00189	21	29193480	29288205	+	1087	sense_overlapping	long intergenic non-protein coding RNA 189 [Source:HGNC Symbol;Acc:HGNC:18461]	-
ENSG00000269439	14.1343	2.56592	2.42115	0.0209521	0.915281	AC010618.3	19	17488990	17511889	-	2067	lincRNA	novel transcript	-
ENSG00000215045	14.1343	2.56592	2.42115	0.0209521	0.915281	GRID2IP	7	6497462	6551436	-	4134	protein_coding	Grid2 interacting protein [Source:HGNC Symbol;Acc:HGNC:18464]	-
ENSG00000100154	14.1343	2.56592	2.42115	0.0209521	0.915281	TTC28	22	27978014	28679865	-	12645	protein_coding	tetratricopeptide repeat domain 28 [Source:HGNC Symbol;Acc:HGNC:29179]	-
ENSG00000118193	14.9206	2.56592	2.49851	0.0209521	0.915281	KIF14	1	200551497	200620734	-	7277	protein_coding	kinesin family member 14 [Source:HGNC Symbol;Acc:HGNC:19181]	-
ENSG00000224138	14.1343	2.56592	2.42115	0.0209521	0.915281	AC000123.1	7	127350128	127351523	+	516	antisense	novel transcript	-
ENSG00000183785	14.1343	2.56592	2.42115	0.0209521	0.915281	TUBA8	22	18110331	18146554	+	3641	protein_coding	tubulin alpha 8 [Source:HGNC Symbol;Acc:HGNC:12410]	-
ENSG00000178033	14.9206	2.56592	2.49851	0.0209521	0.915281	CALHM5	6	116511646	116524792	+	9784	protein_coding	calcium homeostasis modulator family member 5 [Source:HGNC Symbol;Acc:HGNC:21568]	-
ENSG00000121690	3.12593	15.284	-2.23553	0.0209521	0.915281	DEPDC7	11	33015864	33033582	+	3326	protein_coding	DEP domain containing 7 [Source:HGNC Symbol;Acc:HGNC:29899]	-
ENSG00000143977	136.007	274.737	-1.01341	0.0213664	0.915281	SNRPG	2	70281362	70293771	-	1795	protein_coding	small nuclear ribonucleoprotein polypeptide G [Source:HGNC Symbol;Acc:HGNC:11163]	-
ENSG00000281183	29.0737	8.92483	1.69476	0.0214439	0.915281	NPTN-IT1	15	73567012	73569294	-	2283	sense_intronic	NPTN intronic transcript 1 [Source:HGNC Symbol;Acc:HGNC:45091]	-
ENSG00000114631	29.0737	8.92483	1.69476	0.0214439	0.915281	PODXL2	3	127629181	127672809	+	2186	protein_coding	podocalyxin like 2 [Source:HGNC Symbol;Acc:HGNC:17936]	-
ENSG00000228113	29.0737	8.92483	1.69476	0.0214439	0.915281	AC003991.1	7	88219359	88304367	+	4838	antisense	novel transcript, antisense to STEAP4	-
ENSG00000162825	29.0737	8.92483	1.69476	0.0214439	0.915281	NBPF20	1	145289900	145405778	-	18995	protein_coding	NBPF member 20 [Source:HGNC Symbol;Acc:HGNC:32000]	-
ENSG00000236383	29.86	8.92483	1.73307	0.0214439	0.915281	CCDC200	17	43216941	43305397	-	3282	protein_coding	coiled-coil domain containing 200 [Source:HGNC Symbol;Acc:HGNC:43658]	-
ENSG00000149970	29.0737	8.92483	1.69476	0.0214439	0.915281	CNKSR2	X	21372801	21654695	+	31865	protein_coding	connector enhancer of kinase suppressor of Ras 2 [Source:HGNC Symbol;Acc:HGNC:19701]	-
ENSG00000279483	10.2028	30.5461	-1.56701	0.0214439	0.915281	AC090498.1	7	137513859	137513933	+	75	processed_pseudogene	ribosomal protein L41 (RPL41) pseudogene	-
ENSG00000257800	29.86	8.92483	1.73307	0.0214439	0.915281	FNBP1P1	2	74120680	74123218	+	1994	processed_pseudogene	formin binding protein 1 pseudogene 1 [Source:HGNC Symbol;Acc:HGNC:44528]	-
ENSG00000211593	1.55316	10.1967	-2.60358	0.0215665	0.915281	IGKJ5	2	88860568	88860605	-	38	IG_J_gene	immunoglobulin kappa joining 5 [Source:HGNC Symbol;Acc:HGNC:5723]	-
ENSG00000281538	1.55316	10.1967	-2.60358	0.0215665	0.915281	AC254562.3	22	42138060	42139726	+	631	lincRNA	novel transcript	-
ENSG00000229106	1.55316	10.1967	-2.60358	0.0215665	0.915281	BTBD6P1	1	23901471	23902737	-	1267	processed_pseudogene	BTB domain containing 6 pseudogene 1 [Source:HGNC Symbol;Acc:HGNC:51542]	-
ENSG00000231439	1.55316	10.1967	-2.60358	0.0215665	0.915281	WASIR2	16	22910	25123	+	1054	lincRNA	WASH and IL9R antisense RNA 2 [Source:HGNC Symbol;Acc:HGNC:38609]	-
ENSG00000165061	1.55316	10.1967	-2.60358	0.0215665	0.915281	ZMAT4	8	40530590	40897833	-	3691	protein_coding	zinc finger matrin-type 4 [Source:HGNC Symbol;Acc:HGNC:25844]	-
ENSG00000198939	1.55316	10.1967	-2.60358	0.0215665	0.915281	ZFP2	5	178895894	178933212	+	2641	protein_coding	ZFP2 zinc finger protein [Source:HGNC Symbol;Acc:HGNC:26138]	zf-C2H2
ENSG00000225762	1.55316	10.1967	-2.60358	0.0215665	0.915281	LINC01389	1	47380928	47408477	-	483	antisense	long intergenic non-protein coding RNA 1389 [Source:HGNC Symbol;Acc:HGNC:50661]	-
ENSG00000255568	1.55316	10.1967	-2.60358	0.0215665	0.915281	BRWD1-AS2	21	39313935	39314962	+	1028	antisense	BRWD1 antisense RNA 2 [Source:HGNC Symbol;Acc:HGNC:16423]	-
ENSG00000272115	1.55316	10.1967	-2.60358	0.0215665	0.915281	AC233992.3	8	144409492	144409976	+	485	antisense	novel transcript, antisense to SLC39A4	-
ENSG00000231125	1.55316	10.1967	-2.60358	0.0215665	0.915281	AF129075.1	21	29058073	29060095	-	794	sense_intronic	novel transcript, sense intronic to CCT8	-
ENSG00000207129	1.55316	10.1967	-2.60358	0.0215665	0.915281	RNA5SP187	5	88274258	88274376	-	119	rRNA_pseudogene	RNA, 5S ribosomal pseudogene 187 [Source:HGNC Symbol;Acc:HGNC:43087]	-
ENSG00000273674	1.55316	10.1967	-2.60358	0.0215665	0.915281	AC021752.1	15	50839875	50908599	-	2669	lincRNA	novel transcript	-
ENSG00000185495	58.9521	24.1869	1.28282	0.0216315	0.915281	AC138393.1	1	223992743	224010612	+	4349	transcribed_unprocessed_pseudogene	septin 7 (SEPT7) pseudogene	-
ENSG00000273824	31.4325	10.1967	1.61656	0.0216953	0.915281	AC008033.3	12	68426331	68427737	-	1407	lincRNA	novel transcript	-
ENSG00000242472	31.4325	10.1967	1.61656	0.0216953	0.915281	IGHJ5	14	105863814	105863862	-	49	IG_J_gene	immunoglobulin heavy joining 5 [Source:HGNC Symbol;Acc:HGNC:5539]	-
ENSG00000205784	31.4325	10.1967	1.61656	0.0216953	0.915281	ARRDC5	19	4890437	4902867	-	1638	protein_coding	arrestin domain containing 5 [Source:HGNC Symbol;Acc:HGNC:31407]	-
ENSG00000153823	133.648	62.3419	1.09938	0.0218344	0.915281	PID1	2	228850526	229271285	-	3364	protein_coding	phosphotyrosine interaction domain containing 1 [Source:HGNC Symbol;Acc:HGNC:26084]	-
ENSG00000182165	18.852	47.0799	-1.31276	0.0220737	0.915281	TP53TG1	7	87325225	87345515	-	1023	lincRNA	TP53 target 1 [Source:HGNC Symbol;Acc:HGNC:17026]	-
ENSG00000125740	15.7069	40.7208	-1.36507	0.022103	0.915281	FOSB	19	45467995	45475179	+	5553	protein_coding	FosB proto-oncogene, AP-1 transcription factor subunit [Source:HGNC Symbol;Acc:HGNC:3797]	TF_bZIP
ENSG00000180902	209.916	101.769	1.04408	0.0222361	0.915281	D2HGDH	2	241734579	241768816	+	5279	protein_coding	D-2-hydroxyglutarate dehydrogenase [Source:HGNC Symbol;Acc:HGNC:28358]	-
ENSG00000074803	7.0576	1.38778e-17	5.88889	0.0226768	0.915281	SLC12A1	15	48178438	48304078	+	12839	protein_coding	solute carrier family 12 member 1 [Source:HGNC Symbol;Acc:HGNC:10910]	-
ENSG00000214274	7.0576	1.38778e-17	5.88889	0.0226768	0.915281	ANG	14	20684177	20698971	+	1430	protein_coding	angiogenin [Source:HGNC Symbol;Acc:HGNC:483]	-
ENSG00000163093	6.27128	1.38778e-17	5.722	0.0226768	0.915281	BBS5	2	169479178	169506655	+	4556	protein_coding	Bardet-Biedl syndrome 5 [Source:HGNC Symbol;Acc:HGNC:970]	-
ENSG00000249835	7.0576	1.38778e-17	5.88889	0.0226768	0.915281	VCAN-AS1	5	83531352	83581320	-	877	antisense	VCAN antisense RNA 1 [Source:HGNC Symbol;Acc:HGNC:40163]	-
ENSG00000285730	6.27128	1.38778e-17	5.722	0.0226768	0.915281	Z94721.3	6	166995735	166999511	-	1002	bidirectional_promoter_lncRNA	novel transcript	-
ENSG00000251453	6.27128	1.38778e-17	5.722	0.0226768	0.915281	HAUS1P1	5	140581504	140582335	+	832	processed_pseudogene	HAUS augmin like complex subunit 1 pseudogene 1 [Source:HGNC Symbol;Acc:HGNC:43760]	-
ENSG00000236830	7.0576	1.38778e-17	5.88889	0.0226768	0.915281	CBR3-AS1	21	36131767	36175815	-	8459	processed_transcript	CBR3 antisense RNA 1 [Source:HGNC Symbol;Acc:HGNC:43664]	-
ENSG00000197467	7.0576	1.38778e-17	5.88889	0.0226768	0.915281	COL13A1	10	69801867	69964275	+	5888	protein_coding	collagen type XIII alpha 1 chain [Source:HGNC Symbol;Acc:HGNC:2190]	-
ENSG00000184515	6.27128	1.38778e-17	5.722	0.0226768	0.915281	BEX5	X	102153708	102156057	-	1063	protein_coding	brain expressed X-linked 5 [Source:HGNC Symbol;Acc:HGNC:27990]	-
ENSG00000173421	7.0576	1.38778e-17	5.88889	0.0226768	0.915281	CCDC36	3	49198428	49258104	+	4330	protein_coding	coiled-coil domain containing 36 [Source:HGNC Symbol;Acc:HGNC:27945]	-
ENSG00000182057	7.0576	1.38778e-17	5.88889	0.0226768	0.915281	OGFRP1	22	42269753	42275196	+	1451	lincRNA	opioid growth factor receptor pseudogene 1 [Source:HGNC Symbol;Acc:HGNC:50511]	-
ENSG00000260588	6.27128	1.38778e-17	5.722	0.0226768	0.915281	AC027702.1	8	41828165	41829934	-	1770	lincRNA	novel transcript	-
ENSG00000162949	7.0576	1.38778e-17	5.88889	0.0226768	0.915281	CAPN13	2	30722771	30820542	-	5191	protein_coding	calpain 13 [Source:HGNC Symbol;Acc:HGNC:16663]	-
ENSG00000204677	7.0576	1.38778e-17	5.88889	0.0226768	0.915281	FAM153C	5	178006405	178055559	+	4285	protein_coding	family with sequence similarity 153 member C [Source:HGNC Symbol;Acc:HGNC:33936]	-
ENSG00000273004	7.0576	1.38778e-17	5.88889	0.0226768	0.915281	AL078644.1	1	185317779	185318530	+	752	lincRNA	novel transcript	-
ENSG00000180878	6.27128	1.38778e-17	5.722	0.0226768	0.915281	C11orf42	11	6205566	6211132	+	1142	protein_coding	chromosome 11 open reading frame 42 [Source:HGNC Symbol;Acc:HGNC:28541]	-
ENSG00000253552	6.27128	1.38778e-17	5.722	0.0226768	0.915281	HOXA-AS2	7	27107777	27134302	+	5281	antisense	HOXA cluster antisense RNA 2 [Source:HGNC Symbol;Acc:HGNC:43745]	-
ENSG00000154898	7.0576	1.38778e-17	5.88889	0.0226768	0.915281	CCDC144CP	17	20321164	20403557	+	8145	transcribed_processed_pseudogene	coiled-coil domain containing 144C, pseudogene [Source:HGNC Symbol;Acc:HGNC:29073]	-
ENSG00000227486	7.0576	1.38778e-17	5.88889	0.0226768	0.915281	AL445472.1	X	55908123	56015173	+	1007	lincRNA	novel transcript	-
ENSG00000115657	6.27128	1.38778e-17	5.722	0.0226768	0.915281	ABCB6	2	219209766	219219017	-	5234	protein_coding	ATP binding cassette subfamily B member 6 (Langereis blood group) [Source:HGNC Symbol;Acc:HGNC:47]	-
ENSG00000235865	6.27128	1.38778e-17	5.722	0.0226768	0.915281	GSN-AS1	9	121280768	121285530	-	4763	antisense	GSN antisense RNA 1 [Source:HGNC Symbol;Acc:HGNC:23372]	-
ENSG00000261136	6.27128	1.38778e-17	5.722	0.0226768	0.915281	AC023908.3	15	39782571	39785617	+	3047	antisense	uncharacterized LOC105370941 [Source:NCBI gene;Acc:105370941]	-
ENSG00000228013	6.27128	1.38778e-17	5.722	0.0226768	0.915281	IL6R-AS1	1	154402328	154406564	-	1756	antisense	IL6R antisense RNA 1 [Source:HGNC Symbol;Acc:HGNC:53716]	-
ENSG00000122420	7.0576	1.38778e-17	5.88889	0.0226768	0.915281	PTGFR	1	78303884	78539749	+	4714	protein_coding	prostaglandin F receptor [Source:HGNC Symbol;Acc:HGNC:9600]	-
ENSG00000143994	6.27128	1.38778e-17	5.722	0.0226768	0.915281	ABHD1	2	27123789	27130812	+	4630	protein_coding	abhydrolase domain containing 1 [Source:HGNC Symbol;Acc:HGNC:17553]	-
ENSG00000170356	7.0576	1.38778e-17	5.88889	0.0226768	0.915281	OR2A20P	7	144250045	144256244	-	3520	transcribed_unprocessed_pseudogene	olfactory receptor family 2 subfamily A member 20 pseudogene [Source:HGNC Symbol;Acc:HGNC:15413]	-
ENSG00000282828	7.0576	1.38778e-17	5.88889	0.0226768	0.915281	AC009971.1	2	49563398	49595122	+	673	lincRNA	novel transcript	-
ENSG00000261342	6.27128	1.38778e-17	5.722	0.0226768	0.915281	AC006538.1	19	2727743	2729327	-	1585	sense_intronic	novel transcript	-
ENSG00000088340	1.38778e-17	7.653	-5.99596	0.0226768	0.915281	FER1L4	20	35558737	35607562	-	9067	transcribed_unitary_pseudogene	fer-1 like family member 4, pseudogene [Source:HGNC Symbol;Acc:HGNC:15801]	-
ENSG00000267838	6.27128	1.38778e-17	5.722	0.0226768	0.915281	AC245884.8	19	54438665	54439544	-	880	lincRNA	novel transcript	-
ENSG00000250722	7.0576	1.38778e-17	5.88889	0.0226768	0.915281	SELENOP	5	42799880	42887392	-	5688	protein_coding	selenoprotein P [Source:HGNC Symbol;Acc:HGNC:10751]	-
ENSG00000280401	6.27128	1.38778e-17	5.722	0.0226768	0.915281	AC022532.1	10	70434829	70436556	+	1728	TEC	TEC	-
ENSG00000279748	6.27128	1.38778e-17	5.722	0.0226768	0.915281	AC008764.9	19	16586905	16589409	+	2505	TEC	TEC	-
ENSG00000118523	7.0576	1.38778e-17	5.88889	0.0226768	0.915281	CTGF	6	131948176	131951373	-	2339	protein_coding	connective tissue growth factor [Source:HGNC Symbol;Acc:HGNC:2500]	-
ENSG00000204851	7.0576	1.38778e-17	5.88889	0.0226768	0.915281	PNMA8B	19	46486906	46496498	-	5506	protein_coding	PNMA family member 8B [Source:HGNC Symbol;Acc:HGNC:29206]	-
ENSG00000229832	6.27128	1.38778e-17	5.722	0.0226768	0.915281	AL360091.1	1	212357418	212358353	+	496	sense_intronic	novel transcript, sense intronic to PPP2R5A	-
ENSG00000266235	6.27128	1.38778e-17	5.722	0.0226768	0.915281	MIR3176	16	543277	543366	+	90	miRNA	microRNA 3176 [Source:HGNC Symbol;Acc:HGNC:38345]	-
ENSG00000160172	6.27128	1.38778e-17	5.722	0.0226768	0.915281	FAM86C2P	11	67791648	67805336	-	3402	transcribed_unprocessed_pseudogene	family with sequence similarity 86 member C2, pseudogene [Source:HGNC Symbol;Acc:HGNC:42392]	-
ENSG00000276916	7.0576	1.38778e-17	5.88889	0.0226768	0.915281	AL442125.2	13	113511747	113514473	+	418	sense_intronic	novel transcript, sense intronic	-
ENSG00000161860	6.27128	1.38778e-17	5.722	0.0226768	0.915281	SYCE2	19	12898786	12919276	-	1458	protein_coding	synaptonemal complex central element protein 2 [Source:HGNC Symbol;Acc:HGNC:27411]	-
ENSG00000283208	7.0576	1.38778e-17	5.88889	0.0226768	0.915281	AC001226.2	13	76992078	77129589	+	6145	protein_coding	novel protein	-
ENSG00000229848	6.27128	1.38778e-17	5.722	0.0226768	0.915281	AC139149.1	17	81514047	81527776	+	957	antisense	novel transcript, antisense to ACTG1	-
ENSG00000143199	7.0576	1.38778e-17	5.88889	0.0226768	0.915281	ADCY10	1	167809388	167914215	-	6139	protein_coding	adenylate cyclase 10 [Source:HGNC Symbol;Acc:HGNC:21285]	-
ENSG00000248571	6.27128	1.38778e-17	5.722	0.0226768	0.915281	AC106882.1	4	152666368	152670107	+	2371	antisense	novel transcript	-
ENSG00000142233	7.0576	1.38778e-17	5.88889	0.0226768	0.915281	NTN5	19	48661407	48673081	-	3115	protein_coding	netrin 5 [Source:HGNC Symbol;Acc:HGNC:25208]	-
ENSG00000244063	7.0576	1.38778e-17	5.88889	0.0226768	0.915281	AC104653.2	2	113829390	113831119	-	416	lincRNA	novel transcript	-
ENSG00000254694	6.27128	1.38778e-17	5.722	0.0226768	0.915281	AP001893.1	11	126208611	126209027	-	362	antisense	novel transcript	-
ENSG00000141448	6.27128	1.38778e-17	5.722	0.0226768	0.915281	GATA6	18	22169443	22202528	+	3945	protein_coding	GATA binding protein 6 [Source:HGNC Symbol;Acc:HGNC:4174]	zf-GATA
ENSG00000186889	6.27128	1.38778e-17	5.722	0.0226768	0.915281	TMEM17	2	62500221	62511894	-	2982	protein_coding	transmembrane protein 17 [Source:HGNC Symbol;Acc:HGNC:26623]	-
ENSG00000130203	7.0576	1.38778e-17	5.88889	0.0226768	0.915281	APOE	19	44905754	44909393	+	2191	protein_coding	apolipoprotein E [Source:HGNC Symbol;Acc:HGNC:613]	-
ENSG00000285231	1.38778e-17	7.653	-5.99596	0.0226768	0.915281	OOSP3	11	59878809	59896481	+	850	protein_coding	oocyte secreted protein family member 3 [Source:HGNC Symbol;Acc:HGNC:53903]	-
ENSG00000230359	6.27128	1.38778e-17	5.722	0.0226768	0.915281	TPI1P2	7	129055223	129057239	+	2017	transcribed_processed_pseudogene	triosephosphate isomerase 1 pseudogene 2 [Source:HGNC Symbol;Acc:HGNC:38069]	-
ENSG00000250131	7.0576	1.38778e-17	5.88889	0.0226768	0.915281	AC078881.1	4	177444979	177677126	+	2161	antisense	novel transcript	-
ENSG00000212747	7.0576	1.38778e-17	5.88889	0.0226768	0.915281	RTL8B	X	135020504	135022529	-	2026	protein_coding	retrotransposon Gag like 8B [Source:HGNC Symbol;Acc:HGNC:33156]	-
ENSG00000227953	1.38778e-17	7.653	-5.99596	0.0226768	0.915281	LINC01341	1	246776013	246792385	+	3984	processed_transcript	long intergenic non-protein coding RNA 1341 [Source:HGNC Symbol;Acc:HGNC:49457]	-
ENSG00000179111	7.0576	1.38778e-17	5.88889	0.0226768	0.915281	HES7	17	8120590	8124092	-	1868	protein_coding	hes family bHLH transcription factor 7 [Source:HGNC Symbol;Acc:HGNC:15977]	bHLH
ENSG00000229591	6.27128	1.38778e-17	5.722	0.0226768	0.915281	AC006017.1	7	152120001	152121717	-	673	antisense	novel transcript	-
ENSG00000258987	6.27128	1.38778e-17	5.722	0.0226768	0.915281	AL132642.1	14	93939555	93944129	+	553	antisense	novel transcript, antisense to ASB2	-
ENSG00000249786	7.0576	1.38778e-17	5.88889	0.0226768	0.915281	EAF1-AS1	3	15436171	15455940	-	4321	antisense	EAF1 antisense RNA 1 [Source:HGNC Symbol;Acc:HGNC:42328]	-
ENSG00000277851	7.0576	1.38778e-17	5.88889	0.0226768	0.915281	LINC02391	12	92247756	92363832	-	800	lincRNA	long intergenic non-protein coding RNA 2391 [Source:HGNC Symbol;Acc:HGNC:53318]	-
ENSG00000254463	7.0576	1.38778e-17	5.88889	0.0226768	0.915281	PPIAP41	11	43466392	43466871	+	480	processed_pseudogene	peptidylprolyl isomerase A pseudogene 41 [Source:HGNC Symbol;Acc:HGNC:53665]	-
ENSG00000064309	7.0576	1.38778e-17	5.88889	0.0226768	0.915281	CDON	11	125955796	126063335	-	10600	protein_coding	cell adhesion associated, oncogene regulated [Source:HGNC Symbol;Acc:HGNC:17104]	-
ENSG00000263924	7.0576	1.38778e-17	5.88889	0.0226768	0.915281	AC022960.1	18	31844388	31845178	+	348	antisense	novel transcript, antisense to KIAA1012	-
ENSG00000227888	6.27128	1.38778e-17	5.722	0.0226768	0.915281	FAM66A	8	12362019	12388296	+	1222	lincRNA	family with sequence similarity 66 member A [Source:HGNC Symbol;Acc:HGNC:30444]	-
ENSG00000267698	1.38778e-17	7.653	-5.99596	0.0226768	0.915281	AC002116.2	19	36014508	36045972	+	643	antisense	uncharacterized LOC101927572 [Source:NCBI gene;Acc:101927572]	-
ENSG00000175600	6.27128	1.38778e-17	5.722	0.0226768	0.915281	SUGCT	7	40134977	40860763	+	2857	protein_coding	succinyl-CoA:glutarate-CoA transferase [Source:HGNC Symbol;Acc:HGNC:16001]	-
ENSG00000266445	1.38778e-17	7.653	-5.99596	0.0226768	0.915281	NARF-AS1	17	82476597	82477924	-	838	antisense	NARF antisense RNA 1 [Source:HGNC Symbol;Acc:HGNC:53622]	-
ENSG00000213231	6.27128	1.38778e-17	5.722	0.0226768	0.915281	TCL1B	14	95686417	95692643	+	1882	protein_coding	T cell leukemia/lymphoma 1B [Source:HGNC Symbol;Acc:HGNC:11649]	-
ENSG00000136546	6.27128	1.38778e-17	5.722	0.0226768	0.915281	SCN7A	2	166403573	166494326	-	9088	protein_coding	sodium voltage-gated channel alpha subunit 7 [Source:HGNC Symbol;Acc:HGNC:10594]	-
ENSG00000262703	6.27128	1.38778e-17	5.722	0.0226768	0.915281	AC009121.1	16	11348143	11349321	-	1095	antisense	novel transcript, antisense to RMI2	-
ENSG00000211871	7.0576	1.38778e-17	5.88889	0.0226768	0.915281	TRAJ18	14	22525650	22525715	+	66	TR_J_gene	T cell receptor alpha joining 18 [Source:HGNC Symbol;Acc:HGNC:12046]	-
ENSG00000228446	1.38778e-17	7.653	-5.99596	0.0226768	0.915281	AC073052.1	2	224499387	224500100	-	714	processed_pseudogene	ankyrin repeat domain 49 (ANKRD49) pseudogene	-
ENSG00000254352	6.27128	1.38778e-17	5.722	0.0226768	0.915281	AC100854.1	8	78723796	78724136	-	341	processed_pseudogene	chromosome 4 open reading frame 46 (C4orf46) pseudogene	-
ENSG00000226416	7.0576	1.38778e-17	5.88889	0.0226768	0.915281	MRPL23-AS1	11	1983237	1989920	-	1876	antisense	MRPL23 antisense RNA 1 [Source:HGNC Symbol;Acc:HGNC:42812]	-
ENSG00000258268	1.38778e-17	7.653	-5.99596	0.0226768	0.915281	AC079793.1	2	143518867	143598002	-	713	antisense	novel transcript, antisense to ARHGAP15	-
ENSG00000111341	6.27128	1.38778e-17	5.722	0.0226768	0.915281	MGP	12	14881181	14885926	-	2639	protein_coding	matrix Gla protein [Source:HGNC Symbol;Acc:HGNC:7060]	-
ENSG00000215246	1.38778e-17	7.653	-5.99596	0.0226768	0.915281	AC116351.1	5	987180	997308	-	3482	antisense	uncharacterized LOC100506688 [Source:NCBI gene;Acc:100506688]	-
ENSG00000269476	1.38778e-17	7.653	-5.99596	0.0226768	0.915281	AC010326.2	19	57876765	57916591	-	1020	protein_coding	novel transcript	-
ENSG00000260095	1.38778e-17	7.653	-5.99596	0.0226768	0.915281	AC106820.3	16	2452581	2452977	-	397	antisense	novel transcript, antisense to CCNF	-
ENSG00000187944	1.38778e-17	7.653	-5.99596	0.0226768	0.915281	C2orf66	2	196805002	196810276	-	1669	protein_coding	chromosome 2 open reading frame 66 [Source:HGNC Symbol;Acc:HGNC:33809]	-
ENSG00000260276	16.4932	3.83762	2.07891	0.0230709	0.917491	AC022167.2	16	8848105	8860456	+	2642	antisense	novel transcript, antisense to CARHSP1	-
ENSG00000267632	16.4932	3.83762	2.07891	0.0230709	0.917491	AC067852.3	17	42509784	42511519	+	1736	sense_intronic	novel transcript	-
ENSG00000272523	4.69863	17.8277	-1.88933	0.0230709	0.917491	LINC01023	5	108727825	108728260	-	436	lincRNA	long intergenic non-protein coding RNA 1023 [Source:HGNC Symbol;Acc:HGNC:49004]	-
ENSG00000170917	16.4932	3.83762	2.07891	0.0230709	0.917491	NUDT6	4	122888697	122922968	-	6591	protein_coding	nudix hydrolase 6 [Source:HGNC Symbol;Acc:HGNC:8053]	-
ENSG00000125531	16.4932	3.83762	2.07891	0.0230709	0.917491	FNDC11	20	63547891	63556708	+	3625	protein_coding	fibronectin type III domain containing 11 [Source:HGNC Symbol;Acc:HGNC:28764]	-
ENSG00000160180	4.69863	17.8277	-1.88933	0.0230709	0.917491	TFF3	21	42311667	42315651	-	1168	protein_coding	trefoil factor 3 [Source:HGNC Symbol;Acc:HGNC:11757]	-
ENSG00000136315	16.4932	3.83762	2.07891	0.0230709	0.917491	AL355922.1	14	20919361	20920299	+	337	lincRNA	novel transcript	-
ENSG00000236935	4.69863	17.8277	-1.88933	0.0230709	0.917491	AP003774.4	11	64325050	64329504	-	672	antisense	uncharacterized LOC102723878 [Source:NCBI gene;Acc:102723878]	-
ENSG00000282572	205.199	100.497	1.02943	0.0233039	0.925059	AC215522.2	7	19018	35489	-	1556	processed_transcript	novel transcript similar to family member with sequence similarity 157	-
ENSG00000011028	89.6168	183.166	-1.02984	0.0243459	0.96465	MRC2	17	62627401	62693597	+	6860	protein_coding	mannose receptor C type 2 [Source:HGNC Symbol;Acc:HGNC:16875]	-
ENSG00000267279	49.5169	105.584	-1.08969	0.0250813	0.985805	AC090409.1	18	61585746	61606916	-	1199	lincRNA	novel transcript	-
ENSG00000100362	22.7834	53.4391	-1.22375	0.0251076	0.985805	PVALB	22	36800684	36819479	-	1050	protein_coding	parvalbumin [Source:HGNC Symbol;Acc:HGNC:9704]	-
ENSG00000272825	20.4246	5.10939	1.98114	0.0254753	0.988335	AL844908.1	21	44936303	44936954	+	652	antisense	novel transcript	-
ENSG00000189409	20.4246	5.10939	1.98114	0.0254753	0.988335	MMP23B	1	1632095	1635263	+	2273	protein_coding	matrix metallopeptidase 23B [Source:HGNC Symbol;Acc:HGNC:7171]	-
ENSG00000267281	6.27128	21.6432	-1.76175	0.0254753	0.988335	AC023509.3	12	53506688	53625979	-	2690	protein_coding	novel protein	TF_bZIP
ENSG00000189298	48.7306	19.0995	1.34794	0.0254851	0.988335	ZKSCAN3	6	28349914	28369177	+	4842	protein_coding	zinc finger with KRAB and SCAN domains 3 [Source:HGNC Symbol;Acc:HGNC:13853]	zf-C2H2
ENSG00000281490	218.565	108.128	1.01493	0.0255161	0.988335	CICP14	7	128655962	128658791	-	2732	processed_pseudogene	capicua transcriptional repressor pseudogene 14 [Source:HGNC Symbol;Acc:HGNC:38542]	-
ENSG00000162772	19.6383	48.3518	-1.29261	0.0256753	0.988335	ATF3	1	212565334	212620777	+	4040	protein_coding	activating transcription factor 3 [Source:HGNC Symbol;Acc:HGNC:785]	TF_bZIP
ENSG00000246596	46.3718	17.8277	1.37545	0.0256753	0.988335	AC139795.1	5	177619059	177672209	-	2230	transcribed_unprocessed_pseudogene	SUMO interacting motifs containing 1 (SIMC1) pseudogene	-
ENSG00000122877	22.7834	6.38119	1.82262	0.0261053	0.988335	EGR2	10	62811996	62919900	-	3689	protein_coding	early growth response 2 [Source:HGNC Symbol;Acc:HGNC:3239]	zf-C2H2
ENSG00000197561	21.9971	6.38119	1.77226	0.0261053	0.988335	ELANE	19	851014	856247	+	1028	protein_coding	elastase, neutrophil expressed [Source:HGNC Symbol;Acc:HGNC:3309]	-
ENSG00000259529	22.7834	6.38119	1.82262	0.0261053	0.988335	AL136295.5	14	24151218	24167402	+	4798	protein_coding	novel transcript	-
ENSG00000175106	7.84391	24.1869	-1.60492	0.0261053	0.988335	TVP23C	17	15502264	15563595	-	5435	protein_coding	trans-golgi network vesicle protein 23 homolog C [Source:HGNC Symbol;Acc:HGNC:30453]	-
ENSG00000186567	21.9971	6.38119	1.77226	0.0261053	0.988335	CEACAM19	19	44662278	44684359	+	5203	protein_coding	carcinoembryonic antigen related cell adhesion molecule 19 [Source:HGNC Symbol;Acc:HGNC:31951]	-
ENSG00000279696	7.0576	24.1869	-1.75449	0.0261053	0.988335	AP001273.1	11	93726654	93729805	-	3152	TEC	novel transcript	-
ENSG00000211806	7.84391	24.1869	-1.60492	0.0261053	0.988335	TRAV25	14	22112347	22113031	+	403	TR_V_gene	T cell receptor alpha variable 25 [Source:HGNC Symbol;Acc:HGNC:12122]	-
ENSG00000268081	7.0576	24.1869	-1.75449	0.0261053	0.988335	AC123912.1	19	21554640	21569237	-	447	antisense	novel transcript, antisense to ZNF429	-
ENSG00000157445	16.4932	41.9926	-1.33947	0.0262297	0.988335	CACNA2D3	3	54122547	55074557	+	4670	protein_coding	calcium voltage-gated channel auxiliary subunit alpha2delta 3 [Source:HGNC Symbol;Acc:HGNC:15460]	-
ENSG00000230615	73.8913	151.37	-1.03282	0.0262727	0.988335	AL139220.2	1	44030443	44115913	+	7999	lincRNA	uncharacterized LOC107984948 [Source:NCBI gene;Acc:107984948]	-
ENSG00000236871	24.356	7.653	1.65982	0.0264977	0.988335	LINC00106	X	1396427	1399402	+	592	lincRNA	long intergenic non-protein coding RNA 106 [Source:HGNC Symbol;Acc:HGNC:31843]	-
ENSG00000118804	24.356	7.653	1.65982	0.0264977	0.988335	STBD1	4	76306026	76311599	+	3420	protein_coding	starch binding domain 1 [Source:HGNC Symbol;Acc:HGNC:24854]	-
ENSG00000179965	8.63021	25.4587	-1.54305	0.0264977	0.988335	ZNF771	16	30407297	30431108	+	5637	protein_coding	zinc finger protein 771 [Source:HGNC Symbol;Acc:HGNC:29653]	zf-C2H2
ENSG00000272711	24.356	7.653	1.65982	0.0264977	0.988335	AC019069.1	2	74832655	74833987	-	1333	lincRNA	novel transcript	-
ENSG00000125454	66.8149	29.2743	1.18867	0.0265384	0.988335	SLC25A19	17	75272981	75289510	-	3316	protein_coding	solute carrier family 25 member 19 [Source:HGNC Symbol;Acc:HGNC:14409]	-
ENSG00000267990	34.5776	12.7403	1.43504	0.0266824	0.988335	AC063977.2	19	51137970	51138634	+	421	unprocessed_pseudogene	novel sialic acid binding Ig-like lectin (SIGLEC) pseudogene	-
ENSG00000139133	28.2874	8.92483	1.65539	0.0268201	0.988335	ALG10	12	34022281	34029694	+	4389	protein_coding	ALG10, alpha-1,2-glucosyltransferase [Source:HGNC Symbol;Acc:HGNC:23162]	-
ENSG00000242299	50.3031	106.856	-1.08428	0.0268604	0.988335	AC073861.1	3	101576489	101576947	-	459	processed_pseudogene	ribosomal protein S18 (RPS18) pseudogene	-
ENSG00000228363	11.7754	1.29429	3.09627	0.0270427	0.988335	AC015971.1	2	86562070	86618766	+	2860	antisense	novel transcript	-
ENSG00000227543	11.7754	1.29429	3.09627	0.0270427	0.988335	SPAG5-AS1	17	28598790	28617377	+	3835	processed_transcript	SPAG5 antisense RNA 1 [Source:HGNC Symbol;Acc:HGNC:41140]	-
ENSG00000236397	2.33955	12.7403	-2.37204	0.0270427	0.988335	DDX11L2	2	113599036	113601261	-	1398	unprocessed_pseudogene	DEAD/H-box helicase 11 like 2 [Source:HGNC Symbol;Acc:HGNC:37103]	-
ENSG00000145949	11.7754	1.29429	3.09627	0.0270427	0.988335	MYLK4	6	2663629	2750966	-	6059	protein_coding	myosin light chain kinase family member 4 [Source:HGNC Symbol;Acc:HGNC:27972]	-
ENSG00000117400	11.7754	1.29429	3.09627	0.0270427	0.988335	MPL	1	43337849	43352772	+	2212	protein_coding	MPL proto-oncogene, thrombopoietin receptor [Source:HGNC Symbol;Acc:HGNC:7217]	-
ENSG00000257337	11.7754	1.29429	3.09627	0.0270427	0.988335	AC068888.1	12	53014596	53054438	-	5622	antisense	uncharacterized LOC283335 [Source:NCBI gene;Acc:283335]	-
ENSG00000163666	2.33955	12.7403	-2.37204	0.0270427	0.988335	HESX1	3	57197838	57227606	-	1493	protein_coding	HESX homeobox 1 [Source:HGNC Symbol;Acc:HGNC:4877]	Homeobox
ENSG00000179253	11.7754	1.29429	3.09627	0.0270427	0.988335	AL162457.1	20	61717506	61719748	-	2000	antisense	novel transcript, antisense to CDH4	-
ENSG00000262999	2.33955	12.7403	-2.37204	0.0270427	0.988335	AC099489.3	16	11465260	11473174	+	2279	antisense	uncharacterized LOC101927131 [Source:NCBI gene;Acc:101927131]	-
ENSG00000230071	2.33955	12.7403	-2.37204	0.0270427	0.988335	RPL4P6	22	40586700	40588003	-	1304	processed_pseudogene	ribosomal protein L4 pseudogene 6 [Source:HGNC Symbol;Acc:HGNC:35611]	-
ENSG00000217644	2.33955	12.7403	-2.37204	0.0270427	0.988335	AL355864.1	1	32979947	32980472	+	526	processed_pseudogene	ribosomal protein L18a (RPL18A) pseudogene	-
ENSG00000039600	2.33955	12.7403	-2.37204	0.0270427	0.988335	SOX30	5	157625679	157671480	-	3471	protein_coding	SRY-box 30 [Source:HGNC Symbol;Acc:HGNC:30635]	HMG
ENSG00000139610	2.33955	12.7403	-2.37204	0.0270427	0.988335	CELA1	12	51328443	51346679	-	952	protein_coding	chymotrypsin like elastase family member 1 [Source:HGNC Symbol;Acc:HGNC:3308]	-
ENSG00000279594	2.33955	12.7403	-2.37204	0.0270427	0.988335	AL049780.3	14	75011269	75012851	-	1583	TEC	TEC	-
ENSG00000254473	28.2874	64.8856	-1.19282	0.0270451	0.988335	AL354920.1	9	83707594	83713378	+	1134	antisense	uncharacterized LOC105376114 [Source:NCBI gene;Acc:105376114]	-
ENSG00000213420	59.7384	25.4587	1.22825	0.0275952	1	GPC2	7	100169606	100177372	-	3828	protein_coding	glypican 2 [Source:HGNC Symbol;Acc:HGNC:4450]	-
ENSG00000144426	77.8227	35.6334	1.12554	0.0278137	1	NBEAL1	2	203014879	203226378	+	16376	protein_coding	neurobeachin like 1 [Source:HGNC Symbol;Acc:HGNC:20681]	-
ENSG00000143786	36.9364	80.1476	-1.11395	0.0278137	1	CNIH3	1	224434660	224740549	+	6386	protein_coding	cornichon family AMPA receptor auxiliary protein 3 [Source:HGNC Symbol;Acc:HGNC:26802]	-
ENSG00000181722	55.8071	22.9151	1.28152	0.0281925	1	ZBTB20	3	114314501	115147271	-	31872	protein_coding	zinc finger and BTB domain containing 20 [Source:HGNC Symbol;Acc:HGNC:13503]	ZBTB
ENSG00000234975	44.7992	95.4095	-1.08766	0.0282261	1	FTH1P2	1	228687415	228687826	+	412	processed_pseudogene	ferritin heavy chain 1 pseudogene 2 [Source:HGNC Symbol;Acc:HGNC:3989]	-
ENSG00000227063	78.609	159.001	-1.01461	0.0283646	1	RPL41P1	20	21755270	21755350	+	81	processed_pseudogene	ribosomal protein L41 pseudogene 1 [Source:HGNC Symbol;Acc:HGNC:10356]	-
ENSG00000123975	34.5776	76.3321	-1.1385	0.0283755	1	CKS2	9	89311198	89316703	+	613	protein_coding	CDC28 protein kinase regulatory subunit 2 [Source:HGNC Symbol;Acc:HGNC:2000]	-
ENSG00000141965	68.3874	30.5461	1.16101	0.0293173	1	FEM1A	19	4791681	4801273	+	9593	protein_coding	fem-1 homolog A [Source:HGNC Symbol;Acc:HGNC:16934]	-
ENSG00000220472	31.4325	69.9729	-1.15018	0.0293173	1	AL139095.2	6	7338839	7339568	-	730	processed_pseudogene	ribosomal protein S3 (RPS3) pseudogene	-
ENSG00000137877	85.6854	39.4489	1.11779	0.0293329	1	SPTBN5	15	41848144	41894077	-	12338	protein_coding	spectrin beta, non-erythrocytic 5 [Source:HGNC Symbol;Acc:HGNC:15680]	-
ENSG00000177082	45.5855	17.8277	1.35085	0.0299142	1	WDR73	15	84639281	84654343	-	9626	protein_coding	WD repeat domain 73 [Source:HGNC Symbol;Acc:HGNC:25928]	-
ENSG00000211897	37.7227	81.4194	-1.10636	0.0302957	1	IGHG3	14	105764503	105771405	-	2894	IG_C_gene	immunoglobulin heavy constant gamma 3 (G3m marker) [Source:HGNC Symbol;Acc:HGNC:5527]	-
ENSG00000182985	18.0657	44.5363	-1.2938	0.0302988	1	CADM1	11	115169218	115504957	-	11017	protein_coding	cell adhesion molecule 1 [Source:HGNC Symbol;Acc:HGNC:5951]	-
ENSG00000278974	18.852	44.5363	-1.2328	0.0302988	1	AC093909.6	4	188740507	188741281	-	775	TEC	tec	-
ENSG00000135541	13.348	2.56592	2.33941	0.0303481	1	AHI1	6	135283532	135497776	-	8705	protein_coding	Abelson helper integration site 1 [Source:HGNC Symbol;Acc:HGNC:21575]	-
ENSG00000279141	13.348	2.56592	2.33941	0.0303481	1	LINC01451	9	136612024	136617181	-	3406	lincRNA	long intergenic non-protein coding RNA 1451 [Source:NCBI gene;Acc:401561]	-
ENSG00000105255	13.348	2.56592	2.33941	0.0303481	1	FSD1	19	4304600	4323843	+	3111	protein_coding	fibronectin type III and SPRY domain containing 1 [Source:HGNC Symbol;Acc:HGNC:13745]	-
ENSG00000164687	29.0737	63.6138	-1.12495	0.0304005	1	FABP5	8	81280363	81284777	+	2077	protein_coding	fatty acid binding protein 5 [Source:HGNC Symbol;Acc:HGNC:3560]	-
ENSG00000167840	27.5011	62.3419	-1.17569	0.030798	1	ZNF232	17	5105541	5123116	-	2794	protein_coding	zinc finger protein 232 [Source:HGNC Symbol;Acc:HGNC:13026]	zf-C2H2
ENSG00000230383	51.8757	106.856	-1.03999	0.0308931	1	AC009245.1	7	137721985	137722846	+	862	processed_pseudogene	ribosomal protein L6 (RPL6) pseudogene	-
ENSG00000210176	16.4932	40.7208	-1.29521	0.0311037	1	MT-TH	MT	12138	12206	+	69	Mt_tRNA	mitochondrially encoded tRNA histidine [Source:HGNC Symbol;Acc:HGNC:7487]	-
ENSG00000228784	58.1659	25.4587	1.18986	0.031216	1	LINC00954	2	19868860	19885047	+	4808	lincRNA	long intergenic non-protein coding RNA 954 [Source:HGNC Symbol;Acc:HGNC:48668]	-
ENSG00000146021	73.1051	33.0898	1.14202	0.0313993	1	KLHL3	5	137617500	137736090	-	11854	protein_coding	kelch like family member 3 [Source:HGNC Symbol;Acc:HGNC:6354]	-
ENSG00000124602	37.7227	14.0122	1.42389	0.0315204	1	UNC5CL	6	41026911	41039217	-	3136	protein_coding	unc-5 family C-terminal like [Source:HGNC Symbol;Acc:HGNC:21203]	-
ENSG00000272849	56.5933	24.1869	1.22405	0.0316557	1	AC084018.1	12	121797511	121801972	+	572	lincRNA	novel transcript	-
ENSG00000185015	14.1343	36.9053	-1.37427	0.0319423	1	CA13	8	85220587	85284073	+	5528	protein_coding	carbonic anhydrase 13 [Source:HGNC Symbol;Acc:HGNC:14914]	-
ENSG00000197608	84.1129	39.4489	1.09111	0.0320742	1	ZNF841	19	52064466	52095765	-	4287	protein_coding	zinc finger protein 841 [Source:HGNC Symbol;Acc:HGNC:27611]	zf-C2H2
ENSG00000211779	4.69863	16.5559	-1.78316	0.0322922	1	TRAV5	14	21749178	21749705	+	352	TR_V_gene	T cell receptor alpha variable 5 [Source:HGNC Symbol;Acc:HGNC:12143]	-
ENSG00000221946	3.91229	16.5559	-2.03897	0.0322922	1	FXYD7	19	35143250	35154301	+	1795	protein_coding	FXYD domain containing ion transport regulator 7 [Source:HGNC Symbol;Acc:HGNC:4034]	-
ENSG00000240710	15.7069	3.83762	2.00905	0.0322922	1	AL512306.3	1	204603035	204616565	+	683	antisense	novel transcript	-
ENSG00000105855	3.91229	16.5559	-2.03897	0.0322922	1	ITGB8	7	20330702	20415754	+	15156	protein_coding	integrin subunit beta 8 [Source:HGNC Symbol;Acc:HGNC:6163]	-
ENSG00000085741	3.91229	16.5559	-2.03897	0.0322922	1	WNT11	11	76186325	76210736	-	2401	protein_coding	Wnt family member 11 [Source:HGNC Symbol;Acc:HGNC:12776]	-
ENSG00000271952	4.69863	16.5559	-1.78316	0.0322922	1	LINC01954	2	10878269	10885118	+	461	lincRNA	long intergenic non-protein coding RNA 1954 [Source:HGNC Symbol;Acc:HGNC:52779]	-
ENSG00000165121	33.0051	12.7403	1.36817	0.0323643	1	AL353743.1	9	85805359	85849542	+	2067	transcribed_unprocessed_pseudogene	kinesin family member 27 (KIF27) pseudogene	-
ENSG00000280927	33.7913	12.7403	1.40199	0.0323643	1	CTBP1-AS	4	1210120	1218591	+	3886	antisense	CTBP1 antisense RNA [Source:HGNC Symbol;Acc:HGNC:48337]	-
ENSG00000007038	33.0051	12.7403	1.36817	0.0323643	1	PRSS21	16	2817180	2826304	+	1967	protein_coding	serine protease 21 [Source:HGNC Symbol;Acc:HGNC:9485]	-
ENSG00000256576	108.487	52.1673	1.05543	0.0325564	1	LINC02361	12	132186735	132189695	-	1484	lincRNA	long intergenic non-protein coding RNA 2361 [Source:HGNC Symbol;Acc:HGNC:53283]	-
ENSG00000146707	12.5617	33.0898	-1.38567	0.0327785	1	POMZP3	7	76609986	76627261	-	1861	protein_coding	POM121 and ZP3 fusion [Source:HGNC Symbol;Acc:HGNC:9203]	-
ENSG00000185834	12.5617	33.0898	-1.38567	0.0327785	1	RPL12P4	20	55074644	55075140	+	497	processed_pseudogene	ribosomal protein L12 pseudogene 4 [Source:HGNC Symbol;Acc:HGNC:16587]	-
ENSG00000187790	50.3031	21.6432	1.21413	0.0331211	1	FANCM	14	45135940	45200890	+	8468	protein_coding	FA complementation group M [Source:HGNC Symbol;Acc:HGNC:23168]	-
ENSG00000243273	11.7754	30.5461	-1.36282	0.0331737	1	AC020636.1	3	150890636	151038818	+	565	antisense	novel transcript	-
ENSG00000228393	29.86	10.1967	1.54286	0.0331737	1	LINC01004	7	104950315	105013044	-	1131	antisense	long intergenic non-protein coding RNA 1004 [Source:HGNC Symbol;Acc:HGNC:48961]	-
ENSG00000278558	5.48496	19.0995	-1.771	0.0333763	1	TMEM191B	22	18527802	18530573	+	2067	protein_coding	transmembrane protein 191B [Source:HGNC Symbol;Acc:HGNC:33600]	-
ENSG00000070831	5.48496	19.0995	-1.771	0.0333763	1	CDC42	1	22052627	22092946	+	3598	protein_coding	cell division cycle 42 [Source:HGNC Symbol;Acc:HGNC:1736]	-
ENSG00000244490	5.48496	19.0995	-1.771	0.0333763	1	RWDD4P1	7	105301522	105302086	+	565	processed_pseudogene	RWD domain containing 4 pseudogene 1 [Source:HGNC Symbol;Acc:HGNC:23753]	-
ENSG00000211799	10.2028	29.2743	-1.50586	0.0335331	1	TRAV19	14	22007512	22008181	+	467	TR_V_gene	T cell receptor alpha variable 19 [Source:HGNC Symbol;Acc:HGNC:12115]	-
ENSG00000256020	10.2028	29.2743	-1.50586	0.0335331	1	AC006205.2	12	585865	586486	-	373	sense_intronic	uncharacterized LOC105369595 [Source:NCBI gene;Acc:105369595]	-
ENSG00000100285	27.5011	8.92483	1.61493	0.0335331	1	NEFH	22	29480230	29491390	+	3783	protein_coding	neurofilament heavy [Source:HGNC Symbol;Acc:HGNC:7737]	-
ENSG00000279800	10.2028	29.2743	-1.50586	0.0335331	1	BCLAF1P2	16	34266041	34268649	-	2609	processed_pseudogene	BCL2 associated transcription factor 1 pseudogene 2 [Source:HGNC Symbol;Acc:HGNC:51807]	-
ENSG00000130518	48.7306	20.3714	1.2554	0.033664	1	IQCN	19	18257097	18274509	-	9154	protein_coding	IQ motif containing N [Source:HGNC Symbol;Acc:HGNC:29350]	-
ENSG00000211797	21.9971	49.6236	-1.16744	0.033664	1	TRAV17	14	21997539	21998168	+	484	TR_V_gene	T cell receptor alpha variable 17 [Source:HGNC Symbol;Acc:HGNC:12113]	-
ENSG00000147206	21.2109	49.6236	-1.21962	0.033664	1	NXF3	X	103075810	103093125	-	3526	protein_coding	nuclear RNA export factor 3 [Source:HGNC Symbol;Acc:HGNC:8073]	-
ENSG00000160201	126.572	62.3419	1.02098	0.0336706	1	U2AF1	21	43092956	43107587	-	11112	protein_coding	U2 small nuclear RNA auxiliary factor 1 [Source:HGNC Symbol;Acc:HGNC:12453]	-
ENSG00000263843	25.1423	8.92483	1.48624	0.0338323	1	AC022211.2	17	75271369	75273895	+	2527	antisense	uncharacterized LOC100287042 [Source:NCBI gene;Acc:100287042]	-
ENSG00000188282	19.6383	5.10939	1.9249	0.0339102	1	RUFY4	2	218034960	218090581	+	4357	protein_coding	RUN and FYVE domain containing 4 [Source:HGNC Symbol;Acc:HGNC:24804]	-
ENSG00000156172	19.6383	5.10939	1.9249	0.0339102	1	C8orf37	8	95244919	95269201	-	3334	protein_coding	chromosome 8 open reading frame 37 [Source:HGNC Symbol;Acc:HGNC:27232]	-
ENSG00000261534	19.6383	5.10939	1.9249	0.0339102	1	AL596244.1	9	121815674	121819452	-	3779	sense_overlapping	novel transcript, overlapping TTLL11	-
ENSG00000229097	19.6383	5.10939	1.9249	0.0339102	1	CALM2P2	10	70163685	70164124	+	440	processed_pseudogene	calmodulin 2 pseudogene 2 [Source:HGNC Symbol;Acc:HGNC:1447]	-
ENSG00000250831	6.27128	20.3714	-1.67479	0.0339102	1	AC074131.1	5	89466537	89470039	-	253	lincRNA	novel transcript	-
ENSG00000172508	124.213	61.0701	1.02356	0.0339961	1	CARNS1	11	67414968	67425607	+	5670	protein_coding	carnosine synthase 1 [Source:HGNC Symbol;Acc:HGNC:29268]	-
ENSG00000232104	23.5697	7.653	1.61275	0.0340354	1	RFX3-AS1	9	3526723	3691814	+	1562	lincRNA	RFX3 antisense RNA 1 [Source:HGNC Symbol;Acc:HGNC:51197]	-
ENSG00000108239	21.2109	6.38119	1.72009	0.0340884	1	TBC1D12	10	94402504	94535930	+	6921	protein_coding	TBC1 domain family member 12 [Source:HGNC Symbol;Acc:HGNC:29082]	-
ENSG00000196653	7.0576	22.9151	-1.67688	0.0340884	1	ZNF502	3	44712643	44723831	+	3273	protein_coding	zinc finger protein 502 [Source:HGNC Symbol;Acc:HGNC:23718]	zf-C2H2
ENSG00000151575	7.84391	22.9151	-1.52732	0.0340884	1	TEX9	15	56244009	56445997	+	8290	protein_coding	testis expressed 9 [Source:HGNC Symbol;Acc:HGNC:29585]	-
ENSG00000177640	7.84391	22.9151	-1.52732	0.0340884	1	CASC2	10	118046279	118210153	+	10032	antisense	cancer susceptibility 2 [Source:HGNC Symbol;Acc:HGNC:22933]	-
ENSG00000272669	59.7384	26.7306	1.15819	0.0347185	1	AL021707.6	22	38742625	38743115	+	491	antisense	novel transcript, antisense to SUN2	-
ENSG00000189127	44.7992	17.8277	1.32583	0.0348426	1	ANKRD34B	5	80556755	80570488	-	4024	protein_coding	ankyrin repeat domain 34B [Source:HGNC Symbol;Acc:HGNC:33736]	-
ENSG00000253409	19.6383	45.8081	-1.21481	0.0348426	1	TRBV7-4	7	142455174	142455635	+	347	TR_V_gene	T cell receptor beta variable 7-4 (gene/pseudogene) [Source:HGNC Symbol;Acc:HGNC:12238]	-
ENSG00000163378	70.7462	31.8179	1.15117	0.0352672	1	EOGT	3	68975214	69013961	-	5645	protein_coding	EGF domain specific O-linked N-acetylglucosamine transferase [Source:HGNC Symbol;Acc:HGNC:28526]	-
ENSG00000211644	26.7148	58.5264	-1.12635	0.0353038	1	IGLV1-51	22	22322472	22322969	+	389	IG_V_gene	immunoglobulin lambda variable 1-51 [Source:HGNC Symbol;Acc:HGNC:5882]	-
ENSG00000114554	138.366	68.7011	1.00946	0.0354553	1	PLXNA1	3	126988594	127037392	+	10944	protein_coding	plexin A1 [Source:HGNC Symbol;Acc:HGNC:9099]	-
ENSG00000155962	25.1423	57.2546	-1.18177	0.035924	1	CLIC2	X	155276211	155334657	-	2840	protein_coding	chloride intracellular channel 2 [Source:HGNC Symbol;Acc:HGNC:2063]	-
ENSG00000213638	55.0208	24.1869	1.1835	0.035924	1	ADAT3	19	1905378	1913447	+	2237	protein_coding	adenosine deaminase, tRNA specific 3 [Source:HGNC Symbol;Acc:HGNC:25151]	-
ENSG00000270012	40.0816	16.5559	1.27199	0.0361572	1	AC232271.1	X	49273054	49275768	+	2715	lincRNA	novel transcript	-
ENSG00000236675	101.411	49.6236	1.03022	0.0362238	1	MTX1P1	1	155230975	155234325	+	838	unprocessed_pseudogene	metaxin 1 pseudogene 1 [Source:HGNC Symbol;Acc:HGNC:7505]	-
ENSG00000285420	66.8149	30.5461	1.12752	0.0364108	1	AC011342.1	5	151173981	151180617	+	888	unitary_pseudogene	novel platelet-derived growth factor receptor-like protein	-
ENSG00000163599	64.4561	29.2743	1.13692	0.037032	1	CTLA4	2	203867771	203873965	+	2140	protein_coding	cytotoxic T-lymphocyte associated protein 4 [Source:HGNC Symbol;Acc:HGNC:2505]	-
ENSG00000226942	36.1502	14.0122	1.36269	0.0376208	1	IL9RP3	16	29336	38321	-	1674	unprocessed_pseudogene	interleukin 9 receptor pseudogene 3 [Source:HGNC Symbol;Acc:HGNC:6033]	-
ENSG00000232931	62.0972	28.0024	1.14711	0.0376897	1	LINC00342	2	95807118	95816215	-	2618	lincRNA	long intergenic non-protein coding RNA 342 [Source:HGNC Symbol;Acc:HGNC:42470]	-
ENSG00000174327	62.0972	28.0024	1.14711	0.0376897	1	SLC16A13	17	7036075	7040121	+	2087	protein_coding	solute carrier family 16 member 13 [Source:HGNC Symbol;Acc:HGNC:31037]	-
ENSG00000100068	84.1129	40.7208	1.04545	0.0377575	1	LRP5L	22	25351418	25405377	-	4687	protein_coding	LDL receptor related protein 5 like [Source:HGNC Symbol;Acc:HGNC:25323]	-
ENSG00000133466	82.5403	39.4489	1.06393	0.0383335	1	C1QTNF6	22	37180167	37199385	-	7143	protein_coding	C1q and TNF related 6 [Source:HGNC Symbol;Acc:HGNC:14343]	-
ENSG00000254995	82.5403	39.4489	1.06393	0.0383335	1	STX16-NPEPL1	20	58651434	58715410	+	3859	protein_coding	STX16-NPEPL1 readthrough (NMD candidate) [Source:HGNC Symbol;Acc:HGNC:41993]	-
ENSG00000114315	21.2109	48.3518	-1.18223	0.0388178	1	HES1	3	194136145	194138732	+	2062	protein_coding	hes family bHLH transcription factor 1 [Source:HGNC Symbol;Acc:HGNC:5192]	bHLH
ENSG00000162383	80.1815	38.1771	1.06933	0.0389391	1	SLC1A7	1	53087179	53142632	-	5407	protein_coding	solute carrier family 1 member 7 [Source:HGNC Symbol;Acc:HGNC:10945]	-
ENSG00000263002	89.6168	43.2644	1.04953	0.0393026	1	ZNF234	19	44141557	44160309	+	5210	protein_coding	zinc finger protein 234 [Source:HGNC Symbol;Acc:HGNC:13027]	zf-C2H2
ENSG00000162882	45.5855	19.0995	1.25197	0.0396637	1	HAAO	2	42767089	42792593	-	2726	protein_coding	3-hydroxyanthranilate 3,4-dioxygenase [Source:HGNC Symbol;Acc:HGNC:4796]	-
ENSG00000270820	45.5855	19.0995	1.25197	0.0396637	1	AC016727.1	2	61471188	61484130	+	1963	antisense	novel transcript, antisense to XPO1	-
ENSG00000123213	107.701	53.4391	1.01026	0.0397639	1	NLN	5	65722196	65871725	+	10948	protein_coding	neurolysin [Source:HGNC Symbol;Acc:HGNC:16058]	-
ENSG00000164683	33.0051	68.7011	-1.05363	0.039811	1	HEY1	8	79764010	79767863	-	3232	protein_coding	hes related family bHLH transcription factor with YRPW motif 1 [Source:HGNC Symbol;Acc:HGNC:4880]	bHLH
ENSG00000101470	32.2188	68.7011	-1.08826	0.039811	1	TNNC2	20	45823214	45833745	-	876	protein_coding	troponin C2, fast skeletal type [Source:HGNC Symbol;Acc:HGNC:11944]	-
ENSG00000265612	30.6462	11.4685	1.41215	0.0401014	1	MIR4539	14	105857513	105857572	-	60	miRNA	microRNA 4539 [Source:HGNC Symbol;Acc:HGNC:41546]	-
ENSG00000278619	65.2423	30.5461	1.09323	0.0405644	1	MRM1	17	36601572	36608971	+	1857	protein_coding	mitochondrial rRNA methyltransferase 1 [Source:HGNC Symbol;Acc:HGNC:26202]	-
ENSG00000011143	65.2423	30.5461	1.09323	0.0405644	1	MKS1	17	58205437	58219605	-	4078	protein_coding	Meckel syndrome, type 1 [Source:HGNC Symbol;Acc:HGNC:7121]	-
ENSG00000211945	19.6383	44.5363	-1.17427	0.0405677	1	IGHV1-18	14	106184901	106185394	-	410	IG_V_gene	immunoglobulin heavy variable 1-18 [Source:HGNC Symbol;Acc:HGNC:5549]	-
ENSG00000176945	5.48496	1.38778e-17	5.53326	0.0409646	1	MUC20	3	195720882	195741123	+	4249	protein_coding	mucin 20, cell surface associated [Source:HGNC Symbol;Acc:HGNC:23282]	-
ENSG00000186868	5.48496	1.38778e-17	5.53326	0.0409646	1	MAPT	17	45894382	46028334	+	14920	protein_coding	microtubule associated protein tau [Source:HGNC Symbol;Acc:HGNC:6893]	-
ENSG00000273008	5.48496	1.38778e-17	5.53326	0.0409646	1	AC010864.1	10	43136824	43138334	-	1511	lincRNA	novel transcript	-
ENSG00000162944	5.48496	1.38778e-17	5.53326	0.0409646	1	RFTN2	2	197568224	197676045	-	6007	protein_coding	raftlin family member 2 [Source:HGNC Symbol;Acc:HGNC:26402]	-
ENSG00000260325	5.48496	1.38778e-17	5.53326	0.0409646	1	HSPB9	17	42121431	42123352	+	1922	protein_coding	heat shock protein family B (small) member 9 [Source:HGNC Symbol;Acc:HGNC:30589]	-
ENSG00000175746	1.38778e-17	6.38119	-5.73744	0.0409646	1	C15orf54	15	39250684	39254845	+	3078	lincRNA	chromosome 15 open reading frame 54 (putative) [Source:HGNC Symbol;Acc:HGNC:33797]	-
ENSG00000121933	5.48496	1.38778e-17	5.53326	0.0409646	1	TMIGD3	1	111483348	111563962	-	2283	protein_coding	transmembrane and immunoglobulin domain containing 3 [Source:HGNC Symbol;Acc:HGNC:51375]	-
ENSG00000215267	1.38778e-17	6.38119	-5.73744	0.0409646	1	AKR1C7P	10	5275173	5288470	-	895	transcribed_unprocessed_pseudogene	aldo-keto reductase family 1 member C7, pseudogene [Source:HGNC Symbol;Acc:HGNC:44681]	-
ENSG00000284747	5.48496	1.38778e-17	5.53326	0.0409646	1	AL034417.4	1	7991134	8005312	+	4116	antisense	novel transcript, antisense to ERRFI1	-
ENSG00000205837	5.48496	1.38778e-17	5.53326	0.0409646	1	LINC00487	2	6728177	6770311	-	2202	lincRNA	long intergenic non-protein coding RNA 487 [Source:HGNC Symbol;Acc:HGNC:42947]	-
ENSG00000278420	5.48496	1.38778e-17	5.53326	0.0409646	1	MIR6819	22	36286847	36286907	-	61	miRNA	microRNA 6819 [Source:HGNC Symbol;Acc:HGNC:50155]	-
ENSG00000120210	5.48496	1.38778e-17	5.53326	0.0409646	1	INSL6	9	5123880	5185668	-	1760	protein_coding	insulin like 6 [Source:HGNC Symbol;Acc:HGNC:6089]	-
ENSG00000222043	5.48496	1.38778e-17	5.53326	0.0409646	1	AC079305.1	2	177264359	177265515	+	499	antisense	novel transcript	-
ENSG00000227262	1.38778e-17	6.38119	-5.73744	0.0409646	1	HCG4B	6	29925983	29926973	-	991	unprocessed_pseudogene	HLA complex group 4B [Source:HGNC Symbol;Acc:HGNC:22919]	-
ENSG00000153157	5.48496	1.38778e-17	5.53326	0.0409646	1	SYCP2L	6	10886831	10979320	+	3962	protein_coding	synaptonemal complex protein 2 like [Source:HGNC Symbol;Acc:HGNC:21537]	-
ENSG00000166349	5.48496	1.38778e-17	5.53326	0.0409646	1	RAG1	11	36510709	36593156	+	7815	protein_coding	recombination activating 1 [Source:HGNC Symbol;Acc:HGNC:9831]	-
ENSG00000243544	5.48496	1.38778e-17	5.53326	0.0409646	1	RN7SL172P	3	121653994	121654296	-	303	misc_RNA	RNA, 7SL, cytoplasmic 172, pseudogene [Source:HGNC Symbol;Acc:HGNC:46188]	-
ENSG00000127364	5.48496	1.38778e-17	5.53326	0.0409646	1	TAS2R4	7	141778442	141780819	+	2378	protein_coding	taste 2 receptor member 4 [Source:HGNC Symbol;Acc:HGNC:14911]	-
ENSG00000243554	5.48496	1.38778e-17	5.53326	0.0409646	1	AC004967.1	7	97969005	97972254	-	447	transcribed_unprocessed_pseudogene	CCZ1 homolog, vacuolar protein trafficking and biogenesis associated (CCZ1) pseudogene	-
ENSG00000258824	5.48496	1.38778e-17	5.53326	0.0409646	1	AL122035.1	14	64422935	64448557	-	550	antisense	novel transcript	-
ENSG00000232043	5.48496	1.38778e-17	5.53326	0.0409646	1	AL133230.1	20	50570975	50578041	-	4587	antisense	novel transcript, antisense to PTPN1	-
ENSG00000235419	5.48496	1.38778e-17	5.53326	0.0409646	1	AC010149.1	2	230520594	230580006	-	692	antisense	novel transcript, antisense to SP100	-
ENSG00000168079	5.48496	1.38778e-17	5.53326	0.0409646	1	SCARA5	8	27869882	27992727	-	4435	protein_coding	scavenger receptor class A member 5 [Source:HGNC Symbol;Acc:HGNC:28701]	-
ENSG00000226423	5.48496	1.38778e-17	5.53326	0.0409646	1	AC093642.1	2	242025183	242026176	-	565	lincRNA	novel transcript	-
ENSG00000279265	5.48496	1.38778e-17	5.53326	0.0409646	1	AC000123.2	7	127349833	127350293	-	461	TEC	TEC	-
ENSG00000234062	5.48496	1.38778e-17	5.53326	0.0409646	1	AL390879.1	X	136909395	137021630	+	3389	transcribed_unprocessed_pseudogene	transmembrane 9 superfamily member 2 (TM9SF2) pseudogene	-
ENSG00000274386	5.48496	1.38778e-17	5.53326	0.0409646	1	TMEM269	1	42785007	42816619	+	4373	protein_coding	transmembrane protein 269 [Source:HGNC Symbol;Acc:HGNC:52381]	-
ENSG00000211968	5.48496	1.38778e-17	5.53326	0.0409646	1	IGHV1-58	14	106622357	106622855	-	414	IG_V_gene	immunoglobulin heavy variable 1-58 [Source:HGNC Symbol;Acc:HGNC:5555]	-
ENSG00000196497	5.48496	1.38778e-17	5.53326	0.0409646	1	IPO4	14	24180219	24188964	-	5007	protein_coding	importin 4 [Source:HGNC Symbol;Acc:HGNC:19426]	-
ENSG00000159307	5.48496	1.38778e-17	5.53326	0.0409646	1	SCUBE1	22	43197283	43343388	-	12135	protein_coding	signal peptide, CUB domain and EGF like domain containing 1 [Source:HGNC Symbol;Acc:HGNC:13441]	-
ENSG00000235772	5.48496	1.38778e-17	5.53326	0.0409646	1	AP001625.2	21	42560374	42561934	-	575	antisense	novel transcript	-
ENSG00000213557	5.48496	1.38778e-17	5.53326	0.0409646	1	AC068050.1	9	108040213	108040592	+	380	processed_pseudogene	ribosomal protein L31 (RPL31) pseudogene	-
ENSG00000185155	5.48496	1.38778e-17	5.53326	0.0409646	1	MIXL1	1	226223618	226227054	+	2029	protein_coding	Mix paired-like homeobox [Source:HGNC Symbol;Acc:HGNC:13363]	Homeobox
ENSG00000143494	5.48496	1.38778e-17	5.53326	0.0409646	1	VASH2	1	212950520	212992037	+	9086	protein_coding	vasohibin 2 [Source:HGNC Symbol;Acc:HGNC:25723]	-
ENSG00000121380	5.48496	1.38778e-17	5.53326	0.0409646	1	BCL2L14	12	12049844	12211084	+	5112	protein_coding	BCL2 like 14 [Source:HGNC Symbol;Acc:HGNC:16657]	-
ENSG00000264017	5.48496	1.38778e-17	5.53326	0.0409646	1	RN7SL336P	6	89090946	89091242	+	297	misc_RNA	RNA, 7SL, cytoplasmic 336, pseudogene [Source:HGNC Symbol;Acc:HGNC:46352]	-
ENSG00000180673	1.38778e-17	6.38119	-5.73744	0.0409646	1	EXOC5P1	4	62816826	62818794	+	1969	processed_pseudogene	exocyst complex component 5 pseudogene 1 [Source:HGNC Symbol;Acc:HGNC:43870]	-
ENSG00000196391	5.48496	1.38778e-17	5.53326	0.0409646	1	ZNF774	15	90352245	90369146	+	8511	protein_coding	zinc finger protein 774 [Source:HGNC Symbol;Acc:HGNC:33108]	zf-C2H2
ENSG00000275198	5.48496	1.38778e-17	5.53326	0.0409646	1	AL512791.2	14	90383365	90387973	+	4609	lincRNA	novel transcript	-
ENSG00000261101	5.48496	1.38778e-17	5.53326	0.0409646	1	AC234775.3	X	101627868	101628523	+	656	sense_overlapping	novel transcript, overlapping to ARMCX3	-
ENSG00000256742	5.48496	1.38778e-17	5.53326	0.0409646	1	AC145422.1	12	121580792	121593504	+	544	lincRNA	novel transcript	-
ENSG00000243107	5.48496	1.38778e-17	5.53326	0.0409646	1	AC000120.1	7	92200014	92206857	-	1589	sense_overlapping	novel transcript	-
ENSG00000163016	5.48496	1.38778e-17	5.53326	0.0409646	1	ALMS1P1	2	73644919	73685576	+	1654	transcribed_unprocessed_pseudogene	ALMS1, centrosome and basal body associated protein pseudogene 1 [Source:HGNC Symbol;Acc:HGNC:29586]	-
ENSG00000204610	5.48496	1.38778e-17	5.53326	0.0409646	1	TRIM15	6	30163206	30172696	+	2515	protein_coding	tripartite motif containing 15 [Source:HGNC Symbol;Acc:HGNC:16284]	-
ENSG00000235408	5.48496	1.38778e-17	5.53326	0.0409646	1	SNORA71B	20	38425083	38425354	-	272	snoRNA	small nucleolar RNA, H/ACA box 71B [Source:HGNC Symbol;Acc:HGNC:10233]	-
ENSG00000251675	5.48496	1.38778e-17	5.53326	0.0409646	1	AC010260.1	5	80128361	80143883	+	664	antisense	novel transcript	-
ENSG00000122641	5.48496	1.38778e-17	5.53326	0.0409646	1	INHBA	7	41667168	41705834	-	8302	protein_coding	inhibin subunit beta A [Source:HGNC Symbol;Acc:HGNC:6066]	-
ENSG00000121764	5.48496	1.38778e-17	5.53326	0.0409646	1	HCRTR1	1	31617686	31632518	+	2558	protein_coding	hypocretin receptor 1 [Source:HGNC Symbol;Acc:HGNC:4848]	-
ENSG00000228915	5.48496	1.38778e-17	5.53326	0.0409646	1	OR7E128P	11	71893410	71894433	+	1024	unprocessed_pseudogene	olfactory receptor family 7 subfamily E member 128 pseudogene [Source:HGNC Symbol;Acc:HGNC:15305]	-
ENSG00000237637	5.48496	1.38778e-17	5.53326	0.0409646	1	FRY-AS1	13	32025314	32031639	-	1115	antisense	FRY antisense RNA 1 [Source:HGNC Symbol;Acc:HGNC:39725]	-
ENSG00000203416	5.48496	1.38778e-17	5.53326	0.0409646	1	FAM32BP	22	17213516	17214155	+	333	processed_pseudogene	family with sequence similarity 32 member B, pseudogene [Source:HGNC Symbol;Acc:HGNC:30945]	-
ENSG00000242798	5.48496	1.38778e-17	5.53326	0.0409646	1	AC073842.2	7	100115214	100127139	-	572	antisense	novel transcript	-
ENSG00000264548	1.38778e-17	6.38119	-5.73744	0.0409646	1	AC132872.2	17	82214227	82217352	+	2368	antisense	novel transcript, antisense CCDC57	-
ENSG00000225872	5.48496	1.38778e-17	5.53326	0.0409646	1	LINC01529	19	35785697	35797902	-	4415	transcribed_unprocessed_pseudogene	long intergenic non-protein coding RNA 1529 [Source:HGNC Symbol;Acc:HGNC:51268]	-
ENSG00000163009	5.48496	1.38778e-17	5.53326	0.0409646	1	C2orf48	2	10141382	10211725	+	2502	lincRNA	chromosome 2 open reading frame 48 [Source:HGNC Symbol;Acc:HGNC:26322]	-
ENSG00000251739	5.48496	1.38778e-17	5.53326	0.0409646	1	RNU6-1053P	4	183705931	183706031	+	101	snRNA	RNA, U6 small nuclear 1053, pseudogene [Source:HGNC Symbol;Acc:HGNC:48016]	-
ENSG00000143061	5.48496	1.38778e-17	5.53326	0.0409646	1	IGSF3	1	116574399	116667755	-	7400	protein_coding	immunoglobulin superfamily member 3 [Source:HGNC Symbol;Acc:HGNC:5950]	-
ENSG00000261359	5.48496	1.38778e-17	5.53326	0.0409646	1	PYCARD-AS1	16	31201885	31203452	+	1095	antisense	PYCARD antisense RNA 1 [Source:HGNC Symbol;Acc:HGNC:45036]	-
ENSG00000240914	1.38778e-17	6.38119	-5.73744	0.0409646	1	RPL15P2	14	94800849	94801463	-	615	processed_pseudogene	ribosomal protein L15 pseudogene 2 [Source:HGNC Symbol;Acc:HGNC:19803]	-
ENSG00000136305	1.38778e-17	6.38119	-5.73744	0.0409646	1	CIDEB	14	24305096	24311430	-	3198	protein_coding	cell death-inducing DFFA-like effector b [Source:HGNC Symbol;Acc:HGNC:1977]	-
ENSG00000156509	5.48496	1.38778e-17	5.53326	0.0409646	1	FBXO43	8	100133360	100145800	-	3950	protein_coding	F-box protein 43 [Source:HGNC Symbol;Acc:HGNC:28521]	-
ENSG00000254389	1.38778e-17	6.38119	-5.73744	0.0409646	1	RHPN1-AS1	8	143366631	143368548	-	1918	antisense	RHPN1 antisense RNA 1 (head to head) [Source:HGNC Symbol;Acc:HGNC:28457]	-
ENSG00000131409	5.48496	1.38778e-17	5.53326	0.0409646	1	LRRC4B	19	50516892	50568045	-	3121	protein_coding	leucine rich repeat containing 4B [Source:HGNC Symbol;Acc:HGNC:25042]	-
ENSG00000273682	5.48496	1.38778e-17	5.53326	0.0409646	1	AC109583.2	3	46918807	46918935	-	129	processed_pseudogene	biliverdin reductase B (flavin reductase (NADPH) (BLVRB) pseudogene	-
ENSG00000173267	1.38778e-17	6.38119	-5.73744	0.0409646	1	SNCG	10	86958618	86963260	+	1247	protein_coding	synuclein gamma [Source:HGNC Symbol;Acc:HGNC:11141]	-
ENSG00000157510	5.48496	1.38778e-17	5.53326	0.0409646	1	AFAP1L1	5	149271871	149341802	+	4721	protein_coding	actin filament associated protein 1 like 1 [Source:HGNC Symbol;Acc:HGNC:26714]	-
ENSG00000278224	5.48496	1.38778e-17	5.53326	0.0409646	1	PRICKLE4	6	41780762	41787372	+	2718	protein_coding	prickle planar cell polarity protein 4 [Source:HGNC Symbol;Acc:HGNC:16805]	-
ENSG00000115363	1.38778e-17	6.38119	-5.73744	0.0409646	1	EVA1A	2	75469302	75569722	-	2744	protein_coding	eva-1 homolog A, regulator of programmed cell death [Source:HGNC Symbol;Acc:HGNC:25816]	-
ENSG00000203756	5.48496	1.38778e-17	5.53326	0.0409646	1	TMEM244	6	129831244	129861547	-	670	protein_coding	transmembrane protein 244 [Source:HGNC Symbol;Acc:HGNC:21571]	-
ENSG00000211691	1.38778e-17	6.38119	-5.73744	0.0409646	1	TRGJP	7	38273587	38273647	-	61	TR_J_gene	T cell receptor gamma joining P [Source:HGNC Symbol;Acc:HGNC:12279]	-
ENSG00000211930	5.48496	1.38778e-17	5.53326	0.0409646	1	IGHD3-3	14	105914359	105914389	-	31	IG_D_gene	immunoglobulin heavy diversity 3-3 [Source:HGNC Symbol;Acc:HGNC:5498]	-
ENSG00000226624	5.48496	1.38778e-17	5.53326	0.0409646	1	AC005099.1	7	105819492	105820101	+	610	processed_pseudogene	ribosomal protein L13a (RPL13A) pseudogene	-
ENSG00000145198	1.38778e-17	6.38119	-5.73744	0.0409646	1	VWA5B2	3	184230429	184242329	+	5730	protein_coding	von Willebrand factor A domain containing 5B2 [Source:HGNC Symbol;Acc:HGNC:25144]	-
ENSG00000169684	1.38778e-17	6.38119	-5.73744	0.0409646	1	CHRNA5	15	78565520	78595269	+	3623	protein_coding	cholinergic receptor nicotinic alpha 5 subunit [Source:HGNC Symbol;Acc:HGNC:1959]	-
ENSG00000229334	1.38778e-17	6.38119	-5.73744	0.0409646	1	AC046143.1	3	194632923	194645401	+	972	antisense	novel transcript	-
ENSG00000281772	1.38778e-17	6.38119	-5.73744	0.0409646	1	AC019226.2	2	148062154	148062577	+	424	TEC	TEC	-
ENSG00000275215	1.38778e-17	6.38119	-5.73744	0.0409646	1	RNA5-8SN2	21	8395607	8395759	+	153	rRNA	RNA, 5.8S ribosomal N2 [Source:HGNC Symbol;Acc:HGNC:53521]	-
ENSG00000267226	5.48496	1.38778e-17	5.53326	0.0409646	1	AC104971.1	18	58670009	58671877	-	1209	bidirectional_promoter_lncRNA	uncharacterized LOC101927322 [Source:NCBI gene;Acc:101927322]	-
ENSG00000104321	5.48496	1.38778e-17	5.53326	0.0409646	1	TRPA1	8	72019917	72075617	-	6377	protein_coding	transient receptor potential cation channel subfamily A member 1 [Source:HGNC Symbol;Acc:HGNC:497]	-
ENSG00000183324	1.38778e-17	6.38119	-5.73744	0.0409646	1	REC114	15	73443158	73560014	+	927	protein_coding	REC114 meiotic recombination protein [Source:HGNC Symbol;Acc:HGNC:25065]	-
ENSG00000236519	1.38778e-17	6.38119	-5.73744	0.0409646	1	LINC01424	21	44802577	44804717	+	1031	antisense	long intergenic non-protein coding RNA 1424 [Source:HGNC Symbol;Acc:HGNC:40558]	-
ENSG00000135324	1.38778e-17	6.38119	-5.73744	0.0409646	1	MRAP2	6	84033756	84090881	+	2153	protein_coding	melanocortin 2 receptor accessory protein 2 [Source:HGNC Symbol;Acc:HGNC:21232]	-
ENSG00000207280	1.38778e-17	6.38119	-5.73744	0.0409646	1	SNORD20	2	231456444	231456523	-	80	snoRNA	small nucleolar RNA, C/D box 20 [Source:HGNC Symbol;Acc:HGNC:10143]	-
ENSG00000227009	5.48496	1.38778e-17	5.53326	0.0409646	1	FUNDC2P4	22	39155525	39155945	+	421	processed_pseudogene	FUN14 domain containing 2 pseudogene 4 [Source:HGNC Symbol;Acc:HGNC:37971]	-
ENSG00000233684	1.38778e-17	6.38119	-5.73744	0.0409646	1	LINC01865	2	317912	342118	+	1505	lincRNA	long intergenic non-protein coding RNA 1865 [Source:HGNC Symbol;Acc:HGNC:52684]	-
ENSG00000236800	1.38778e-17	6.38119	-5.73744	0.0409646	1	AC068898.1	10	48664199	48672424	-	335	lincRNA	novel transcript	-
ENSG00000130762	1.38778e-17	6.38119	-5.73744	0.0409646	1	ARHGEF16	1	3454426	3481113	+	5563	protein_coding	Rho guanine nucleotide exchange factor 16 [Source:HGNC Symbol;Acc:HGNC:15515]	-
ENSG00000125285	1.38778e-17	6.38119	-5.73744	0.0409646	1	SOX21	13	94709622	94712399	-	2778	protein_coding	SRY-box 21 [Source:HGNC Symbol;Acc:HGNC:11197]	HMG
ENSG00000258798	1.38778e-17	6.38119	-5.73744	0.0409646	1	AL133153.2	14	91418266	91421176	+	303	lincRNA	novel transcript, antisense to CCDC88C	-
ENSG00000267549	1.38778e-17	6.38119	-5.73744	0.0409646	1	AC006116.8	19	56314703	56341287	+	2537	antisense	novel transcript, antisense to ZSCAN5A	-
ENSG00000232663	1.38778e-17	6.38119	-5.73744	0.0409646	1	AL139415.2	1	8909742	8909904	+	163	processed_pseudogene	pseudogene similar to part of cytochrome oxidase subunit II	-
ENSG00000172020	1.38778e-17	6.38119	-5.73744	0.0409646	1	GAP43	3	115623324	115721490	+	2087	protein_coding	growth associated protein 43 [Source:HGNC Symbol;Acc:HGNC:4140]	-
ENSG00000207283	1.38778e-17	6.38119	-5.73744	0.0409646	1	RF00019	3	5086178	5086279	-	102	misc_RNA		-
ENSG00000282164	28.2874	10.1967	1.46518	0.0409935	1	PEG13	8	140094894	140100543	-	5650	sense_intronic	paternally expressed 13 [Source:HGNC Symbol;Acc:HGNC:19969]	-
ENSG00000224975	28.2874	10.1967	1.46518	0.0409935	1	INE1	X	47204921	47205865	+	945	sense_intronic	inactivation escape 1 [Source:HGNC Symbol;Acc:HGNC:6060]	-
ENSG00000234389	10.2028	1.29429	2.89208	0.041032	1	AC007278.1	2	102438713	102440475	+	1327	sense_intronic	novel transcript	-
ENSG00000099953	10.2028	1.29429	2.89208	0.041032	1	MMP11	22	23768226	23784316	+	5176	protein_coding	matrix metallopeptidase 11 [Source:HGNC Symbol;Acc:HGNC:7157]	-
ENSG00000144668	10.2028	1.29429	2.89208	0.041032	1	ITGA9	3	37452115	37823514	+	8277	protein_coding	integrin subunit alpha 9 [Source:HGNC Symbol;Acc:HGNC:6145]	-
ENSG00000233850	10.9891	1.29429	2.99778	0.041032	1	AC103563.7	2	95025193	95026709	-	478	antisense	novel transcript	-
ENSG00000272345	10.2028	1.29429	2.89208	0.041032	1	AL031775.1	6	24700907	24701793	-	887	antisense	novel transcript, antisense to ACOT13	-
ENSG00000269072	10.9891	1.29429	2.99778	0.041032	1	AC063977.6	19	51152923	51181966	-	1763	antisense	uncharacterized LOC101928517 [Source:NCBI gene;Acc:101928517]	-
ENSG00000165731	10.9891	1.29429	2.99778	0.041032	1	RET	10	43077027	43130351	+	6911	protein_coding	ret proto-oncogene [Source:HGNC Symbol;Acc:HGNC:9967]	-
ENSG00000268061	10.9891	1.29429	2.99778	0.041032	1	NAPA-AS1	19	47484282	47501597	+	1894	antisense	NAPA antisense RNA 1 [Source:HGNC Symbol;Acc:HGNC:44118]	-
ENSG00000273724	2.33955	11.4685	-2.22155	0.041032	1	AC106782.5	16	30336400	30343336	+	337	unprocessed_pseudogene	carbonic anhydrase VA, mitochondrial (CA5A) pseudogene	-
ENSG00000248472	2.33955	11.4685	-2.22155	0.041032	1	DDX11L9	15	101976558	101979093	-	1740	transcribed_unprocessed_pseudogene	DEAD/H-box helicase 11 like 9 [Source:HGNC Symbol;Acc:HGNC:37109]	-
ENSG00000261655	10.9891	1.29429	2.99778	0.041032	1	AC100803.2	8	141353403	141355365	-	1963	sense_overlapping	novel transcript, overlapping to GPR20	-
ENSG00000243176	10.9891	1.29429	2.99778	0.041032	1	AC092944.1	3	157175223	157381265	+	1544	processed_transcript	novel transcript	-
ENSG00000174483	10.2028	1.29429	2.89208	0.041032	1	BBS1	11	66510606	66533627	+	6145	protein_coding	Bardet-Biedl syndrome 1 [Source:HGNC Symbol;Acc:HGNC:966]	-
ENSG00000250850	10.9891	1.29429	2.99778	0.041032	1	AL161781.2	9	37002697	37008040	+	739	antisense	novel transcript, antisense to PAX5	-
ENSG00000279766	10.2028	1.29429	2.89208	0.041032	1	AC067931.1	8	140572142	140572812	-	671	TEC	TEC	-
ENSG00000269514	10.9891	1.29429	2.99778	0.041032	1	AC024257.3	12	48198357	48230275	+	6938	antisense	novel transcript, antisense to OR10AD1	-
ENSG00000285667	2.33955	11.4685	-2.22155	0.041032	1	AC012291.2	15	84717474	84746837	-	1711	lincRNA	novel transcript	-
ENSG00000281207	10.9891	1.29429	2.99778	0.041032	1	SLFNL1-AS1	1	41014590	41043890	+	4800	antisense	SLFNL1 antisense RNA 1 [Source:HGNC Symbol;Acc:HGNC:44126]	-
ENSG00000232504	10.9891	1.29429	2.99778	0.041032	1	ST3GAL5-AS1	2	85889280	85890980	+	783	lincRNA	ST3GAL5 antisense RNA 1 (head to head) [Source:HGNC Symbol;Acc:HGNC:51129]	-
ENSG00000274220	2.33955	11.4685	-2.22155	0.041032	1	AC009163.6	16	75433836	75436392	+	2557	lincRNA	novel transcript	-
ENSG00000240184	2.33955	11.4685	-2.22155	0.041032	1	PCDHGC3	5	141475947	141512979	+	5432	protein_coding	protocadherin gamma subfamily C, 3 [Source:HGNC Symbol;Acc:HGNC:8716]	-
ENSG00000007908	10.2028	1.29429	2.89208	0.041032	1	SELE	1	169722641	169764705	-	4585	protein_coding	selectin E [Source:HGNC Symbol;Acc:HGNC:10718]	-
ENSG00000229119	41.6541	85.2349	-1.02983	0.0411988	1	AC026403.1	5	166382305	166382599	+	295	processed_pseudogene	60S acidic ribosomal protein (RPLP0) pseudogene	-
ENSG00000282939	46.3718	94.1377	-1.0187	0.0413461	1	TRBV7-2	7	142352819	142353358	+	394	TR_V_gene	T cell receptor beta variable 7-2 [Source:HGNC Symbol;Acc:HGNC:12236]	-
ENSG00000205056	62.8835	29.2743	1.10137	0.041364	1	LINC02397	12	92466451	92492091	+	10626	lincRNA	long intergenic non-protein coding RNA 2397 [Source:HGNC Symbol;Acc:HGNC:53323]	-
ENSG00000260267	26.7148	8.92483	1.57329	0.041904	1	AC026471.1	16	31456711	31459736	-	3026	antisense	novel transcript, antisense to ARMC5	-
ENSG00000157856	10.2028	28.0024	-1.442	0.041904	1	DRC1	2	26401916	26456711	+	3048	protein_coding	dynein regulatory complex subunit 1 [Source:HGNC Symbol;Acc:HGNC:24245]	-
ENSG00000260051	26.7148	8.92483	1.57329	0.041904	1	AL031600.1	16	1451760	1452653	+	570	antisense	novel transcript, antisense to CLCN7	-
ENSG00000117724	61.311	28.0024	1.12877	0.0422141	1	CENPF	1	214603195	214664588	+	11690	protein_coding	centromere protein F [Source:HGNC Symbol;Acc:HGNC:1857]	-
ENSG00000233392	70.7462	33.0898	1.09479	0.0424998	1	AC104809.2	2	240954617	240967451	-	2656	processed_transcript	uncharacterized LOC200772 [Source:NCBI gene;Acc:200772]	-
ENSG00000211900	39.2953	16.5559	1.2435	0.0425719	1	IGHJ6	14	105863198	105863258	-	61	IG_J_gene	immunoglobulin heavy joining 6 [Source:HGNC Symbol;Acc:HGNC:5540]	-
ENSG00000164707	24.356	8.92483	1.44066	0.0428142	1	SLC13A4	7	135681237	135729258	-	8015	protein_coding	solute carrier family 13 member 4 [Source:HGNC Symbol;Acc:HGNC:15827]	-
ENSG00000260793	24.356	8.92483	1.44066	0.0428142	1	AC003102.1	17	44221401	44223710	+	2012	antisense	novel transcript, antisense to UBTF	-
ENSG00000164867	24.356	8.92483	1.44066	0.0428142	1	NOS3	7	150990995	151014588	+	5953	protein_coding	nitric oxide synthase 3 [Source:HGNC Symbol;Acc:HGNC:7876]	-
ENSG00000160111	95.1207	47.0799	1.01373	0.0433388	1	CPAMD8	19	16892947	17026815	-	10199	protein_coding	C3 and PZP like, alpha-2-macroglobulin domain containing 8 [Source:HGNC Symbol;Acc:HGNC:23228]	-
ENSG00000197057	86.4717	41.9926	1.04102	0.0433967	1	DTHD1	4	36281622	36345756	+	5618	protein_coding	death domain containing 1 [Source:HGNC Symbol;Acc:HGNC:37261]	-
ENSG00000140451	37.7227	15.284	1.2994	0.0436842	1	PIF1	15	64815632	64825668	-	4656	protein_coding	PIF1 5'-to-3' DNA helicase [Source:HGNC Symbol;Acc:HGNC:26220]	-
ENSG00000198106	37.7227	15.284	1.2994	0.0436842	1	SNX29P2	16	29291220	29372110	+	4818	processed_transcript	sorting nexin 29 pseudogene 2 [Source:NCBI gene;Acc:440352]	-
ENSG00000275993	22.7834	7.653	1.5641	0.043693	1	SIK1B	21	6111134	6123739	+	4806	protein_coding	salt inducible kinase 1B (putative) [Source:HGNC Symbol;Acc:HGNC:52389]	-
ENSG00000272668	22.7834	7.653	1.5641	0.043693	1	AL590560.1	1	159854870	159867685	+	7134	antisense	uncharacterized LOC107985216 [Source:NCBI gene;Acc:107985216]	-
ENSG00000106976	22.7834	7.653	1.5641	0.043693	1	DNM1	9	128191655	128255248	+	10775	protein_coding	dynamin 1 [Source:HGNC Symbol;Acc:HGNC:2972]	-
ENSG00000115138	3.12593	14.0122	-2.11104	0.0439913	1	POMC	2	25160853	25168903	-	1538	protein_coding	proopiomelanocortin [Source:HGNC Symbol;Acc:HGNC:9201]	-
ENSG00000124103	12.5617	2.56592	2.25276	0.0439913	1	FAM209A	20	56517187	56526142	+	1137	protein_coding	family with sequence similarity 209 member A [Source:HGNC Symbol;Acc:HGNC:16100]	-
ENSG00000189423	12.5617	2.56592	2.25276	0.0439913	1	USP32P3	17	20415547	20431008	+	2935	transcribed_unprocessed_pseudogene	ubiquitin specific peptidase 32 pseudogene 3 [Source:HGNC Symbol;Acc:HGNC:43576]	-
ENSG00000284738	12.5617	2.56592	2.25276	0.0439913	1	AL358472.5	1	153923337	153935240	+	1267	antisense	uncharacterized LOC101928059 [Source:NCBI gene;Acc:101928059]	-
ENSG00000238018	3.12593	14.0122	-2.11104	0.0439913	1	AC093110.1	2	54661011	54680045	-	1236	antisense	novel transcript, antisense to SPTBN1	-
ENSG00000261308	12.5617	2.56592	2.25276	0.0439913	1	FIGNL2	12	51817840	51848766	-	4973	protein_coding	fidgetin like 2 [Source:HGNC Symbol;Acc:HGNC:13287]	-
ENSG00000197763	12.5617	2.56592	2.25276	0.0439913	1	TXNRD3	3	126571779	126655155	-	3809	protein_coding	thioredoxin reductase 3 [Source:HGNC Symbol;Acc:HGNC:20667]	-
ENSG00000232788	7.84391	21.6432	-1.4453	0.0444891	1	ITGA6-AS1	2	172464262	172466022	-	1077	antisense	ITGA6 antisense RNA 1 [Source:HGNC Symbol;Acc:HGNC:40308]	-
ENSG00000203760	7.84391	21.6432	-1.4453	0.0444891	1	CENPW	6	126340174	126348875	+	795	protein_coding	centromere protein W [Source:HGNC Symbol;Acc:HGNC:21488]	-
ENSG00000166035	7.0576	21.6432	-1.59487	0.0444891	1	LIPC	15	58410569	58569843	+	5184	protein_coding	lipase C, hepatic type [Source:HGNC Symbol;Acc:HGNC:6619]	-
ENSG00000197744	7.0576	21.6432	-1.59487	0.0444891	1	PTMAP2	5	118973796	118974122	+	327	processed_pseudogene	prothymosin alpha pseudogene 2 [Source:HGNC Symbol;Acc:HGNC:9625]	-
ENSG00000005189	7.0576	21.6432	-1.59487	0.0444891	1	REXO5	16	20806429	20849668	+	4114	protein_coding	RNA exonuclease 5 [Source:HGNC Symbol;Acc:HGNC:24661]	-
ENSG00000186638	7.84391	21.6432	-1.4453	0.0444891	1	KIF24	9	34252381	34311371	-	6131	protein_coding	kinesin family member 24 [Source:HGNC Symbol;Acc:HGNC:19916]	-
ENSG00000166348	35.3639	14.0122	1.33109	0.044879	1	USP54	10	73497538	73625953	-	9498	protein_coding	ubiquitin specific peptidase 54 [Source:HGNC Symbol;Acc:HGNC:23513]	-
ENSG00000162069	18.0657	5.10939	1.80537	0.0451175	1	BICDL2	16	3027682	3036926	-	4690	protein_coding	BICD family like cargo adaptor 2 [Source:HGNC Symbol;Acc:HGNC:33584]	-
ENSG00000162522	18.0657	5.10939	1.80537	0.0451175	1	KIAA1522	1	32741885	32774970	+	5965	protein_coding	KIAA1522 [Source:HGNC Symbol;Acc:HGNC:29301]	-
ENSG00000125869	18.0657	5.10939	1.80537	0.0451175	1	LAMP5	20	9514358	9530524	+	2042	protein_coding	lysosomal associated membrane protein family member 5 [Source:HGNC Symbol;Acc:HGNC:16097]	-
ENSG00000224281	18.852	5.10939	1.86637	0.0451175	1	SLC25A5-AS1	X	119466034	119469098	-	3065	processed_transcript	SLC25A5 antisense RNA 1 [Source:HGNC Symbol;Acc:HGNC:43438]	-
ENSG00000145075	18.852	5.10939	1.86637	0.0451175	1	CCDC39	3	180614008	180870933	-	4978	protein_coding	coiled-coil domain containing 39 [Source:HGNC Symbol;Acc:HGNC:25244]	-
ENSG00000250654	18.0657	5.10939	1.80537	0.0451175	1	AC023794.3	12	54076838	54081903	-	1390	transcribed_unprocessed_pseudogene	uncharacterized LOC100240735 [Source:NCBI gene;Acc:100240735]	-
ENSG00000234160	18.852	5.10939	1.86637	0.0451175	1	AL513165.1	9	37509150	37510299	+	289	antisense	novel transcript	-
ENSG00000211637	14.9206	3.83762	1.93563	0.0452022	1	IGLV4-69	22	22030934	22031472	+	419	IG_V_gene	immunoglobulin lambda variable 4-69 [Source:HGNC Symbol;Acc:HGNC:5921]	-
ENSG00000204396	14.1343	3.83762	1.85827	0.0452022	1	VWA7	6	31765590	31777294	-	3638	protein_coding	von Willebrand factor A domain containing 7 [Source:HGNC Symbol;Acc:HGNC:13939]	-
ENSG00000240583	4.69863	15.284	-1.66856	0.0452022	1	AQP1	7	30911694	30925516	+	3435	protein_coding	aquaporin 1 (Colton blood group) [Source:HGNC Symbol;Acc:HGNC:633]	-
ENSG00000273356	14.9206	3.83762	1.93563	0.0452022	1	LINC02019	3	50669989	50672048	+	2060	lincRNA	long intergenic non-protein coding RNA 2019 [Source:HGNC Symbol;Acc:HGNC:52854]	-
ENSG00000196517	4.69863	15.284	-1.66856	0.0452022	1	SLC6A9	1	43991500	44031467	-	5159	protein_coding	solute carrier family 6 member 9 [Source:HGNC Symbol;Acc:HGNC:11056]	-
ENSG00000274717	14.9206	3.83762	1.93563	0.0452022	1	AL049757.1	22	42791814	42794313	-	1596	processed_pseudogene	ADAM metallopeptidase with thrombospondin type 1 motif, 7 (ADAMTS7) pseudogene	-
ENSG00000232284	14.1343	3.83762	1.85827	0.0452022	1	GNG12-AS1	1	67832303	68202987	+	3465	antisense	GNG12 antisense RNA 1 [Source:HGNC Symbol;Acc:HGNC:43938]	-
ENSG00000211807	14.9206	3.83762	1.93563	0.0452022	1	TRAV26-1	14	22123318	22124285	+	537	TR_V_gene	T cell receptor alpha variable 26-1 [Source:HGNC Symbol;Acc:HGNC:12123]	-
ENSG00000269940	4.69863	15.284	-1.66856	0.0452022	1	AL049840.3	14	103694560	103695170	+	611	sense_intronic	novel transcript, sense intronic to KLC1	-
ENSG00000008311	14.1343	3.83762	1.85827	0.0452022	1	AASS	7	122075647	122144280	-	4591	protein_coding	aminoadipate-semialdehyde synthase [Source:HGNC Symbol;Acc:HGNC:17366]	-
ENSG00000143479	4.69863	15.284	-1.66856	0.0452022	1	DYRK3	1	206635536	206684419	+	4336	protein_coding	dual specificity tyrosine phosphorylation regulated kinase 3 [Source:HGNC Symbol;Acc:HGNC:3094]	-
ENSG00000228106	4.69863	15.284	-1.66856	0.0452022	1	AL392172.1	1	222815022	222837384	+	1069	lincRNA	dispatched RND transporter family member 1 [Source:NCBI gene;Acc:84976]	-
ENSG00000257270	14.1343	3.83762	1.85827	0.0452022	1	AL928654.2	14	105467793	105470617	-	445	antisense	novel transcript, antisense to MTA1	-
ENSG00000147180	14.9206	3.83762	1.93563	0.0452022	1	ZNF711	X	85244032	85273362	+	5004	protein_coding	zinc finger protein 711 [Source:HGNC Symbol;Acc:HGNC:13128]	zf-C2H2
ENSG00000248544	14.1343	3.83762	1.85827	0.0452022	1	AC008676.1	5	157375741	157384950	-	2078	antisense	novel transcript, antisense to CYFIP2	-
ENSG00000278740	14.1343	3.83762	1.85827	0.0452022	1	AC005332.7	17	68188547	68189165	+	619	lincRNA	novel transcript	-
ENSG00000099994	14.9206	3.83762	1.93563	0.0452022	1	SUSD2	22	24181259	24189110	+	5279	protein_coding	sushi domain containing 2 [Source:HGNC Symbol;Acc:HGNC:30667]	-
ENSG00000185585	4.69863	15.284	-1.66856	0.0452022	1	OLFML2A	9	124777158	124814885	+	6746	protein_coding	olfactomedin like 2A [Source:HGNC Symbol;Acc:HGNC:27270]	-
ENSG00000233836	14.1343	3.83762	1.85827	0.0452022	1	AC139769.1	19	23762944	23833314	+	3242	transcribed_unprocessed_pseudogene	zinc finger protein pseudogene	-
ENSG00000232060	4.69863	15.284	-1.66856	0.0452022	1	SLC4A1APP1	9	30558880	30559481	-	602	processed_pseudogene	solute carrier family 4 member 1 adaptor protein pseudogene 1 [Source:HGNC Symbol;Acc:HGNC:49811]	-
ENSG00000167748	3.91229	15.284	-1.92437	0.0452022	1	KLK1	19	50819148	50823787	-	2378	protein_coding	kallikrein 1 [Source:HGNC Symbol;Acc:HGNC:6357]	-
ENSG00000211813	4.69863	15.284	-1.66856	0.0452022	1	TRAV34	14	22207522	22208129	+	349	TR_V_gene	T cell receptor alpha variable 34 [Source:HGNC Symbol;Acc:HGNC:12133]	-
ENSG00000136099	3.91229	15.284	-1.92437	0.0452022	1	PCDH8	13	52842889	52848641	-	5150	protein_coding	protocadherin 8 [Source:HGNC Symbol;Acc:HGNC:8660]	-
ENSG00000224186	5.48496	17.8277	-1.67212	0.045436	1	C5orf66	5	135033280	135358219	+	6650	antisense	chromosome 5 open reading frame 66 [Source:HGNC Symbol;Acc:HGNC:48332]	-
ENSG00000182359	25.9286	54.7109	-1.07214	0.046223	1	KBTBD3	11	106051098	106077765	-	5516	protein_coding	kelch repeat and BTB domain containing 3 [Source:HGNC Symbol;Acc:HGNC:22934]	-
ENSG00000251247	60.5247	28.0024	1.11019	0.047268	1	ZNF345	19	36850361	36913029	+	4738	protein_coding	zinc finger protein 345 [Source:HGNC Symbol;Acc:HGNC:16367]	zf-C2H2
ENSG00000163462	51.0894	22.9151	1.15443	0.0474097	1	TRIM46	1	155173787	155184971	+	4533	protein_coding	tripartite motif containing 46 [Source:HGNC Symbol;Acc:HGNC:19019]	-
ENSG00000272341	31.4325	12.7403	1.29804	0.0475441	1	AL137003.2	6	16764346	16766883	+	2538	lincRNA	novel transcript	-
ENSG00000255987	31.4325	12.7403	1.29804	0.0475441	1	TOMM20P2	17	35514766	35515186	-	421	processed_pseudogene	TOMM20 pseudogene 2 [Source:HGNC Symbol;Acc:HGNC:50519]	-
ENSG00000164114	13.348	33.0898	-1.29902	0.0475441	1	MAP9	4	155342658	155376970	-	8857	protein_coding	microtubule associated protein 9 [Source:HGNC Symbol;Acc:HGNC:26118]	-
ENSG00000236449	40.8678	17.8277	1.19375	0.0485971	1	AC010894.3	2	174547141	174774827	+	3701	antisense	novel transcript, antisense to WIPF1 and CHRNA1	-
ENSG00000164124	40.8678	17.8277	1.19375	0.0485971	1	TMEM144	4	158201604	158255411	+	9243	protein_coding	transmembrane protein 144 [Source:HGNC Symbol;Acc:HGNC:25633]	-
ENSG00000231160	40.8678	17.8277	1.19375	0.0485971	1	KLF3-AS1	4	38612701	38664883	-	4830	processed_transcript	KLF3 antisense RNA 1 [Source:HGNC Symbol;Acc:HGNC:25796]	-
ENSG00000157322	40.0816	17.8277	1.16582	0.0485971	1	CLEC18A	16	69950705	69964452	+	6140	protein_coding	C-type lectin domain family 18 member A [Source:HGNC Symbol;Acc:HGNC:30388]	-
ENSG00000092529	40.0816	17.8277	1.16582	0.0485971	1	CAPN3	15	42359500	42412318	+	4995	protein_coding	calpain 3 [Source:HGNC Symbol;Acc:HGNC:1480]	-
ENSG00000166529	40.0816	17.8277	1.16582	0.0485971	1	ZSCAN21	7	100049774	100065038	+	2140	protein_coding	zinc finger and SCAN domain containing 21 [Source:HGNC Symbol;Acc:HGNC:13104]	zf-C2H2
ENSG00000237803	23.5697	50.8954	-1.10487	0.0486862	1	LINC00211	2	37826247	37876274	-	2595	lincRNA	long intergenic non-protein coding RNA 211 [Source:HGNC Symbol;Acc:HGNC:37459]	-
ENSG00000116675	12.5617	30.5461	-1.27063	0.0490282	1	DNAJC6	1	65248219	65415869	+	6954	protein_coding	DnaJ heat shock protein family (Hsp40) member C6 [Source:HGNC Symbol;Acc:HGNC:15469]	-
