# Supplementary material for: Immune and inflammation: related factor alterations as biomarkers for predicting prognosis and responsiveness to PD-1 monoclonal antibodies in cervical cancer
Source: Discov Oncol. 2022 Sep 28;13:96. doi: 10.1007/s12672-022-00560-8 (PMC9519820; doi:10.1007/s12672-022-00560-8)
Supplement: Supplementary file 6 — Additional file 6 [file 12672_2022_560_MOESM6_ESM.xlsx]

## Sheet: Sheet1
ENSG00000268350	4.98592
ENSG00000228327	2.68172
ENSG00000231731	4.50208
ENSG00000215630	7.60871
ENSG00000283050	7.5097
ENSG00000228863	7.16394
ENSG00000280063	2.66169
ENSG00000275964	3.14051
ENSG00000204410	6.87666
ENSG00000166839	2.02176
ENSG00000242588	2.14089
ENSG00000116032	2.54657
ENSG00000273855	3.24584
ENSG00000237094	1.99236
ENSG00000229873	3.93771
ENSG00000152503	3.93771
ENSG00000230155	6.79492
ENSG00000259326	6.79492
ENSG00000089723	6.79492
ENSG00000106366	2.31609
ENSG00000134369	1.90039
ENSG00000211676	6.70827
ENSG00000163126	6.70827
ENSG00000279700	6.70827
ENSG00000258634	1.96065
ENSG00000250067	3.82734
ENSG00000184923	3.76881
ENSG00000240527	2.21141
ENSG00000124507	2.03164
ENSG00000268575	2.03164
ENSG00000267575	2.22685
ENSG00000155974	6.61608
ENSG00000223749	6.61608
ENSG00000234630	6.61608
ENSG00000153558	6.61608
ENSG00000260903	3.70781
ENSG00000226321	2.00746
ENSG00000273142	2.19525
ENSG00000116396	1.78512
ENSG00000109063	1.9037
ENSG00000229152	1.58303
ENSG00000279759	2.77002
ENSG00000204316	2.16294
ENSG00000152284	3.64412
ENSG00000280239	3.64412
ENSG00000096006	2.94788
ENSG00000088538	2.94788
ENSG00000197815	2.94788
ENSG00000241769	1.93237
ENSG00000242534	6.5176
ENSG00000180846	6.5176
ENSG00000275022	6.41189
ENSG00000143869	6.41189
ENSG00000143320	6.41189
ENSG00000246477	6.41189
ENSG00000089163	6.41189
ENSG00000230606	6.5176
ENSG00000280355	6.41189
ENSG00000273513	6.41189
ENSG00000239763	6.5176
ENSG00000262319	6.5176
ENSG00000270977	6.41189
ENSG00000115380	6.5176
ENSG00000102870	1.86009
ENSG00000205485	2.44826
ENSG00000111886	2.44826
ENSG00000273151	1.80053
ENSG00000177380	2.68297
ENSG00000243302	1.40398
ENSG00000198794	2.24808
ENSG00000215154	2.21075
ENSG00000279672	2.49131
ENSG00000172232	2.49131
ENSG00000125966	2.54167
ENSG00000285851	2.54167
ENSG00000080561	2.89164
ENSG00000172250	2.89164
ENSG00000260792	2.89164
ENSG00000255823	3.57749
ENSG00000280067	3.57749
ENSG00000198711	3.57749
ENSG00000096872	1.88005
ENSG00000118113	2.63739
ENSG00000250575	2.63739
ENSG00000233609	2.63739
ENSG00000179532	1.33365
ENSG00000259768	6.29783
ENSG00000279689	6.29783
ENSG00000241014	6.29783
ENSG00000256582	6.29783
ENSG00000198870	6.29783
ENSG00000125319	6.29783
ENSG00000157999	6.29783
ENSG00000250742	6.29783
ENSG00000031081	1.32081
ENSG00000176563	2.43914
ENSG00000197937	1.76868
ENSG00000111788	1.60421
ENSG00000279821	1.71328
ENSG00000234678	2.83312
ENSG00000270804	2.83312
ENSG00000279434	2.83312
ENSG00000102053	2.77212
ENSG00000261098	2.83312
ENSG00000267123	2.77212
ENSG00000134780	1.51895
ENSG00000157657	1.83237
ENSG00000258839	1.66461
ENSG00000175352	3.50762
ENSG00000249667	2.13307
ENSG00000111087	1.34148
ENSG00000161960	1.4866
ENSG00000179698	1.8484
ENSG00000235602	2.38501
ENSG00000260287	2.38501
ENSG00000101546	1.76935
ENSG00000005379	1.18998
ENSG00000080493	2.09261
ENSG00000166546	2.09261
ENSG00000197599	1.94378
ENSG00000178342	6.17396
ENSG00000243155	6.17396
ENSG00000235081	6.17396
ENSG00000205710	6.17396
ENSG00000132170	6.17396
ENSG00000285813	6.17396
ENSG00000164082	6.17396
ENSG00000221843	6.17396
ENSG00000259863	6.17396
ENSG00000205213	6.17396
ENSG00000235908	6.17396
ENSG00000264553	6.17396
ENSG00000271151	6.17396
ENSG00000277767	6.17396
ENSG00000139351	6.17396
ENSG00000215571	6.17396
ENSG00000266074	1.44553
ENSG00000269737	1.91391
ENSG00000213139	1.91391
ENSG00000267554	1.36836
ENSG00000188056	3.43421
ENSG00000102837	3.35685
ENSG00000182795	3.43421
ENSG00000204248	3.43421
ENSG00000126895	3.35685
ENSG00000184925	3.43421
ENSG00000277778	3.35685
ENSG00000118557	3.43421
ENSG00000277534	3.43421
ENSG00000213658	1.6204
ENSG00000040199	1.32661
ENSG00000106804	2.32876
ENSG00000266777	2.32876
ENSG00000279095	2.32876
ENSG00000050628	2.32876
ENSG00000140398	1.24445
ENSG00000182796	1.39364
ENSG00000228672	1.72956
ENSG00000196118	1.8769
ENSG00000222009	2.0081
ENSG00000239382	2.0081
ENSG00000244932	1.71064
ENSG00000235316	1.68037
ENSG00000260404	1.31542
ENSG00000276775	2.64179
ENSG00000263345	2.64179
ENSG00000275131	1.24851
ENSG00000234420	1.16956
ENSG00000226200	1.70267
ENSG00000143842	1.40166
ENSG00000188985	2.18645
ENSG00000250687	2.18645
ENSG00000224934	2.18645
ENSG00000120738	1.75356
ENSG00000250959	1.75356
ENSG00000273599	1.37236
ENSG00000151240	1.96392
ENSG00000240041	1.96392
ENSG00000279500	2.20924
ENSG00000236017	2.27024
ENSG00000285437	2.27024
ENSG00000260428	2.27024
ENSG00000275807	2.20924
ENSG00000229127	2.27024
ENSG00000186862	2.27024
ENSG00000157306	2.27024
ENSG00000260953	2.20924
ENSG00000280351	3.27511
ENSG00000180815	3.27511
ENSG00000234500	3.27511
ENSG00000178809	3.27511
ENSG00000285103	1.20493
ENSG00000269352	1.31771
ENSG00000074621	1.40353
ENSG00000242371	1.28976
ENSG00000275832	6.03846
ENSG00000011426	6.03846
ENSG00000124134	6.03846
ENSG00000105464	6.03846
ENSG00000275318	6.03846
ENSG00000272556	6.03846
ENSG00000039068	6.03846
ENSG00000213222	6.03846
ENSG00000218418	6.03846
ENSG00000179761	6.03846
ENSG00000189136	6.03846
ENSG00000280091	6.03846
ENSG00000283189	6.03846
ENSG00000226125	6.03846
ENSG00000081041	6.03846
ENSG00000275481	6.03846
ENSG00000225377	6.03846
ENSG00000250659	6.03846
ENSG00000198947	6.03846
ENSG00000223117	6.03846
ENSG00000266274	6.03846
ENSG00000236991	6.03846
ENSG00000162526	6.03846
ENSG00000231654	6.03846
ENSG00000228251	6.03846
ENSG00000255837	6.03846
ENSG00000271155	6.03846
ENSG00000281420	6.03846
ENSG00000254461	6.03846
ENSG00000272186	6.03846
ENSG00000159723	6.03846
ENSG00000095713	6.03846
ENSG00000223745	1.15077
ENSG00000273137	1.5933
ENSG00000270157	1.5933
ENSG00000026036	1.52113
ENSG00000280332	1.35076
ENSG00000161643	1.33484
ENSG00000260853	1.68669
ENSG00000188277	2.08745
ENSG00000184441	2.1378
ENSG00000160051	2.08745
ENSG00000254198	2.1378
ENSG00000214783	2.57193
ENSG00000105926	1.61784
ENSG00000131398	1.30264
ENSG00000143498	1.61886
ENSG00000224614	1.61886
ENSG00000181800	1.2877
ENSG00000154764	1.91834
ENSG00000243679	1.11837
ENSG00000260401	1.27731
ENSG00000162757	1.4952
ENSG00000198853	1.18192
ENSG00000183250	1.14799
ENSG00000143079	1.79245
ENSG00000121454	1.79245
ENSG00000234072	1.46985
ENSG00000237886	1.41594
ENSG00000254860	2.14555
ENSG00000202533	2.14555
ENSG00000168874	2.14555
ENSG00000282420	2.14555
ENSG00000205771	2.14555
ENSG00000250138	1.06873
ENSG00000230724	1.37949
ENSG00000270015	1.31934
ENSG00000185522	1.31934
ENSG00000280128	1.21687
ENSG00000258472	1.7704
ENSG00000171798	1.58553
ENSG00000143847	3.18846
ENSG00000228492	3.18846
ENSG00000273456	3.18846
ENSG00000149639	1.06759
ENSG00000074855	1.08024
ENSG00000138119	1.01289
ENSG00000116985	1.40653
ENSG00000238035	1.40653
ENSG00000144026	1.20406
ENSG00000187260	1.27098
ENSG00000020181	1.3224
ENSG00000260279	1.3224
ENSG00000263069	2.03527
ENSG00000279192	2.03527
ENSG00000051341	2.03527
ENSG00000127561	1.7054
ENSG00000215533	2.42115
ENSG00000269439	2.42115
ENSG00000215045	2.42115
ENSG00000100154	2.42115
ENSG00000118193	2.49851
ENSG00000224138	2.42115
ENSG00000183785	2.42115
ENSG00000178033	2.49851
ENSG00000281183	1.69476
ENSG00000114631	1.69476
ENSG00000228113	1.69476
ENSG00000162825	1.69476
ENSG00000236383	1.73307
ENSG00000149970	1.69476
ENSG00000257800	1.73307
ENSG00000185495	1.28282
ENSG00000273824	1.61656
ENSG00000242472	1.61656
ENSG00000205784	1.61656
ENSG00000153823	1.09938
ENSG00000180902	1.04408
ENSG00000074803	5.88889
ENSG00000214274	5.88889
ENSG00000163093	5.722
ENSG00000249835	5.88889
ENSG00000285730	5.722
ENSG00000251453	5.722
ENSG00000236830	5.88889
ENSG00000197467	5.88889
ENSG00000184515	5.722
ENSG00000173421	5.88889
ENSG00000182057	5.88889
ENSG00000260588	5.722
ENSG00000162949	5.88889
ENSG00000204677	5.88889
ENSG00000273004	5.88889
ENSG00000180878	5.722
ENSG00000253552	5.722
ENSG00000154898	5.88889
ENSG00000227486	5.88889
ENSG00000115657	5.722
ENSG00000235865	5.722
ENSG00000261136	5.722
ENSG00000228013	5.722
ENSG00000122420	5.88889
ENSG00000143994	5.722
ENSG00000170356	5.88889
ENSG00000282828	5.88889
ENSG00000261342	5.722
ENSG00000267838	5.722
ENSG00000250722	5.88889
ENSG00000280401	5.722
ENSG00000279748	5.722
ENSG00000118523	5.88889
ENSG00000204851	5.88889
ENSG00000229832	5.722
ENSG00000266235	5.722
ENSG00000160172	5.722
ENSG00000276916	5.88889
ENSG00000161860	5.722
ENSG00000283208	5.88889
ENSG00000229848	5.722
ENSG00000143199	5.88889
ENSG00000248571	5.722
ENSG00000142233	5.88889
ENSG00000244063	5.88889
ENSG00000254694	5.722
ENSG00000141448	5.722
ENSG00000186889	5.722
ENSG00000130203	5.88889
ENSG00000230359	5.722
ENSG00000250131	5.88889
ENSG00000212747	5.88889
ENSG00000179111	5.88889
ENSG00000229591	5.722
ENSG00000258987	5.722
ENSG00000249786	5.88889
ENSG00000277851	5.88889
ENSG00000254463	5.88889
ENSG00000064309	5.88889
ENSG00000263924	5.88889
ENSG00000227888	5.722
ENSG00000175600	5.722
ENSG00000213231	5.722
ENSG00000136546	5.722
ENSG00000262703	5.722
ENSG00000211871	5.88889
ENSG00000254352	5.722
ENSG00000226416	5.88889
ENSG00000111341	5.722
ENSG00000260276	2.07891
ENSG00000267632	2.07891
ENSG00000170917	2.07891
ENSG00000125531	2.07891
ENSG00000136315	2.07891
ENSG00000282572	1.02943
ENSG00000272825	1.98114
ENSG00000189409	1.98114
ENSG00000189298	1.34794
ENSG00000281490	1.01493
ENSG00000246596	1.37545
ENSG00000122877	1.82262
ENSG00000197561	1.77226
ENSG00000259529	1.82262
ENSG00000186567	1.77226
ENSG00000236871	1.65982
ENSG00000118804	1.65982
ENSG00000272711	1.65982
ENSG00000125454	1.18867
ENSG00000267990	1.43504
ENSG00000139133	1.65539
ENSG00000228363	3.09627
ENSG00000227543	3.09627
ENSG00000145949	3.09627
ENSG00000117400	3.09627
ENSG00000257337	3.09627
ENSG00000179253	3.09627
ENSG00000213420	1.22825
ENSG00000144426	1.12554
ENSG00000181722	1.28152
ENSG00000141965	1.16101
ENSG00000137877	1.11779
ENSG00000177082	1.35085
ENSG00000135541	2.33941
ENSG00000279141	2.33941
ENSG00000105255	2.33941
ENSG00000228784	1.18986
ENSG00000146021	1.14202
ENSG00000124602	1.42389
ENSG00000272849	1.22405
ENSG00000197608	1.09111
ENSG00000240710	2.00905
ENSG00000165121	1.36817
ENSG00000280927	1.40199
ENSG00000007038	1.36817
ENSG00000256576	1.05543
ENSG00000187790	1.21413
ENSG00000228393	1.54286
ENSG00000100285	1.61493
ENSG00000130518	1.2554
ENSG00000160201	1.02098
ENSG00000263843	1.48624
ENSG00000188282	1.9249
ENSG00000156172	1.9249
ENSG00000261534	1.9249
ENSG00000229097	1.9249
ENSG00000172508	1.02356
ENSG00000232104	1.61275
ENSG00000108239	1.72009
ENSG00000272669	1.15819
ENSG00000189127	1.32583
ENSG00000163378	1.15117
ENSG00000114554	1.00946
ENSG00000213638	1.1835
ENSG00000270012	1.27199
ENSG00000236675	1.03022
ENSG00000285420	1.12752
ENSG00000163599	1.13692
ENSG00000226942	1.36269
ENSG00000232931	1.14711
ENSG00000174327	1.14711
ENSG00000100068	1.04545
ENSG00000133466	1.06393
ENSG00000254995	1.06393
ENSG00000162383	1.06933
ENSG00000263002	1.04953
ENSG00000162882	1.25197
ENSG00000270820	1.25197
ENSG00000123213	1.01026
ENSG00000265612	1.41215
ENSG00000278619	1.09323
ENSG00000011143	1.09323
ENSG00000176945	5.53326
ENSG00000186868	5.53326
ENSG00000273008	5.53326
ENSG00000162944	5.53326
ENSG00000260325	5.53326
ENSG00000121933	5.53326
ENSG00000284747	5.53326
ENSG00000205837	5.53326
ENSG00000278420	5.53326
ENSG00000120210	5.53326
ENSG00000222043	5.53326
ENSG00000153157	5.53326
ENSG00000166349	5.53326
ENSG00000243544	5.53326
ENSG00000127364	5.53326
ENSG00000243554	5.53326
ENSG00000258824	5.53326
ENSG00000232043	5.53326
ENSG00000235419	5.53326
ENSG00000168079	5.53326
ENSG00000226423	5.53326
ENSG00000279265	5.53326
ENSG00000234062	5.53326
ENSG00000274386	5.53326
ENSG00000211968	5.53326
ENSG00000196497	5.53326
ENSG00000159307	5.53326
ENSG00000235772	5.53326
ENSG00000213557	5.53326
ENSG00000185155	5.53326
ENSG00000143494	5.53326
ENSG00000121380	5.53326
ENSG00000264017	5.53326
ENSG00000196391	5.53326
ENSG00000275198	5.53326
ENSG00000261101	5.53326
ENSG00000256742	5.53326
ENSG00000243107	5.53326
ENSG00000163016	5.53326
ENSG00000204610	5.53326
ENSG00000235408	5.53326
ENSG00000251675	5.53326
ENSG00000122641	5.53326
ENSG00000121764	5.53326
ENSG00000228915	5.53326
ENSG00000237637	5.53326
ENSG00000203416	5.53326
ENSG00000242798	5.53326
ENSG00000225872	5.53326
ENSG00000163009	5.53326
ENSG00000251739	5.53326
ENSG00000143061	5.53326
ENSG00000261359	5.53326
ENSG00000156509	5.53326
ENSG00000131409	5.53326
ENSG00000273682	5.53326
ENSG00000157510	5.53326
ENSG00000278224	5.53326
ENSG00000203756	5.53326
ENSG00000211930	5.53326
ENSG00000226624	5.53326
ENSG00000267226	5.53326
ENSG00000104321	5.53326
ENSG00000227009	5.53326
ENSG00000282164	1.46518
ENSG00000224975	1.46518
ENSG00000234389	2.89208
ENSG00000099953	2.89208
ENSG00000144668	2.89208
ENSG00000233850	2.99778
ENSG00000272345	2.89208
ENSG00000269072	2.99778
ENSG00000165731	2.99778
ENSG00000268061	2.99778
ENSG00000261655	2.99778
ENSG00000243176	2.99778
ENSG00000174483	2.89208
ENSG00000250850	2.99778
ENSG00000279766	2.89208
ENSG00000269514	2.99778
ENSG00000281207	2.99778
ENSG00000232504	2.99778
ENSG00000007908	2.89208
ENSG00000205056	1.10137
ENSG00000260267	1.57329
ENSG00000260051	1.57329
ENSG00000117724	1.12877
ENSG00000233392	1.09479
ENSG00000211900	1.2435
ENSG00000164707	1.44066
ENSG00000260793	1.44066
ENSG00000164867	1.44066
ENSG00000160111	1.01373
ENSG00000197057	1.04102
ENSG00000140451	1.2994
ENSG00000198106	1.2994
ENSG00000275993	1.5641
ENSG00000272668	1.5641
ENSG00000106976	1.5641
ENSG00000124103	2.25276
ENSG00000189423	2.25276
ENSG00000284738	2.25276
ENSG00000261308	2.25276
ENSG00000197763	2.25276
ENSG00000166348	1.33109
ENSG00000162069	1.80537
ENSG00000162522	1.80537
ENSG00000125869	1.80537
ENSG00000224281	1.86637
ENSG00000145075	1.86637
ENSG00000250654	1.80537
ENSG00000234160	1.86637
ENSG00000211637	1.93563
ENSG00000204396	1.85827
ENSG00000273356	1.93563
ENSG00000274717	1.93563
ENSG00000232284	1.85827
ENSG00000211807	1.93563
ENSG00000008311	1.85827
ENSG00000257270	1.85827
ENSG00000147180	1.93563
ENSG00000248544	1.85827
ENSG00000278740	1.85827
ENSG00000099994	1.93563
ENSG00000233836	1.85827
ENSG00000251247	1.11019
ENSG00000163462	1.15443
ENSG00000272341	1.29804
ENSG00000255987	1.29804
ENSG00000236449	1.19375
ENSG00000164124	1.19375
ENSG00000231160	1.19375
ENSG00000157322	1.16582
ENSG00000092529	1.16582
ENSG00000166529	1.16582
