# Supplementary material for: Immune and inflammation: related factor alterations as biomarkers for predicting prognosis and responsiveness to PD-1 monoclonal antibodies in cervical cancer
Source: Discov Oncol. 2022 Sep 28;13:96. doi: 10.1007/s12672-022-00560-8 (PMC9519820; doi:10.1007/s12672-022-00560-8)
Supplement: Supplementary file 7 — Additional file 7 [file 12672_2022_560_MOESM7_ESM.xlsx]

## Sheet: Sheet1
ENSG00000169627	-4.65004
ENSG00000205609	-3.44925
ENSG00000213934	-2.38466
ENSG00000233270	-2.83996
ENSG00000241945	-3.14024
ENSG00000196656	-1.89639
ENSG00000198237	-7.20538
ENSG00000196565	-2.08754
ENSG00000177469	-2.72684
ENSG00000211973	-3.21396
ENSG00000259918	-6.98461
ENSG00000177508	-6.98461
ENSG00000284931	-1.53738
ENSG00000150594	-3.13194
ENSG00000126467	-3.95845
ENSG00000168453	-3.95845
ENSG00000187902	-3.40362
ENSG00000275801	-3.40362
ENSG00000244734	-1.38622
ENSG00000224177	-1.63774
ENSG00000178773	-2.20505
ENSG00000178537	-1.38297
ENSG00000229122	-3.82219
ENSG00000249856	-6.72385
ENSG00000206177	-1.32661
ENSG00000272155	-2.09002
ENSG00000171848	-1.78582
ENSG00000169877	-1.3225
ENSG00000137285	-6.57337
ENSG00000211665	-3.6717
ENSG00000276334	-3.6717
ENSG00000238184	-6.57337
ENSG00000274012	-1.29834
ENSG00000285774	-1.6571
ENSG00000143595	-1.35694
ENSG00000243709	-2.85356
ENSG00000260592	-1.24684
ENSG00000214654	-1.94045
ENSG00000211694	-1.55868
ENSG00000279133	-3.50367
ENSG00000127377	-3.50367
ENSG00000248858	-3.50367
ENSG00000172458	-3.50367
ENSG00000255052	-3.50367
ENSG00000235034	-3.50367
ENSG00000281909	-6.40533
ENSG00000197415	-1.6497
ENSG00000228696	-1.8878
ENSG00000204872	-1.5945
ENSG00000004799	-1.28215
ENSG00000269403	-2.7474
ENSG00000058673	-3.05836
ENSG00000109881	-1.60794
ENSG00000248866	-2.16771
ENSG00000211784	-2.06507
ENSG00000220842	-1.15825
ENSG00000095932	-1.19653
ENSG00000274213	-1.39644
ENSG00000110090	-1.1445
ENSG00000105559	-2.55518
ENSG00000211790	-1.58518
ENSG00000258424	-1.78859
ENSG00000255198	-2.11012
ENSG00000102109	-1.21794
ENSG00000223648	-2.9221
ENSG00000255325	-2.9221
ENSG00000255725	-2.9221
ENSG00000167768	-1.12036
ENSG00000211785	-1.81544
ENSG00000163492	-1.81544
ENSG00000205871	-1.965
ENSG00000188536	-1.08288
ENSG00000182566	-2.14514
ENSG00000169255	-2.14514
ENSG00000253819	-2.14514
ENSG00000238269	-1.3188
ENSG00000176160	-1.73974
ENSG00000231770	-1.49399
ENSG00000223609	-1.09048
ENSG00000277075	-1.31364
ENSG00000104892	-1.1294
ENSG00000196188	-1.37342
ENSG00000210195	-6.21512
ENSG00000212994	-6.21512
ENSG00000233966	-6.21512
ENSG00000166153	-6.21512
ENSG00000124194	-6.21512
ENSG00000229981	-6.21512
ENSG00000198336	-1.03848
ENSG00000243064	-1.25681
ENSG00000248569	-1.9505
ENSG00000112306	-1.02644
ENSG00000268189	-2.77161
ENSG00000275833	-2.77161
ENSG00000268756	-2.77161
ENSG00000125037	-1.02985
ENSG00000095794	-1.12607
ENSG00000088992	-1.02525
ENSG00000136052	-2.35013
ENSG00000153347	-2.35013
ENSG00000212743	-1.67856
ENSG00000110492	-1.82812
ENSG00000175906	-1.82812
ENSG00000264968	-1.82812
ENSG00000147437	-1.42413
ENSG00000239789	-1.67993
ENSG00000163993	-1.00843
ENSG00000164611	-1.38041
ENSG00000256553	-1.98821
ENSG00000137507	-1.98821
ENSG00000211688	-1.98821
ENSG00000125780	-1.08463
ENSG00000233822	-1.49221
ENSG00000205572	-2.5083
ENSG00000260193	-2.5083
ENSG00000178162	-2.5083
ENSG00000257495	-2.5083
ENSG00000144712	-1.86354
ENSG00000197353	-1.47018
ENSG00000139410	-1.47018
ENSG00000267480	-1.47018
ENSG00000169902	-1.14703
ENSG00000101132	-1.14243
ENSG00000230409	-1.18507
ENSG00000179914	-1.22389
ENSG00000148950	-1.28995
ENSG00000182732	-1.11174
ENSG00000197993	-1.14826
ENSG00000121690	-2.23553
ENSG00000143977	-1.01341
ENSG00000279483	-1.56701
ENSG00000211593	-2.60358
ENSG00000281538	-2.60358
ENSG00000229106	-2.60358
ENSG00000231439	-2.60358
ENSG00000165061	-2.60358
ENSG00000198939	-2.60358
ENSG00000225762	-2.60358
ENSG00000255568	-2.60358
ENSG00000272115	-2.60358
ENSG00000231125	-2.60358
ENSG00000207129	-2.60358
ENSG00000273674	-2.60358
ENSG00000182165	-1.31276
ENSG00000125740	-1.36507
ENSG00000088340	-5.99596
ENSG00000285231	-5.99596
ENSG00000227953	-5.99596
ENSG00000267698	-5.99596
ENSG00000266445	-5.99596
ENSG00000228446	-5.99596
ENSG00000258268	-5.99596
ENSG00000215246	-5.99596
ENSG00000269476	-5.99596
ENSG00000260095	-5.99596
ENSG00000187944	-5.99596
ENSG00000272523	-1.88933
ENSG00000160180	-1.88933
ENSG00000236935	-1.88933
ENSG00000011028	-1.02984
ENSG00000267279	-1.08969
ENSG00000100362	-1.22375
ENSG00000267281	-1.76175
ENSG00000162772	-1.29261
ENSG00000175106	-1.60492
ENSG00000279696	-1.75449
ENSG00000211806	-1.60492
ENSG00000268081	-1.75449
ENSG00000157445	-1.33947
ENSG00000230615	-1.03282
ENSG00000179965	-1.54305
ENSG00000242299	-1.08428
ENSG00000236397	-2.37204
ENSG00000163666	-2.37204
ENSG00000262999	-2.37204
ENSG00000230071	-2.37204
ENSG00000217644	-2.37204
ENSG00000039600	-2.37204
ENSG00000139610	-2.37204
ENSG00000279594	-2.37204
ENSG00000254473	-1.19282
ENSG00000143786	-1.11395
ENSG00000234975	-1.08766
ENSG00000227063	-1.01461
ENSG00000123975	-1.1385
ENSG00000220472	-1.15018
ENSG00000211897	-1.10636
ENSG00000182985	-1.2938
ENSG00000278974	-1.2328
ENSG00000164687	-1.12495
ENSG00000167840	-1.17569
ENSG00000230383	-1.03999
ENSG00000210176	-1.29521
ENSG00000185015	-1.37427
ENSG00000211779	-1.78316
ENSG00000221946	-2.03897
ENSG00000105855	-2.03897
ENSG00000085741	-2.03897
ENSG00000271952	-1.78316
ENSG00000146707	-1.38567
ENSG00000185834	-1.38567
ENSG00000243273	-1.36282
ENSG00000278558	-1.771
ENSG00000070831	-1.771
ENSG00000244490	-1.771
ENSG00000211799	-1.50586
ENSG00000256020	-1.50586
ENSG00000279800	-1.50586
ENSG00000211797	-1.16744
ENSG00000147206	-1.21962
ENSG00000250831	-1.67479
ENSG00000196653	-1.67688
ENSG00000151575	-1.52732
ENSG00000177640	-1.52732
ENSG00000253409	-1.21481
ENSG00000211644	-1.12635
ENSG00000155962	-1.18177
ENSG00000114315	-1.18223
ENSG00000164683	-1.05363
ENSG00000101470	-1.08826
ENSG00000211945	-1.17427
ENSG00000175746	-5.73744
ENSG00000215267	-5.73744
ENSG00000227262	-5.73744
ENSG00000180673	-5.73744
ENSG00000264548	-5.73744
ENSG00000240914	-5.73744
ENSG00000136305	-5.73744
ENSG00000254389	-5.73744
ENSG00000173267	-5.73744
ENSG00000115363	-5.73744
ENSG00000211691	-5.73744
ENSG00000145198	-5.73744
ENSG00000169684	-5.73744
ENSG00000229334	-5.73744
ENSG00000281772	-5.73744
ENSG00000275215	-5.73744
ENSG00000183324	-5.73744
ENSG00000236519	-5.73744
ENSG00000135324	-5.73744
ENSG00000207280	-5.73744
ENSG00000233684	-5.73744
ENSG00000236800	-5.73744
ENSG00000130762	-5.73744
ENSG00000125285	-5.73744
ENSG00000258798	-5.73744
ENSG00000267549	-5.73744
ENSG00000232663	-5.73744
ENSG00000172020	-5.73744
ENSG00000207283	-5.73744
ENSG00000273724	-2.22155
ENSG00000248472	-2.22155
ENSG00000285667	-2.22155
ENSG00000274220	-2.22155
ENSG00000240184	-2.22155
ENSG00000229119	-1.02983
ENSG00000282939	-1.0187
ENSG00000157856	-1.442
ENSG00000115138	-2.11104
ENSG00000238018	-2.11104
ENSG00000232788	-1.4453
ENSG00000203760	-1.4453
ENSG00000166035	-1.59487
ENSG00000197744	-1.59487
ENSG00000005189	-1.59487
ENSG00000186638	-1.4453
ENSG00000240583	-1.66856
ENSG00000196517	-1.66856
ENSG00000269940	-1.66856
ENSG00000143479	-1.66856
ENSG00000228106	-1.66856
ENSG00000185585	-1.66856
ENSG00000232060	-1.66856
ENSG00000167748	-1.92437
ENSG00000211813	-1.66856
ENSG00000136099	-1.92437
ENSG00000224186	-1.67212
ENSG00000182359	-1.07214
ENSG00000164114	-1.29902
ENSG00000237803	-1.10487
ENSG00000116675	-1.27063
